# Supplementary material for: Crystal structures of two dimeric nickel di­phenyl­acetate com­plexes
Source: Acta Crystallogr E Crystallogr Commun. 2019 Oct 29;75(Pt 11):1768–73. doi: 10.1107/S2056989019014063 (PMC6829704; doi:10.1107/S2056989019014063)
Supplement: Supplementary file 2 [file e-75-01768-1sup2.hkl]

#
# h,k,l, Fc-squared, Fo-squared, sigma(Fo-squared), status flag
#
data_1
_shelx_title '1_a.res in P-1'
_shelx_refln_list_code          4
_shelx_F_calc_maximum      244.14
_exptl_crystal_F_000      1356.00
_reflns_d_resolution_high  0.8204

loop_
 _space_group_symop_operation_xyz
 'x, y, z'
 '-x, -y, -z'

_cell_length_a    13.2138
_cell_length_b    14.1981
_cell_length_c    17.5370
_cell_angle_alpha  82.696
_cell_angle_beta   80.002
_cell_angle_gamma  80.784

_shelx_F_squared_multiplier     1.000

loop_
 _refln_index_h
 _refln_index_k
 _refln_index_l
 _refln_F_squared_calc
 _refln_F_squared_meas
 _refln_F_squared_sigma
 _refln_observed_status
   1   0   0        153.14        127.28         2.15 o
   2   0   0       4376.68       3874.53        89.49 o
   3   0   0      14743.38      14440.25       163.96 o
   4   0   0       9077.79       8853.95       135.75 o
   5   0   0       1222.99       1244.16        20.18 o
   6   0   0        753.97        649.01        18.74 o
   7   0   0        296.83        343.73        13.68 o
   8   0   0       8802.57       9016.84       381.79 o
   9   0   0         31.80         15.77         3.10 o
  10   0   0       1446.20       1345.91        31.96 o
  11   0   0         65.77         73.91         5.95 o
  12   0   0         40.01         45.81        10.73 o
  13   0   0        166.01        160.84        11.28 o
  14   0   0        416.88        465.77        26.47 o
  15   0   0         13.79         20.77         3.44 o
 -15   1   0         59.63         62.08         6.34 o
 -14   1   0        169.63        198.81        16.13 o
 -13   1   0        112.38        109.50         9.28 o
 -12   1   0        309.58        361.81        23.89 o
 -11   1   0        638.31        697.36        17.71 o
 -10   1   0         12.11         16.30         2.56 o
  -9   1   0       4457.65       4301.11        94.35 o
  -8   1   0       3955.06       4203.52       128.23 o
  -7   1   0       2933.26       2786.30        66.47 o
  -6   1   0         12.31         17.23         2.21 o
  -5   1   0       1670.72       1558.54        32.27 o
  -4   1   0       1242.96       1284.69        22.63 o
  -3   1   0       6814.52       6786.84       118.05 o
  -2   1   0       5719.54       5486.63        83.37 o
  -1   1   0       6743.46       6432.58        68.31 o
   0   1   0      11781.20      11875.58       115.67 o
   1   1   0      22448.32      22683.86       291.80 o
   2   1   0       7805.54       7370.85        95.71 o
   3   1   0          5.22         11.55         1.45 o
   4   1   0          3.35          6.18         0.99 o
   5   1   0       3822.26       3638.48        84.74 o
   6   1   0       6352.95       5952.64       139.27 o
   7   1   0        238.07        256.18        35.30 o
   8   1   0        648.93        645.49        25.46 o
   9   1   0       2744.62       2655.29        42.09 o
  10   1   0        561.22        563.48        15.53 o
  11   1   0       1754.49       1835.51        47.93 o
  12   1   0         95.14         82.23         8.39 o
  13   1   0          0.36          2.66         3.15 o
  14   1   0        118.80        108.99         8.22 o
  15   1   0          1.67          4.46         2.32 o
 -15   2   0         36.24         44.32         6.21 o
 -14   2   0          2.79          2.21         3.75 o
 -13   2   0         36.08         46.21         4.90 o
 -12   2   0        198.13        197.21        10.36 o
 -11   2   0       3392.90       3287.43        63.76 o
 -10   2   0         39.47         35.94         3.98 o
  -9   2   0       4478.48       4371.89        59.88 o
  -8   2   0          0.64          3.31         1.89 o
  -7   2   0       8436.87       8264.27       131.66 o
  -6   2   0        939.08        991.45        21.14 o
  -5   2   0       2648.59       2904.89        59.02 o
  -4   2   0          2.09          3.09         1.19 o
  -3   2   0       7769.90       7642.49        90.28 o
  -2   2   0        477.31        424.15         9.34 o
  -1   2   0       4553.82       4626.70        46.14 o
   0   2   0       6196.65       6321.81        79.89 o
   1   2   0      12726.63      12967.23       124.16 o
   2   2   0       7396.88       7171.49        81.84 o
   3   2   0      10009.34       9453.40       161.51 o
   4   2   0         16.87         33.35         1.97 o
   5   2   0        194.35        134.94         4.37 o
   6   2   0        787.64        867.05        27.12 o
   7   2   0       2985.74       2794.25        52.26 o
   8   2   0          0.74          1.65         1.79 o
   9   2   0        854.97        894.08        44.40 o
  10   2   0        718.60        788.73        18.88 o
  11   2   0       1362.00       1412.62        32.92 o
  12   2   0         26.18         27.48         5.34 o
  13   2   0         21.02         21.88         6.52 o
  14   2   0         99.63        100.42         8.00 o
  15   2   0         94.69         86.62         6.70 o
 -15   3   0         53.32         47.36         6.01 o
 -14   3   0         30.09         28.85         8.01 o
 -13   3   0         78.88         70.47         5.91 o
 -12   3   0          4.10          5.56         2.33 o
 -11   3   0        547.70        544.43        18.07 o
 -10   3   0       5988.25       5778.87        77.53 o
  -9   3   0         19.76         25.69         3.23 o
  -8   3   0       1345.49       1234.47        21.91 o
  -7   3   0       2507.59       2559.37        57.39 o
  -6   3   0        119.36         43.62         4.52 o
  -5   3   0       3688.43       3960.50        64.84 o
  -4   3   0        256.22        245.14         6.39 o
  -3   3   0         41.05         17.98         1.32 o
  -2   3   0       2496.43       2580.30        73.31 o
  -1   3   0      58585.03      61557.03       646.51 o
   0   3   0       5031.22       4890.19        67.33 o
   1   3   0      27319.16      27475.70       250.76 o
   2   3   0      42628.13      42964.86      1080.29 o
   3   3   0         66.26         61.79         4.14 o
   4   3   0       2606.88       2496.67        40.85 o
   5   3   0        395.94        449.19        14.25 o
   6   3   0       3390.36       3361.44        67.13 o
   7   3   0       3370.37       3429.11        72.86 o
   8   3   0        985.30       1003.91        55.68 o
   9   3   0         15.25          9.47         2.51 o
  10   3   0        826.80        895.22        26.86 o
  11   3   0        466.27        496.33        22.21 o
  12   3   0        125.24        159.60        16.54 o
  13   3   0        159.04        144.36        10.17 o
  14   3   0        244.46        253.85        12.68 o
  15   3   0        137.32        148.75         8.34 o
 -14   4   0         78.90         72.39         6.12 o
 -13   4   0        920.58        859.46        27.83 o
 -12   4   0         81.06         86.88         5.95 o
 -11   4   0          1.13          5.50         2.63 o
 -10   4   0       4352.96       4352.41        68.89 o
  -9   4   0       1442.60       1470.37        26.17 o
  -8   4   0        257.41        266.70         8.62 o
  -7   4   0         25.68         14.72         2.46 o
  -6   4   0       3070.44       2913.73        65.11 o
  -5   4   0          0.29          5.49         1.51 o
  -4   4   0       2641.03       2905.85        55.32 o
  -3   4   0       6147.68       6078.12        92.13 o
  -2   4   0       8238.61       8239.64       134.20 o
  -1   4   0        149.13        129.96         3.39 o
   0   4   0        168.60        160.37         4.38 o
   1   4   0       6450.96       6364.01        68.02 o
   2   4   0      12211.95      11770.92       170.46 o
   3   4   0         49.99         61.89         3.12 o
   4   4   0       4567.86       4423.55        86.57 o
   5   4   0       4698.71       4476.74       124.59 o
   6   4   0       1000.04        872.84        16.44 o
   7   4   0        783.88        797.26        41.29 o
   8   4   0       1446.92       1538.16        37.72 o
   9   4   0        405.11        423.40        12.11 o
  10   4   0        513.87        478.10        13.72 o
  11   4   0          7.15          9.95         3.41 o
  12   4   0        288.23        313.80        15.61 o
  13   4   0        391.77        377.49        16.89 o
  14   4   0         12.22          4.80         2.90 o
  15   4   0        236.88        218.38        12.08 o
 -14   5   0          1.47          2.24         2.07 o
 -13   5   0          7.14          7.97         2.55 o
 -12   5   0        744.03        785.94        18.78 o
 -11   5   0       1227.96       1216.28        29.77 o
 -10   5   0        440.32        478.25        16.70 o
  -9   5   0        573.34        507.96        15.29 o
  -8   5   0        822.47        857.69        24.02 o
  -7   5   0          3.59          3.71         2.24 o
  -6   5   0       1975.82       2073.69       225.61 o
  -5   5   0       3628.56       3783.38        75.79 o
  -4   5   0       2154.95       2294.87        48.03 o
  -3   5   0       2976.40       3109.57        76.56 o
  -2   5   0       1994.27       2003.50        29.78 o
  -1   5   0       9355.14       9244.16       145.55 o
   0   5   0       1383.91       1366.31        21.82 o
   1   5   0       1665.30       1785.28        21.63 o
   2   5   0         72.46         83.16         2.86 o
   3   5   0       4304.08       4030.64        54.62 o
   4   5   0       4512.32       4517.13        62.86 o
   5   5   0       2859.28       2764.65        47.48 o
   6   5   0        918.76        958.22        21.35 o
   7   5   0        591.85        386.58        12.69 o
   8   5   0        371.51        334.09        10.20 o
   9   5   0       1552.46       1535.08        27.89 o
  10   5   0       1185.19       1168.08        28.93 o
  11   5   0        157.61        152.78        10.50 o
  12   5   0         35.31         44.39         6.12 o
  13   5   0       1715.74       1757.84       118.60 o
  14   5   0        108.69         78.94         6.98 o
  15   5   0         12.10         10.74         2.66 o
 -13   6   0        114.54        108.28        14.33 o
 -12   6   0       1530.14       1505.57        40.43 o
 -11   6   0       1315.96       1265.08        37.53 o
 -10   6   0        934.68        836.78        29.16 o
  -9   6   0       1098.14       1024.47        27.78 o
  -8   6   0       1011.45        895.10        31.68 o
  -7   6   0         40.13         49.25         5.21 o
  -6   6   0        602.57        581.51        20.34 o
  -5   6   0        677.71        587.50        44.51 o
  -4   6   0       1220.42       1496.41        43.76 o
  -3   6   0       7049.70       8202.83       224.85 o
  -2   6   0       2023.76       2046.18        58.01 o
  -1   6   0       3418.50       3364.01        76.70 o
   0   6   0       4679.95       4857.29        96.35 o
   1   6   0          0.72          3.14         1.05 o
   2   6   0       3779.65       4327.77        62.99 o
   3   6   0       3076.65       3133.10        46.37 o
   4   6   0       2728.14       2828.21        41.36 o
   5   6   0        249.83        209.23         6.48 o
   6   6   0        148.64        198.08         6.65 o
   7   6   0        825.29        781.65        22.58 o
   8   6   0        177.49        173.77         7.18 o
   9   6   0       1664.72       1626.98        30.20 o
  10   6   0        351.90        302.90         9.70 o
  11   6   0        646.16        669.82        29.97 o
  12   6   0        399.35        384.73        17.26 o
  13   6   0         15.53         22.81         7.65 o
  14   6   0        114.29        101.13         7.55 o
  15   6   0        192.47        207.01        13.05 o
 -13   7   0        110.26        116.32         9.32 o
 -12   7   0         79.72         70.18         6.54 o
 -11   7   0       1851.53       1785.87        46.69 o
 -10   7   0          5.19          8.55         3.59 o
  -9   7   0        228.43        233.55        13.97 o
  -8   7   0        503.84        491.48        18.03 o
  -7   7   0        103.93         87.66         7.17 o
  -6   7   0        638.30        684.42        21.21 o
  -5   7   0        176.19        179.51         9.49 o
  -4   7   0        751.04        616.60        20.06 o
  -3   7   0        338.13        411.46        15.21 o
  -2   7   0        829.86        919.15        45.93 o
  -1   7   0         51.20         64.09         4.93 o
   0   7   0       6583.11       6868.50       147.77 o
   1   7   0        407.75        526.95        12.81 o
   2   7   0        816.73        944.26        24.63 o
   3   7   0       1614.94       1771.10        32.38 o
   4   7   0       3292.94       3236.69        55.23 o
   5   7   0       3580.35       3793.27        77.20 o
   6   7   0        698.79        667.76        15.04 o
   7   7   0        669.40        631.00        14.32 o
   8   7   0        640.16        619.70        15.31 o
   9   7   0        132.40        127.55         6.68 o
  10   7   0        627.27        616.82        18.16 o
  11   7   0         39.65         29.87         4.33 o
  12   7   0        234.66        223.02        10.56 o
  13   7   0        146.37        125.49         8.92 o
  14   7   0         77.84         80.35        10.30 o
  15   7   0         10.97         12.33         3.59 o
 -12   8   0        818.32        864.26        24.18 o
 -11   8   0          0.22          1.44         2.63 o
 -10   8   0         24.50         31.81         5.45 o
  -9   8   0       1384.13       1256.87        37.36 o
  -8   8   0         99.20         76.43         6.80 o
  -7   8   0       1226.64       1091.39        41.36 o
  -6   8   0          3.30          8.80         3.68 o
  -5   8   0        224.52        246.74        18.53 o
  -4   8   0       4980.70       4792.07        85.12 o
  -3   8   0       2054.60       1950.14        40.44 o
  -2   8   0        900.06        963.94        36.69 o
  -1   8   0         41.36         68.60         5.62 o
   0   8   0       1094.95       1070.33        28.15 o
   1   8   0        314.20        254.95         8.94 o
   2   8   0        453.28        438.27        12.51 o
   3   8   0        238.52        303.76         8.72 o
   4   8   0        829.48        917.51        29.93 o
   5   8   0        232.96        171.10         6.80 o
   6   8   0        497.15        419.44         9.95 o
   7   8   0          1.56          4.34         1.49 o
   8   8   0         19.15         15.98         2.40 o
   9   8   0         50.41         51.85         4.03 o
  10   8   0        954.79        967.14        29.80 o
  11   8   0        186.09        194.98        10.03 o
  12   8   0        187.81        166.63         8.97 o
  13   8   0        311.57        315.97        17.55 o
  14   8   0          0.63          3.14         2.39 o
 -12   9   0         91.90         98.24         5.22 o
 -11   9   0         25.97         29.34         4.27 o
 -10   9   0          7.91          7.85         5.85 o
  -9   9   0        504.51        511.01        30.02 o
  -8   9   0          4.26         14.32         9.63 o
  -7   9   0       2170.59       2097.40        56.23 o
  -6   9   0        657.07        621.28        20.39 o
  -5   9   0          0.03          5.85         2.66 o
  -4   9   0        124.51        107.95        15.03 o
  -3   9   0       2375.38       2189.36        45.67 o
  -2   9   0         22.10         13.64         2.48 o
  -1   9   0        467.17        460.17        11.12 o
   0   9   0         17.80         12.40         3.16 o
   1   9   0       7212.83       7440.41       270.57 o
   2   9   0       2927.91       3228.42        68.96 o
   3   9   0        245.22        239.28         7.03 o
   4   9   0          1.65          2.82         1.28 o
   5   9   0        849.28        838.22        18.61 o
   6   9   0         36.11         40.43         2.86 o
   7   9   0        111.19        116.73         5.19 o
   8   9   0          0.17          6.00         2.09 o
   9   9   0          1.15          3.24         3.00 o
  10   9   0        136.74        144.96         9.81 o
  11   9   0       1215.07       1226.90        34.40 o
  12   9   0         28.87         34.62         4.29 o
  13   9   0         33.76         25.29         4.30 o
  14   9   0        124.82        106.03         9.25 o
 -11  10   0          6.32          9.35         3.59 o
 -10  10   0        412.22        470.16        25.13 o
  -9  10   0          2.82          2.52         4.11 o
  -8  10   0        587.27        570.77        36.73 o
  -7  10   0        960.95        911.89        31.70 o
  -6  10   0       1280.54       1274.33        39.40 o
  -5  10   0         66.27         65.83        14.48 o
  -4  10   0          5.66          7.77         3.37 o
  -3  10   0         53.32         48.29         8.64 o
  -2  10   0         13.18         14.28         3.03 o
  -1  10   0          3.31          8.21         2.26 o
   0  10   0       1293.56       1378.90        27.40 o
   1  10   0         96.07         81.76         4.75 o
   2  10   0       2700.39       2596.03        42.63 o
   3  10   0        149.66        181.38         7.04 o
   4  10   0       1172.57       1226.51        20.27 o
   5  10   0        538.17        550.79        10.59 o
   6  10   0        339.14        321.43        11.40 o
   7  10   0       1023.35        990.88        21.86 o
   8  10   0        182.86        172.65        11.67 o
   9  10   0       1018.15        975.77        41.57 o
  10  10   0        594.11        539.83        23.68 o
  11  10   0        296.64        328.82        22.99 o
  12  10   0        426.05        400.63        41.89 o
  13  10   0        240.61        235.57        12.64 o
  14  10   0          2.71          0.36         2.26 o
 -10  11   0        629.00        661.65        28.29 o
  -9  11   0          1.64          4.72         3.44 o
  -8  11   0         73.09         71.09         7.26 o
  -7  11   0       1289.51       1321.44        39.19 o
  -6  11   0        888.58        890.72        30.86 o
  -5  11   0        814.06        803.83        43.05 o
  -4  11   0        337.46        286.90        23.90 o
  -3  11   0        727.59        774.57        27.45 o
  -2  11   0         55.82         68.13         6.29 o
  -1  11   0         44.55         57.01         4.87 o
   0  11   0          3.16          3.14         2.27 o
   1  11   0          0.02          2.96         1.98 o
   2  11   0          4.00          7.77         2.21 o
   3  11   0         55.75         94.87        11.02 o
   4  11   0        164.84        138.59         7.39 o
   5  11   0       1919.24       1870.03        37.84 o
   6  11   0        375.46        387.16        11.72 o
   7  11   0         15.06         18.13         5.85 o
   8  11   0          9.63         22.12         8.94 o
   9  11   0         30.45         40.01         7.24 o
  10  11   0       1001.61       1003.18        43.76 o
  11  11   0        298.21        277.38        14.23 o
  12  11   0        845.54        822.96        26.60 o
  13  11   0        483.64        471.52        15.46 o
  -9  12   0         56.63         72.63         7.91 o
  -8  12   0         15.04          9.10         3.02 o
  -7  12   0        517.58        555.98        31.51 o
  -6  12   0        155.21        175.84        17.88 o
  -5  12   0        435.50        392.93        27.86 o
  -4  12   0         80.40         69.44        12.07 o
  -3  12   0         39.98         33.43         9.14 o
  -2  12   0        344.76        347.36        18.71 o
  -1  12   0        191.20        196.14        26.23 o
   0  12   0         72.15         77.40         9.39 o
   1  12   0       1036.21       1159.80        47.21 o
   2  12   0       2014.21       2019.73        42.38 o
   3  12   0       2452.74       2495.39        44.98 o
   4  12   0        967.21        881.70        19.04 o
   5  12   0        138.03        122.08        10.27 o
   6  12   0        446.63        457.85        13.93 o
   7  12   0       2557.52       2415.50        59.17 o
   8  12   0       1126.44       1087.56        47.14 o
   9  12   0         22.49         35.90         6.98 o
  10  12   0          7.92          5.20         3.21 o
  11  12   0        217.88        218.67        13.28 o
  12  12   0         83.57         76.19         4.73 o
  -8  13   0          6.67          7.91         3.59 o
  -7  13   0        291.30        248.00        17.63 o
  -6  13   0         16.89         23.26         7.09 o
  -5  13   0        332.80        320.20        23.54 o
  -4  13   0        230.70        254.37        21.48 o
  -3  13   0         82.57         90.04        13.35 o
  -2  13   0        201.08        206.73        19.75 o
  -1  13   0        130.34        129.71        10.77 o
   0  13   0        347.67        319.46        13.89 o
   1  13   0       1544.01       1611.86        56.77 o
   2  13   0        569.41        599.19        17.17 o
   3  13   0        249.59        254.78        11.72 o
   4  13   0         96.80         80.02         6.04 o
   5  13   0        210.50        217.26        11.28 o
   6  13   0       1246.30       1123.83        34.66 o
   7  13   0        279.92        269.18        15.81 o
   8  13   0         83.98         67.05         6.89 o
   9  13   0        707.65        676.19        18.96 o
  10  13   0          3.12          1.27         2.41 o
  11  13   0        363.65        351.76        10.61 o
  -7  14   0          3.61         10.01         2.52 o
  -6  14   0         40.25         43.01         5.11 o
  -5  14   0        252.37        242.86        12.73 o
  -4  14   0        782.54        832.34        34.10 o
  -3  14   0          2.52          4.28         3.52 o
  -2  14   0          5.59          3.52         2.79 o
  -1  14   0          0.57          3.08         5.03 o
   0  14   0       1686.02       1725.12        38.60 o
   1  14   0         17.30         21.16         3.54 o
   2  14   0         34.75         29.63         3.89 o
   3  14   0        806.84        799.89        20.13 o
   4  14   0          5.52          4.93         2.59 o
   5  14   0        283.21        260.07        11.69 o
   6  14   0       1043.53       1073.59        36.87 o
   7  14   0         30.74         30.00         5.21 o
   8  14   0        251.45        232.19        10.36 o
   9  14   0        183.41        185.22         8.66 o
  10  14   0        262.20        245.23        11.72 o
  -5  15   0         20.92         15.89         3.83 o
  -4  15   0        249.26        253.87        18.60 o
  -3  15   0        192.42        236.19        12.21 o
  -2  15   0        246.40        262.10        19.42 o
  -1  15   0          5.78          1.75         3.85 o
   0  15   0        131.30        125.97         9.61 o
   1  15   0        227.92        261.45        14.08 o
   2  15   0        322.48        329.12        11.32 o
   3  15   0       1048.47        916.35        20.93 o
   4  15   0        638.28        571.48        21.73 o
   5  15   0        115.50         97.93         8.70 o
   6  15   0        463.96        508.84        16.27 o
   7  15   0         69.25         70.31         5.61 o
   8  15   0        112.23         98.63         7.42 o
   9  15   0         92.35         86.07         6.06 o
  -3  16   0        179.57        161.28        12.33 o
  -2  16   0          1.74          2.31         2.23 o
  -1  16   0          0.96         -0.67         3.39 o
   0  16   0          0.00         -0.67         3.65 o
   1  16   0        373.26        402.80        16.24 o
   2  16   0        155.98        140.88         9.34 o
   3  16   0         10.55         11.06         2.63 o
   4  16   0          4.93          8.65         3.11 o
   5  16   0         10.63         12.92         2.87 o
   6  16   0          6.52          1.56         1.83 o
   7  16   0         78.00         54.59         4.18 o
   1  17   0          0.32          0.92         2.31 o
   2  17   0        125.09        126.24        11.35 o
   3  17   0          1.17         10.60         2.82 o
   4  17   0         25.70         38.32         4.13 o
  -3 -17   1        201.60        166.79         8.61 o
  -2 -17   1         44.58         35.29         5.70 o
  -1 -17   1        169.57        156.67        17.80 o
  -7 -16   1         64.97         56.82         5.26 o
  -6 -16   1        261.23        263.62        12.17 o
  -5 -16   1          2.62          0.00         1.58 o
  -4 -16   1         38.46         30.35         3.54 o
  -3 -16   1         25.79         26.73         3.52 o
  -2 -16   1        623.64        631.95        24.09 o
  -1 -16   1         24.40         13.12         4.01 o
   0 -16   1        241.62        266.27        12.38 o
   1 -16   1          0.17          1.24         2.25 o
   2 -16   1        235.88        241.21        25.20 o
   3 -16   1        307.72        356.39        18.66 o
  -9 -15   1         58.22         51.52         6.68 o
  -8 -15   1          4.58          3.29         2.28 o
  -7 -15   1         69.76         45.54         5.63 o
  -6 -15   1          0.71          4.91         2.01 o
  -5 -15   1        162.93        185.86         9.25 o
  -4 -15   1        134.09        122.41         6.58 o
  -3 -15   1        158.60        173.04         8.00 o
  -2 -15   1       1143.55       1087.67        23.25 o
  -1 -15   1        244.20        253.45        11.12 o
   0 -15   1        471.67        501.10        20.08 o
   1 -15   1         45.87         35.03         7.96 o
   2 -15   1        297.80        305.50        20.71 o
   3 -15   1        184.98        208.08        11.52 o
   4 -15   1        417.62        425.28        23.08 o
   5 -15   1        311.39        293.37        17.27 o
 -10 -14   1        312.18        295.99        17.68 o
  -9 -14   1        123.87        101.20        11.10 o
  -8 -14   1         62.03         68.00         6.96 o
  -7 -14   1         65.62         61.04         4.78 o
  -6 -14   1         40.46         44.80         7.01 o
  -5 -14   1        301.88        282.81        10.69 o
  -4 -14   1        317.93        293.33        14.02 o
  -3 -14   1        327.50        365.08        12.60 o
  -2 -14   1        564.74        571.85        18.74 o
  -1 -14   1       2323.84       2280.65        41.24 o
   0 -14   1         82.88         70.31         7.44 o
   1 -14   1        529.89        530.68        26.37 o
   2 -14   1         75.86         68.52        10.99 o
   3 -14   1        934.15        934.08        30.75 o
   4 -14   1        112.77         99.03         9.30 o
   5 -14   1        521.55        529.31        19.60 o
   6 -14   1         33.35         29.85         4.28 o
   7 -14   1         12.73          8.65         2.37 o
 -11 -13   1         29.11         33.06         4.09 o
 -10 -13   1        376.78        385.72        27.32 o
  -9 -13   1         89.68        112.33         8.36 o
  -8 -13   1        444.91        415.74        18.17 o
  -7 -13   1         19.34         11.96         3.28 o
  -6 -13   1          8.79          6.09         3.62 o
  -5 -13   1        677.06        687.32        18.32 o
  -4 -13   1         14.49         10.65         2.78 o
  -3 -13   1        291.00        266.20        10.83 o
  -2 -13   1        266.86        291.52        15.72 o
  -1 -13   1         25.81         17.48         3.53 o
   0 -13   1       1511.33       1521.79        36.15 o
   1 -13   1        218.42        236.03        11.81 o
   2 -13   1        337.78        331.35        25.03 o
   3 -13   1          9.63          7.55         5.44 o
   4 -13   1         14.78         22.83         5.37 o
   5 -13   1        295.05        311.86        22.97 o
   6 -13   1         86.20         85.16        11.87 o
   7 -13   1         71.67         87.01        10.32 o
   8 -13   1        109.02        122.88        10.89 o
 -12 -12   1          5.15          5.39         1.89 o
 -11 -12   1        178.46        184.67         8.68 o
 -10 -12   1        256.82        209.75        11.42 o
  -9 -12   1         24.85         35.28         6.83 o
  -8 -12   1        253.52        265.46        11.50 o
  -7 -12   1        297.64        320.18        14.27 o
  -6 -12   1        182.10        179.89         8.51 o
  -5 -12   1        337.96        356.88        14.66 o
  -4 -12   1         68.85         64.53         6.40 o
  -3 -12   1        277.54        249.48         9.30 o
  -2 -12   1        296.22        302.01        11.55 o
  -1 -12   1        111.60        140.72         7.85 o
   0 -12   1          3.75          4.52         3.37 o
   1 -12   1        194.48        200.74        13.35 o
   2 -12   1       1095.48       1160.58        45.98 o
   3 -12   1        124.44        119.53        15.15 o
   4 -12   1         13.47         15.97         6.93 o
   5 -12   1        219.59        187.52        18.65 o
   6 -12   1       3204.14       3180.52       107.63 o
   7 -12   1          7.29          6.62         5.19 o
   8 -12   1         80.52         75.30         9.96 o
   9 -12   1        186.69        168.88        12.95 o
 -13 -11   1         81.75         64.03         4.05 o
 -12 -11   1          0.34          0.13         2.53 o
 -11 -11   1        203.13        221.40        11.76 o
 -10 -11   1        234.30        250.51        13.20 o
  -9 -11   1        246.39        248.38        12.58 o
  -8 -11   1        107.87        108.83         8.55 o
  -7 -11   1          3.08          4.16         4.06 o
  -6 -11   1         18.23         27.00         3.43 o
  -5 -11   1         40.20         41.88         3.02 o
  -4 -11   1       2565.87       2570.94        39.69 o
  -3 -11   1        140.19        163.07         7.09 o
  -2 -11   1       2056.26       2168.10        31.93 o
  -1 -11   1        288.26        310.71        14.83 o
   0 -11   1          1.11          4.78         2.19 o
   1 -11   1         42.07         53.39         4.24 o
   2 -11   1          0.18          3.24         2.25 o
   3 -11   1        517.46        500.91        47.34 o
   4 -11   1        412.08        369.06        27.14 o
   5 -11   1        725.90        812.70        43.09 o
   6 -11   1       1589.18       1509.75        64.07 o
   7 -11   1       1446.87       1366.07        58.70 o
   8 -11   1        535.50        540.64        20.84 o
   9 -11   1        271.56        291.98        13.59 o
  10 -11   1          6.27          5.60         3.08 o
 -13 -10   1          9.63          4.75         2.61 o
 -12 -10   1         10.96          3.06         4.88 o
 -11 -10   1        311.63        334.59        26.88 o
 -10 -10   1        105.93        103.29         8.84 o
  -9 -10   1        107.61        132.60        14.74 o
  -8 -10   1          0.08         -0.04         2.58 o
  -7 -10   1        360.99        336.08        11.21 o
  -6 -10   1        160.23        168.32         8.07 o
  -5 -10   1        955.39        922.28        15.84 o
  -4 -10   1        233.03        248.58         7.67 o
  -3 -10   1         60.80         59.40         4.80 o
  -2 -10   1        643.91        659.90        16.26 o
  -1 -10   1       1876.63       1970.58        58.26 o
   0 -10   1        167.90        179.57         6.95 o
   1 -10   1         40.26         54.07         5.11 o
   2 -10   1          2.38          4.37         2.17 o
   3 -10   1       2074.35       2096.94        49.00 o
   4 -10   1         76.28         99.25        15.95 o
   5 -10   1          1.78          4.67         5.03 o
   6 -10   1        890.32        915.93        31.54 o
   7 -10   1       1092.41       1096.28        35.41 o
   8 -10   1        566.14        579.87        23.36 o
   9 -10   1        471.60        434.83        22.36 o
  10 -10   1        145.77        129.56        12.38 o
  11 -10   1        734.84        745.97        30.51 o
 -14  -9   1          7.03          9.24         3.49 o
 -13  -9   1        170.12        162.50        12.54 o
 -12  -9   1         64.85         50.00         7.32 o
 -11  -9   1         22.03         21.56         3.85 o
 -10  -9   1         46.60         42.58         4.28 o
  -9  -9   1        401.08        389.94        13.92 o
  -8  -9   1         49.04         57.02         4.14 o
  -7  -9   1         52.01         61.69         3.56 o
  -6  -9   1         50.58         54.12         3.27 o
  -5  -9   1        876.57        834.87        23.55 o
  -4  -9   1       1580.95       1590.78        31.07 o
  -3  -9   1       1032.39       1080.13        19.51 o
  -2  -9   1       4557.78       4951.78        64.89 o
  -1  -9   1        607.61        661.91        15.30 o
   0  -9   1        763.14        771.41        15.40 o
   1  -9   1        277.92        280.52         9.41 o
   2  -9   1        402.63        376.24        11.31 o
   3  -9   1        982.21       1017.07        33.70 o
   4  -9   1       2689.15       2515.33        50.18 o
   5  -9   1        110.79        134.49        21.19 o
   6  -9   1        239.84        246.04        12.09 o
   7  -9   1         21.12         31.08         5.90 o
   8  -9   1       4960.07       4756.46       250.25 o
   9  -9   1         18.61         22.00         4.89 o
  10  -9   1         35.12         47.30         8.63 o
  11  -9   1         32.31         41.81         7.34 o
  12  -9   1        810.23        834.85        92.30 o
 -14  -8   1        385.91        438.77        21.02 o
 -13  -8   1        124.13        122.77        11.71 o
 -12  -8   1         16.83         16.27         4.11 o
 -11  -8   1        276.79        247.14        14.73 o
 -10  -8   1         72.92         67.54         6.10 o
  -9  -8   1         71.22        103.00         7.00 o
  -8  -8   1        347.87        336.05         9.00 o
  -7  -8   1          4.97          5.60         1.62 o
  -6  -8   1         24.24         31.16         2.39 o
  -5  -8   1       1778.26       1697.25        50.95 o
  -4  -8   1       1668.83       1692.32        33.01 o
  -3  -8   1        603.33        750.93        15.65 o
  -2  -8   1         63.49        105.58         4.88 o
  -1  -8   1       1425.09       1425.25        25.98 o
   0  -8   1         12.08         25.46         2.96 o
   1  -8   1        224.42        256.26        11.11 o
   2  -8   1        190.93        202.89        13.51 o
   3  -8   1       2869.73       2876.38        47.33 o
   4  -8   1        996.63        884.90        17.72 o
   5  -8   1        922.44        897.72        18.36 o
   6  -8   1        637.87        637.50        25.96 o
   7  -8   1        381.03        383.97        15.48 o
   8  -8   1       1507.40       1408.36        42.65 o
   9  -8   1        448.62        455.27        16.36 o
  10  -8   1        310.92        315.95        15.45 o
  11  -8   1         15.84         20.35         4.19 o
  12  -8   1         48.56         46.61         4.15 o
 -15  -7   1         62.36         59.84         6.37 o
 -14  -7   1         62.75         77.10         8.78 o
 -13  -7   1          7.67          9.45         4.57 o
 -12  -7   1         40.49         43.59         5.77 o
 -11  -7   1        150.62        134.76        10.65 o
 -10  -7   1         31.88         42.40         4.22 o
  -9  -7   1        165.00        157.53         7.19 o
  -8  -7   1       1169.28       1289.07        22.35 o
  -7  -7   1        175.23        163.56         5.71 o
  -6  -7   1         68.42         76.36         4.36 o
  -5  -7   1       2240.29       2036.70        38.03 o
  -4  -7   1        166.13        191.99         6.19 o
  -3  -7   1       1489.12       1278.41        25.89 o
  -2  -7   1        471.38        446.07        11.30 o
  -1  -7   1        498.16        551.19        12.32 o
   0  -7   1         10.25         11.03         3.77 o
   1  -7   1      10039.84      11105.60       184.98 o
   2  -7   1         15.37         23.26         2.75 o
   3  -7   1        517.64        553.24        18.48 o
   4  -7   1        108.60        183.07        10.35 o
   5  -7   1       3548.80       3460.50        69.62 o
   6  -7   1         57.72         63.04         4.98 o
   7  -7   1        187.88        184.89        14.74 o
   8  -7   1         32.75         27.13         3.84 o
   9  -7   1       1252.36       1227.75        35.79 o
  10  -7   1        289.12        262.33        14.62 o
  11  -7   1         28.49         25.84         5.05 o
  12  -7   1        180.79        184.96        20.16 o
  13  -7   1        300.73        312.97        12.44 o
 -15  -6   1          4.94          9.55         3.54 o
 -14  -6   1         94.58        101.91        10.22 o
 -13  -6   1        780.24        699.38        33.02 o
 -12  -6   1        162.77        174.26        11.21 o
 -11  -6   1         82.79         67.92         7.12 o
 -10  -6   1          2.88          3.79         2.17 o
  -9  -6   1          7.29         11.79         2.13 o
  -8  -6   1       1521.76       1418.40        21.77 o
  -7  -6   1        753.15        720.44        14.34 o
  -6  -6   1        596.17        594.37        13.21 o
  -5  -6   1        528.47        526.91        11.63 o
  -4  -6   1      10085.56      10293.64       137.80 o
  -3  -6   1       4539.57       4492.21        65.99 o
  -2  -6   1      11356.25      12342.31       181.28 o
  -1  -6   1       1782.92       1739.30        32.60 o
   0  -6   1       9804.34      10008.39       119.26 o
   1  -6   1        499.55        456.12        10.64 o
   2  -6   1       2414.79       2366.67        41.61 o
   3  -6   1       1396.36       1519.37        41.65 o
   4  -6   1        903.26        888.59        49.97 o
   5  -6   1         81.36         62.25         6.11 o
   6  -6   1        268.14        218.79         9.97 o
   7  -6   1          0.48          1.24         2.24 o
   8  -6   1          2.78          2.93         2.02 o
   9  -6   1        650.68        672.28        21.31 o
  10  -6   1       1132.05       1063.66        33.89 o
  11  -6   1       1273.09       1267.74        37.45 o
  12  -6   1         17.47         23.09         7.16 o
  13  -6   1        385.16        400.97        41.97 o
 -15  -5   1        315.04        357.14        18.19 o
 -14  -5   1        149.33        144.66        12.59 o
 -13  -5   1         45.89         69.30         6.97 o
 -12  -5   1       1060.46       1046.96        43.40 o
 -11  -5   1        538.16        467.55        48.55 o
 -10  -5   1          8.58          8.74         2.19 o
  -9  -5   1          0.37          1.01         1.40 o
  -8  -5   1       2186.67       2165.44        49.70 o
  -7  -5   1        368.58        264.55         8.82 o
  -6  -5   1        224.95        240.11         7.34 o
  -5  -5   1       1466.36       1474.49        26.84 o
  -4  -5   1       4977.30       4818.12        59.55 o
  -3  -5   1        699.12        660.05        19.35 o
  -2  -5   1       5210.20       5285.54        78.36 o
  -1  -5   1       4521.37       4558.56        54.71 o
   0  -5   1          0.83          5.04         0.94 o
   1  -5   1         16.27          9.97         1.47 o
   2  -5   1       9147.60       9238.88       187.78 o
   3  -5   1       2960.53       3173.28        75.57 o
   4  -5   1        503.21        566.20        36.77 o
   5  -5   1        973.99        988.85        67.69 o
   6  -5   1       3136.89       3115.46       229.23 o
   7  -5   1        193.28        204.02         9.97 o
   8  -5   1         13.27         20.15         3.67 o
   9  -5   1        145.76        134.14         7.57 o
  10  -5   1        816.49        778.45        27.92 o
  11  -5   1        608.81        588.99        18.65 o
  12  -5   1        162.88        182.17         9.38 o
  13  -5   1         25.96         20.39         4.19 o
  14  -5   1        485.86        527.46        17.20 o
 -15  -4   1       1858.44       1935.45        61.84 o
 -14  -4   1          0.01          2.57         3.34 o
 -13  -4   1        125.42        153.11        10.26 o
 -12  -4   1        355.43        352.62        16.45 o
 -11  -4   1       1341.45       1387.23        39.57 o
 -10  -4   1          0.12          1.10         1.62 o
  -9  -4   1        223.50        210.48         7.41 o
  -8  -4   1       1368.35       1277.67        27.78 o
  -7  -4   1       5577.05       5376.26        76.42 o
  -6  -4   1        128.49        145.17         5.38 o
  -5  -4   1        133.08        131.30         4.70 o
  -4  -4   1       3599.07       3699.73        52.72 o
  -3  -4   1      21065.88      21073.65       365.61 o
  -2  -4   1       5046.18       5206.32        65.90 o
  -1  -4   1        176.18        193.37         3.81 o
   0  -4   1       9245.25       9125.14       149.73 o
   1  -4   1       7187.47       7200.40        95.86 o
   2  -4   1        157.91        132.28         3.86 o
   3  -4   1       9532.92       9621.47       147.90 o
   4  -4   1       8181.13       8831.74       122.03 o
   5  -4   1        328.17        270.31        12.20 o
   6  -4   1       1366.48       1379.13        34.74 o
   7  -4   1       3415.78       3291.76        54.56 o
   8  -4   1          4.20          6.00         1.71 o
   9  -4   1        523.49        546.65        18.51 o
  10  -4   1        726.40        762.42        28.02 o
  11  -4   1        787.22        893.56        24.49 o
  12  -4   1        114.89        122.47         7.59 o
  13  -4   1        359.80        358.32        14.62 o
  14  -4   1        392.84        357.66        27.53 o
 -15  -3   1        130.20        128.48        10.48 o
 -14  -3   1         10.07          3.90         3.80 o
 -13  -3   1        356.51        346.31        23.77 o
 -12  -3   1         45.88         42.89         8.89 o
 -11  -3   1        339.04        322.46        16.19 o
 -10  -3   1        270.29        279.10         9.05 o
  -9  -3   1        112.94        114.20         6.19 o
  -8  -3   1        208.03        224.24        11.48 o
  -7  -3   1       1264.10       1585.64        38.90 o
  -6  -3   1        774.96        746.74        16.94 o
  -5  -3   1       3539.66       3429.73        51.28 o
  -4  -3   1       1436.39       1443.13        31.30 o
  -3  -3   1       1453.46       1336.37        20.29 o
  -2  -3   1         18.27         19.76         1.55 o
  -1  -3   1      19219.47      19631.50       229.92 o
   0  -3   1      28926.48      29260.21       337.75 o
   1  -3   1       5898.57       5490.10        91.21 o
   2  -3   1      11732.70      12077.82       146.96 o
   3  -3   1       9414.56       9169.48       230.60 o
   4  -3   1          7.59          6.47         1.38 o
   5  -3   1        147.25        133.38         7.69 o
   6  -3   1         54.78         48.41         4.64 o
   7  -3   1       1906.56       1848.77        88.99 o
   8  -3   1       1347.00       1329.89        28.01 o
   9  -3   1        270.22        286.19         9.18 o
  10  -3   1          0.23          2.85         1.78 o
  11  -3   1        607.66        658.71        21.26 o
  12  -3   1         85.50         95.80         6.29 o
  13  -3   1        140.35        165.60         9.19 o
  14  -3   1        633.22        575.95        36.05 o
  15  -3   1        410.84        392.28        13.60 o
 -15  -2   1         81.17         85.27         8.58 o
 -14  -2   1        190.62        203.61        11.14 o
 -13  -2   1          4.67          4.75         3.01 o
 -12  -2   1        145.37        156.63        11.15 o
 -11  -2   1        148.38        153.13         7.63 o
 -10  -2   1       1514.67       1411.52        38.60 o
  -9  -2   1        786.35        761.97        17.76 o
  -8  -2   1        331.37        330.45        15.98 o
  -7  -2   1       3546.96       4101.65       106.06 o
  -6  -2   1       6539.74       6105.59       128.86 o
  -5  -2   1       3389.45       3365.29        97.36 o
  -4  -2   1        320.25        349.39         7.48 o
  -3  -2   1        668.06        645.63        11.11 o
  -2  -2   1       6609.31       6553.90       107.85 o
  -1  -2   1        731.36        735.99        13.14 o
   0  -2   1       2047.15       1953.63        34.20 o
   1  -2   1       2731.10       2509.32        27.69 o
   2  -2   1       2389.54       2464.45        27.61 o
   3  -2   1       2156.67       2119.59        78.05 o
   4  -2   1        321.90        294.40         6.79 o
   5  -2   1        386.87        423.76         9.53 o
   6  -2   1       2065.72       2168.01        47.69 o
   7  -2   1        522.41        588.90        15.75 o
   8  -2   1       5318.02       5200.52        76.31 o
   9  -2   1        707.09        753.61        16.06 o
  10  -2   1         11.99         18.09         3.08 o
  11  -2   1        577.45        539.47        20.82 o
  12  -2   1          7.00          6.75         2.55 o
  13  -2   1         52.92         38.84         4.78 o
  14  -2   1         36.14         48.24         5.55 o
  15  -2   1        536.30        563.86        25.66 o
 -15  -1   1        250.79        221.66         9.56 o
 -14  -1   1         67.03         71.46         5.30 o
 -13  -1   1        406.35        400.49        17.84 o
 -12  -1   1          0.99          7.53         3.44 o
 -11  -1   1       1320.66       1387.33        32.79 o
 -10  -1   1       1309.00       1307.23        46.25 o
  -9  -1   1        264.40        209.47         7.52 o
  -8  -1   1       2827.25       2853.91        62.51 o
  -7  -1   1          7.22          9.30         2.11 o
  -6  -1   1       1470.06       1349.44        33.37 o
  -5  -1   1       2323.58       2284.91        46.38 o
  -4  -1   1       4149.08       3856.02        74.98 o
  -3  -1   1        457.84        356.39         4.93 o
  -2  -1   1        134.90        120.77         2.80 o
  -1  -1   1      17182.60      17655.15       203.27 o
   0  -1   1      13272.51      13578.23       153.85 o
   1  -1   1      13130.96      12993.21       320.61 o
   2  -1   1       3030.35       2940.51        35.18 o
   3  -1   1      10860.30      10560.15       137.95 o
   4  -1   1       2089.61       1875.49        24.58 o
   5  -1   1          6.23         21.80         2.08 o
   6  -1   1        600.68        591.88        14.56 o
   7  -1   1         18.31         42.52         6.78 o
   8  -1   1       6024.62       6725.42       193.88 o
   9  -1   1       2970.50       2890.07        42.02 o
  10  -1   1        308.29        352.14        10.53 o
  11  -1   1         33.63         31.32         3.54 o
  12  -1   1        834.69        800.83        22.94 o
  13  -1   1         24.00         12.95         3.34 o
  14  -1   1          1.45          8.22         4.67 o
  15  -1   1         49.37         36.16         6.37 o
 -15   0   1        217.71        197.89        19.81 o
 -14   0   1        263.35        300.33        20.04 o
 -13   0   1        952.01       1007.89        31.70 o
 -12   0   1         29.39         35.29         5.94 o
 -11   0   1        376.91        358.80        13.15 o
 -10   0   1        989.55        910.70        21.64 o
  -9   0   1       3109.35       3257.86        92.06 o
  -8   0   1        177.61        168.03        11.93 o
  -7   0   1        824.58        749.24        24.62 o
  -6   0   1        133.72        176.17         8.80 o
  -5   0   1        226.61        162.29         6.37 o
  -4   0   1       3788.67       3797.85        60.79 o
  -3   0   1      17188.30      17001.42       215.97 o
  -2   0   1        137.96        164.53         3.76 o
  -1   0   1      12761.58      12754.02       409.72 o
   0   0   1        998.52        974.75        12.98 o
   1   0   1      38090.47      32143.97       826.56 o
   2   0   1       6000.81       6271.19       147.30 o
   3   0   1        734.96        722.01        10.04 o
   4   0   1       2497.96       2582.94        39.75 o
   5   0   1       1233.88       1067.78        20.70 o
   6   0   1        685.23        774.02        21.52 o
   7   0   1          9.72         18.84         4.03 o
   8   0   1         67.32         75.14         9.86 o
   9   0   1       5501.94       5679.65       153.11 o
  10   0   1         63.93         56.62         4.82 o
  11   0   1        756.27        794.41        17.85 o
  12   0   1         40.13         38.29         6.20 o
  13   0   1        140.48        122.58        10.02 o
  14   0   1         52.94         66.46         9.81 o
  15   0   1        267.18        256.52        16.75 o
 -15   1   1         42.44         27.84         4.67 o
 -14   1   1        571.85        581.49        20.49 o
 -13   1   1         41.66         28.91         5.28 o
 -12   1   1       1121.63       1135.48        35.47 o
 -11   1   1        946.08        934.43        32.60 o
 -10   1   1         10.74          9.29         1.99 o
  -9   1   1       1140.97       1216.05        34.12 o
  -8   1   1       6994.58       7574.56       315.02 o
  -7   1   1       3425.07       3423.95        59.05 o
  -6   1   1        228.22        276.98         7.73 o
  -5   1   1          3.01          7.23         1.49 o
  -4   1   1       6169.71       6313.27       279.35 o
  -3   1   1       6704.38       6601.34       117.89 o
  -2   1   1      18486.28      18714.14       242.03 o
  -1   1   1        229.47        213.49         5.76 o
   0   1   1       6352.65       6407.75       191.12 o
   1   1   1        858.35        895.23        16.57 o
   2   1   1         23.86         26.11         1.50 o
   3   1   1        702.90        693.51         9.91 o
   4   1   1       1639.99       1591.31        30.92 o
   5   1   1       5365.08       5547.99       139.46 o
   6   1   1        192.80        305.12         9.15 o
   7   1   1        277.98        314.31        12.87 o
   8   1   1         88.24        108.29         7.88 o
   9   1   1        401.48        413.77        17.04 o
  10   1   1        167.50        196.55         7.69 o
  11   1   1        320.93        349.84        13.96 o
  12   1   1        718.08        699.72        42.14 o
  13   1   1       1004.12        890.63        29.72 o
  14   1   1        100.59         96.05        11.92 o
  15   1   1         77.76         61.74         8.42 o
 -15   2   1          1.92          3.70         2.57 o
 -14   2   1         27.15         29.64         4.46 o
 -13   2   1          2.32          2.74         2.37 o
 -12   2   1        502.51        464.26        16.40 o
 -11   2   1        786.75        781.71        22.65 o
 -10   2   1        139.15        125.83         6.34 o
  -9   2   1        536.82        545.42        21.45 o
  -8   2   1       4697.18       4571.46        68.18 o
  -7   2   1         61.29         40.62         3.79 o
  -6   2   1       2729.61       2781.63        47.32 o
  -5   2   1        279.61        311.75         9.48 o
  -4   2   1      14840.73      15061.43       271.19 o
  -3   2   1        169.00        143.13         4.52 o
  -2   2   1        636.42        662.76        11.36 o
  -1   2   1      17298.78      17440.55       492.65 o
   0   2   1       4103.63       3885.86        79.72 o
   1   2   1        353.18        371.82         7.35 o
   2   2   1       9112.92       8895.14        94.48 o
   3   2   1       4250.43       4257.37        82.98 o
   4   2   1        735.50        740.68        17.14 o
   5   2   1        569.46        568.64        12.25 o
   6   2   1       6979.65       7112.66       134.58 o
   7   2   1       5503.38       6174.35       151.89 o
   8   2   1         79.35         95.60         6.83 o
   9   2   1       1245.39       1343.30        25.46 o
  10   2   1        664.24        623.79        16.25 o
  11   2   1         37.86         43.80         4.33 o
  12   2   1        226.32        257.85        16.24 o
  13   2   1         47.15         53.72         9.76 o
  14   2   1         29.81         31.80         4.90 o
  15   2   1         94.60        100.68        10.53 o
 -14   3   1         80.83         67.81         6.01 o
 -13   3   1         30.62         27.04         3.88 o
 -12   3   1        189.58        187.05         9.87 o
 -11   3   1       2505.28       2426.69        64.34 o
 -10   3   1        317.41        268.25         9.34 o
  -9   3   1        783.91        768.60        18.61 o
  -8   3   1       1136.02       1169.37        22.74 o
  -7   3   1       6862.83       6761.82       143.99 o
  -6   3   1       3456.53       3597.78        53.11 o
  -5   3   1        427.32        444.70        17.12 o
  -4   3   1       6530.94       7206.59       190.82 o
  -3   3   1       3416.43       3156.66        46.89 o
  -2   3   1        375.84        473.10         6.94 o
  -1   3   1       7959.60       7873.87        80.03 o
   0   3   1       2968.06       2950.52        39.07 o
   1   3   1         23.49         21.17         0.94 o
   2   3   1      11059.08      11228.45       121.83 o
   3   3   1        119.24        108.59         2.89 o
   4   3   1        381.60        387.35         9.36 o
   5   3   1       5812.64       5857.66        98.43 o
   6   3   1         16.00         32.00         7.63 o
   7   3   1         37.88         16.96         3.11 o
   8   3   1       1187.72       1385.32        94.89 o
   9   3   1        422.95        451.80        14.75 o
  10   3   1       1416.80       1391.00        35.05 o
  11   3   1       1093.10       1168.25        29.08 o
  12   3   1         48.17         62.45        10.58 o
  13   3   1         13.26         11.37         3.81 o
  14   3   1          1.95          5.36         3.22 o
  15   3   1        374.30        445.47        22.82 o
 -14   4   1        394.67        350.82        16.89 o
 -13   4   1         81.18         82.05         6.76 o
 -12   4   1       2534.77       2381.96        48.61 o
 -11   4   1        399.99        401.33        15.16 o
 -10   4   1       1067.46       1022.27        23.58 o
  -9   4   1       2047.55       1985.21        36.74 o
  -8   4   1         76.80         80.75         4.76 o
  -7   4   1       1594.86       1628.09        48.32 o
  -6   4   1       4425.87       4714.89        68.36 o
  -5   4   1       6561.57       6603.29       131.21 o
  -4   4   1       2617.54       2764.04        65.41 o
  -3   4   1         53.30         49.80         2.97 o
  -2   4   1         48.57         48.03         2.74 o
  -1   4   1         50.78         55.52         2.46 o
   0   4   1      10017.59       9618.11       110.12 o
   1   4   1        426.09        397.08         6.72 o
   2   4   1        102.12        112.87         2.25 o
   3   4   1       2101.45       1734.99        25.43 o
   4   4   1        176.31        225.58         8.09 o
   5   4   1         19.15         14.55         1.64 o
   6   4   1        136.66        160.15         5.53 o
   7   4   1        659.41        569.42        17.73 o
   8   4   1        651.92        574.28        15.82 o
   9   4   1         18.18         34.75         3.51 o
  10   4   1        224.15        189.44        10.93 o
  11   4   1        652.51        671.75        17.84 o
  12   4   1         51.76         55.89         6.70 o
  13   4   1       1391.41       1399.75        63.82 o
  14   4   1        651.29        715.82        31.68 o
  15   4   1        374.06        397.66        14.66 o
 -14   5   1        995.48        954.23        88.33 o
 -13   5   1         40.85         34.94         4.43 o
 -12   5   1          2.58          4.10         2.11 o
 -11   5   1       1365.47       1307.44        32.33 o
 -10   5   1       2847.65       2652.93        52.99 o
  -9   5   1        664.10        580.59        19.24 o
  -8   5   1        734.80        695.09        17.80 o
  -7   5   1          3.02          5.75         2.07 o
  -6   5   1       3932.06       4109.37        84.08 o
  -5   5   1          0.03         60.85        68.59 o
  -4   5   1        481.22        420.57        12.96 o
  -3   5   1       6455.05       6985.87       107.63 o
  -2   5   1        282.63        214.08         5.86 o
  -1   5   1       1076.79       1180.25        16.98 o
   0   5   1         27.69         11.43         1.82 o
   1   5   1        966.56        988.03        14.39 o
   2   5   1       3919.64       4155.61        45.64 o
   3   5   1       3636.75       3543.51        44.05 o
   4   5   1      15079.69      15153.05       346.11 o
   5   5   1          0.97         20.87         3.65 o
   6   5   1       1788.03       1860.69        35.74 o
   7   5   1        173.56        146.30         8.54 o
   8   5   1       3515.89       3414.90        70.08 o
   9   5   1        452.08        423.52        11.06 o
  10   5   1        326.66        283.41         9.18 o
  11   5   1        743.17        761.46        21.15 o
  12   5   1       1171.43       1255.87        36.60 o
  13   5   1         32.25         37.83         5.68 o
  14   5   1        421.85        453.08        17.44 o
  15   5   1        103.40         95.27         6.64 o
 -13   6   1        976.24        956.08       125.72 o
 -12   6   1        466.04        447.58        18.40 o
 -11   6   1        960.25        963.71        27.38 o
 -10   6   1         18.49         24.29         5.25 o
  -9   6   1        398.32        377.53        26.16 o
  -8   6   1          0.46          4.08         2.49 o
  -7   6   1        278.15        267.30        10.48 o
  -6   6   1       1024.75       1064.15        36.67 o
  -5   6   1       3137.05       3284.15       108.24 o
  -4   6   1       1897.83       1822.61        41.30 o
  -3   6   1        326.57        269.95         7.63 o
  -2   6   1       3480.69       3903.26        85.17 o
  -1   6   1       2409.71       2313.94        39.10 o
   0   6   1         86.61         55.93         3.44 o
   1   6   1      22492.55      23547.29       274.67 o
   2   6   1       8039.50       8526.20       125.23 o
   3   6   1        681.46        766.09        14.12 o
   4   6   1       5998.73       6004.36        95.18 o
   5   6   1       1069.29       1031.02        21.89 o
   6   6   1       1526.81       1711.90        39.89 o
   7   6   1       2519.65       2574.63       140.21 o
   8   6   1       1109.22       1057.37        21.40 o
   9   6   1        595.08        580.80        13.74 o
  10   6   1        250.59        260.49         8.92 o
  11   6   1        930.65        833.58        32.76 o
  12   6   1       1092.89       1150.65        47.60 o
  13   6   1         67.43         66.39         8.53 o
  14   6   1         17.10         19.37         3.77 o
  15   6   1          4.02          7.54         2.53 o
 -13   7   1        759.69        794.91        32.93 o
 -12   7   1         15.07         11.02         2.79 o
 -11   7   1        452.06        466.55        19.18 o
 -10   7   1        663.08        653.27        24.62 o
  -9   7   1         34.07         31.39         5.75 o
  -8   7   1        393.72        377.86        19.01 o
  -7   7   1       1102.57        993.20        27.68 o
  -6   7   1          9.92          9.71         2.48 o
  -5   7   1       4242.31       4033.76       106.34 o
  -4   7   1        188.80        201.21        18.19 o
  -3   7   1       1168.30       1158.75        33.71 o
  -2   7   1        355.24        362.32        23.75 o
  -1   7   1        104.87         78.05         5.47 o
   0   7   1        559.60        646.48        13.27 o
   1   7   1       1996.76       1866.34        33.95 o
   2   7   1        257.34        296.55         7.79 o
   3   7   1         77.83         98.46         6.03 o
   4   7   1          6.51          4.40         1.66 o
   5   7   1       2789.39       2673.66        49.68 o
   6   7   1        253.50        284.72         8.83 o
   7   7   1        306.42        302.73         8.21 o
   8   7   1        102.25         98.74         4.96 o
   9   7   1        772.94        778.77        16.35 o
  10   7   1          2.21          6.55         2.04 o
  11   7   1          0.77          2.84         2.63 o
  12   7   1          2.17          5.34         2.70 o
  13   7   1        407.26        479.08        18.70 o
  14   7   1         24.48         22.39         3.97 o
  15   7   1        202.78        203.06        13.95 o
 -12   8   1        541.50        613.40        19.17 o
 -11   8   1        558.48        550.34        20.08 o
 -10   8   1        119.16        111.06         9.22 o
  -9   8   1         13.13         11.22         6.16 o
  -8   8   1       2774.07       2546.78        82.02 o
  -7   8   1       1204.68       1145.96        33.29 o
  -6   8   1       2199.53       2075.68        71.64 o
  -5   8   1       1287.86       1239.54        37.70 o
  -4   8   1       5948.74       5882.20       101.85 o
  -3   8   1         75.93         56.60         5.01 o
  -2   8   1       2578.03       2885.33        87.38 o
  -1   8   1        908.96        900.81        47.70 o
   0   8   1         22.82         42.48         4.47 o
   1   8   1       1080.24       1286.03        25.97 o
   2   8   1         74.31        101.62         5.45 o
   3   8   1       2561.31       2739.37        48.40 o
   4   8   1       1902.86       2099.44        39.20 o
   5   8   1       4036.34       4098.78        77.22 o
   6   8   1        318.91        322.25         7.59 o
   7   8   1         30.64         33.74         3.01 o
   8   8   1        275.91        261.05         8.47 o
   9   8   1         71.19         63.09         4.32 o
  10   8   1       2110.28       2102.58        65.72 o
  11   8   1       1058.16        918.79        41.44 o
  12   8   1         79.68         92.14         9.41 o
  13   8   1        201.74        224.70        11.64 o
  14   8   1          7.06         16.49         3.39 o
  15   8   1         28.42         19.77         4.06 o
 -12   9   1         51.29         37.67         3.19 o
 -11   9   1        197.02        240.80        11.45 o
 -10   9   1        364.11        365.91        15.89 o
  -9   9   1         25.76         25.74         4.68 o
  -8   9   1       1185.83       1126.14        36.56 o
  -7   9   1         82.57        100.73         9.78 o
  -6   9   1       6074.13       5927.30       107.47 o
  -5   9   1        110.56        114.69         8.09 o
  -4   9   1          0.62          8.41         3.37 o
  -3   9   1        529.25        588.56        25.97 o
  -2   9   1       1536.52       1539.46        38.13 o
  -1   9   1        322.18        297.54         8.64 o
   0   9   1        433.96        484.15        26.86 o
   1   9   1        181.76        170.77         6.75 o
   2   9   1      12163.19      12943.58       201.85 o
   3   9   1       4259.56       4347.19        58.08 o
   4   9   1         68.77         77.55         3.91 o
   5   9   1         35.32         41.50         3.83 o
   6   9   1        474.77        443.68         9.61 o
   7   9   1         44.76         48.17         3.72 o
   8   9   1        190.28        176.90         7.05 o
   9   9   1        395.68        410.22        14.35 o
  10   9   1       1109.45       1102.99        43.92 o
  11   9   1        116.40        111.32         7.68 o
  12   9   1       1418.12       1491.85        55.02 o
  13   9   1          1.17          0.61         1.97 o
  14   9   1         14.29         15.61         4.37 o
 -11  10   1        215.26        252.14        15.36 o
 -10  10   1        104.17        101.66        11.04 o
  -9  10   1        342.31        375.25        23.74 o
  -8  10   1         57.24         51.07         7.91 o
  -7  10   1        608.27        638.03        25.43 o
  -6  10   1        182.51        161.67        12.19 o
  -5  10   1       2099.86       2058.75        55.03 o
  -4  10   1        241.73        198.16        12.45 o
  -3  10   1        415.72        424.34        18.25 o
  -2  10   1         25.69         25.76         3.77 o
  -1  10   1        591.83        567.68        17.64 o
   0  10   1          5.14         13.42         2.27 o
   1  10   1       1506.40       1438.11        29.52 o
   2  10   1         54.79         57.30         3.96 o
   3  10   1       3264.65       3340.58        67.33 o
   4  10   1        426.29        438.05        10.33 o
   5  10   1         91.85         83.67         4.17 o
   6  10   1         75.78         74.01         4.34 o
   7  10   1        436.62        447.07        14.59 o
   8  10   1          3.47          4.35         2.28 o
   9  10   1        398.36        337.53        44.94 o
  10  10   1         13.47         14.45         4.21 o
  11  10   1        418.01        427.21        18.33 o
  12  10   1         13.04         22.43         4.45 o
  13  10   1        511.38        505.21        38.92 o
  14  10   1        654.79        645.03        44.19 o
 -10  11   1         19.78         13.66         4.26 o
  -9  11   1         62.74         42.48         7.45 o
  -8  11   1        328.94        329.86        21.84 o
  -7  11   1         64.35         51.16         6.80 o
  -6  11   1        259.19        272.42        15.64 o
  -5  11   1        817.24        778.72        28.64 o
  -4  11   1        971.19       1038.87        50.37 o
  -3  11   1        716.72        684.40        32.40 o
  -2  11   1        114.53        136.56        11.82 o
  -1  11   1         90.98        132.36         8.36 o
   0  11   1       1369.48       1446.28        34.98 o
   1  11   1         28.97         38.23         3.78 o
   2  11   1       2624.44       2669.68        45.72 o
   3  11   1        925.07        895.52        16.65 o
   4  11   1         35.51         31.71         3.31 o
   5  11   1        258.74        255.95         8.25 o
   6  11   1        135.29        122.01         5.80 o
   7  11   1        154.69        164.02        14.54 o
   8  11   1         26.40         27.37         5.26 o
   9  11   1        810.47        826.93        40.07 o
  10  11   1         10.52         10.68         5.60 o
  11  11   1        552.80        587.61        21.34 o
  12  11   1        412.37        366.09        15.07 o
  13  11   1         79.26         65.44         5.48 o
  -9  12   1          6.82          4.52         3.39 o
  -8  12   1          1.79          9.71         4.57 o
  -7  12   1        151.67        126.38        16.10 o
  -6  12   1        353.92        354.82        20.43 o
  -5  12   1        201.24        180.27        18.75 o
  -4  12   1        381.61        406.82        28.57 o
  -3  12   1        303.52        289.96        23.94 o
  -2  12   1        164.74        155.86        17.47 o
  -1  12   1        789.76        795.47        28.79 o
   0  12   1        184.57        197.55         9.29 o
   1  12   1        630.72        606.27        15.29 o
   2  12   1       4108.51       4142.94        67.12 o
   3  12   1        457.47        436.29        14.09 o
   4  12   1       2352.94       2505.67        39.16 o
   5  12   1        450.80        436.01        15.97 o
   6  12   1          0.36          8.00         3.82 o
   7  12   1         90.04         88.88         7.24 o
   8  12   1       1708.98       1788.81        50.08 o
   9  12   1        316.23        292.22        13.44 o
  10  12   1       1080.82       1058.91        81.72 o
  11  12   1          9.37         15.91         5.70 o
  12  12   1        595.81        629.56        29.80 o
  -8  13   1        107.76        121.49        10.74 o
  -7  13   1          1.29          3.39         3.44 o
  -6  13   1         12.38          8.06         4.88 o
  -5  13   1        188.65        227.13        19.62 o
  -4  13   1        621.44        575.39        33.78 o
  -3  13   1         89.01         95.18        13.66 o
  -2  13   1         11.19         11.50         4.34 o
  -1  13   1        140.19        157.08         9.74 o
   0  13   1        678.68        723.73        22.19 o
   1  13   1       1188.61       1158.91        48.30 o
   2  13   1         23.49         29.16         3.94 o
   3  13   1        261.95        267.96        10.93 o
   4  13   1        857.74        892.39        25.84 o
   5  13   1       1757.04       1721.95        38.53 o
   6  13   1         70.37         55.63        13.56 o
   7  13   1         61.97         70.64         6.26 o
   8  13   1         23.51         16.96         4.28 o
   9  13   1        543.71        494.91        15.87 o
  10  13   1        215.45        241.17        11.82 o
  11  13   1          3.13          6.42         2.50 o
  12  13   1         11.58          5.07         2.05 o
  -7  14   1          0.64          1.20         1.76 o
  -6  14   1         77.43         84.53         7.04 o
  -5  14   1         70.74         62.41         6.59 o
  -4  14   1        316.96        320.61        15.64 o
  -3  14   1        695.59        818.62        28.20 o
  -2  14   1         44.22         38.59         6.23 o
  -1  14   1        102.45         98.90         9.30 o
   0  14   1        168.74        124.04        12.18 o
   1  14   1        249.21        266.56        12.38 o
   2  14   1         68.64         46.10         4.69 o
   3  14   1        247.67        225.89        11.10 o
   4  14   1       1657.27       1455.99        61.04 o
   5  14   1        485.33        507.93        36.47 o
   6  14   1        126.55        118.34         8.21 o
   7  14   1        246.85        242.01        10.71 o
   8  14   1         15.75         19.91         3.35 o
   9  14   1        221.56        192.35         8.58 o
  10  14   1          4.83          3.12         2.20 o
  11  14   1        547.79        529.23        12.94 o
  -5  15   1        339.95        347.74        13.88 o
  -4  15   1         21.65         18.72         4.52 o
  -3  15   1        316.20        363.56        20.07 o
  -2  15   1        220.54        201.94        21.22 o
  -1  15   1          4.74          7.96         4.93 o
   0  15   1        420.07        436.93        26.93 o
   1  15   1         27.62         29.86         4.15 o
   2  15   1         15.45         27.19         3.66 o
   3  15   1          0.84          2.47         2.58 o
   4  15   1          0.02          3.55         3.22 o
   5  15   1        878.25        902.93        61.48 o
   6  15   1        604.30        666.67        19.49 o
   7  15   1        205.73        196.38         9.40 o
   8  15   1          2.50          0.71         2.46 o
   9  15   1        251.97        179.32         9.45 o
  -3  16   1         22.22         27.78         5.50 o
  -2  16   1        440.96        418.48        22.41 o
  -1  16   1        162.47        168.46        14.08 o
   0  16   1         59.49         62.20         9.09 o
   1  16   1          1.57          2.21         3.49 o
   2  16   1        359.53        345.56        15.21 o
   3  16   1         50.66         55.21         6.26 o
   4  16   1         23.70         20.24         3.38 o
   5  16   1        241.25        224.18         9.65 o
   6  16   1       1167.39       1040.26        25.72 o
   7  16   1         38.03         38.79         3.73 o
   8  16   1         72.64         64.11         9.01 o
   0  17   1         63.85         51.47         4.73 o
   1  17   1         65.67         52.65         6.93 o
   2  17   1          8.59         12.27         3.90 o
   3  17   1          2.11          5.38         2.27 o
   4  17   1         15.13         17.83         3.22 o
   5  17   1         52.87         67.17         5.32 o
  -6 -16   2         14.26         11.27         2.28 o
  -5 -16   2         10.26         10.82         2.51 o
  -4 -16   2         39.94         30.61         4.32 o
  -3 -16   2         66.41         72.36         6.39 o
  -2 -16   2         20.36         17.11         4.09 o
  -1 -16   2        323.37        342.23        20.66 o
   0 -16   2        190.42        191.93        10.10 o
   1 -16   2          0.17         -1.17         2.16 o
   2 -16   2          2.47          5.95         2.39 o
   3 -16   2        458.47        410.54        14.09 o
  -8 -15   2        520.92        480.90        23.19 o
  -7 -15   2         31.97         24.32         3.23 o
  -6 -15   2         14.29         21.72         3.41 o
  -5 -15   2         36.19         42.20         5.59 o
  -4 -15   2        403.78        396.57        14.04 o
  -3 -15   2        103.78         95.84         5.89 o
  -2 -15   2         79.55         59.14         4.75 o
  -1 -15   2        270.19        280.39        11.63 o
   0 -15   2       1183.86       1160.86        33.32 o
   1 -15   2         97.27         93.92         8.00 o
   2 -15   2         56.17         57.53         6.45 o
   3 -15   2        160.18        158.66         9.88 o
   4 -15   2        638.06        621.81        26.80 o
   5 -15   2         20.77         13.61         2.92 o
 -10 -14   2         88.84         84.44         5.74 o
  -9 -14   2         16.71         17.81         3.43 o
  -8 -14   2        467.27        447.30        18.71 o
  -7 -14   2         39.59         29.48         4.02 o
  -6 -14   2        217.76        211.82        12.28 o
  -5 -14   2        385.05        334.39        13.53 o
  -4 -14   2         42.86         35.91         4.09 o
  -3 -14   2        141.29        153.32         7.95 o
  -2 -14   2        458.40        460.43        14.25 o
  -1 -14   2        187.90        197.85         9.04 o
   0 -14   2       1535.40       1596.36        36.82 o
   1 -14   2        497.50        484.63        16.72 o
   2 -14   2         57.11         49.72         6.55 o
   3 -14   2         15.79         17.11         4.53 o
   4 -14   2        863.09        802.88        31.15 o
   5 -14   2         28.32         36.26         7.19 o
   6 -14   2        133.82        131.36         6.91 o
   7 -14   2         56.17         35.92         3.98 o
 -11 -13   2        354.34        333.93        12.35 o
 -10 -13   2          5.62          5.49         2.59 o
  -9 -13   2        708.86        733.37        18.96 o
  -8 -13   2        108.10        114.45         8.32 o
  -7 -13   2       1323.36       1301.38        26.35 o
  -6 -13   2        324.87        315.30        12.67 o
  -5 -13   2        129.89        150.15         7.75 o
  -4 -13   2         41.86         41.90         4.62 o
  -3 -13   2        130.99        125.86         7.43 o
  -2 -13   2        124.55        119.42         7.27 o
  -1 -13   2          0.14          3.74         2.43 o
   0 -13   2        138.38        141.86         9.35 o
   1 -13   2       1321.71       1288.33        39.68 o
   2 -13   2        270.46        224.32        26.56 o
   3 -13   2        210.03        186.49        18.14 o
   4 -13   2         31.94         23.64         5.50 o
   5 -13   2        540.51        491.84        29.30 o
   6 -13   2          1.05         -0.82         3.90 o
   7 -13   2         15.93         20.95         5.60 o
   8 -13   2         35.75         31.95         5.70 o
 -12 -12   2          1.26          1.58         2.05 o
 -11 -12   2          2.43          2.69         2.34 o
 -10 -12   2          0.12          1.35         2.04 o
  -9 -12   2        180.60        187.24        10.78 o
  -8 -12   2         36.33         31.92         5.21 o
  -7 -12   2       1338.86       1413.97        48.05 o
  -6 -12   2        516.00        522.30        15.20 o
  -5 -12   2         20.89         21.69         3.47 o
  -4 -12   2         37.54         38.97         4.30 o
  -3 -12   2         42.42         45.23         4.70 o
  -2 -12   2        219.64        241.85        10.30 o
  -1 -12   2         88.58         98.65         6.66 o
   0 -12   2         59.09         55.47        10.07 o
   1 -12   2        366.83        390.67        36.69 o
   2 -12   2         23.32         21.91         5.28 o
   3 -12   2        109.88        102.32        13.97 o
   4 -12   2         48.72         47.05        10.07 o
   5 -12   2        468.87        506.29        32.41 o
   6 -12   2         20.44         31.74         8.11 o
   7 -12   2        841.55        811.55        39.15 o
   8 -12   2         41.96         57.37         8.83 o
   9 -12   2        103.25        107.51        10.48 o
 -13 -11   2        114.45        127.96         6.31 o
 -12 -11   2        558.90        580.80        57.18 o
 -11 -11   2          6.10          6.17         2.26 o
 -10 -11   2        398.38        415.10        13.90 o
  -9 -11   2          0.56         -3.85         4.88 o
  -8 -11   2        722.43        820.26        38.00 o
  -7 -11   2       1036.66       1132.48        47.59 o
  -6 -11   2       3198.31       3428.65       167.70 o
  -5 -11   2         60.58         52.47         3.89 o
  -4 -11   2          1.92          4.92         2.13 o
  -3 -11   2        978.52       1047.09        23.27 o
  -2 -11   2       2741.11       2826.68        49.23 o
  -1 -11   2        915.94        932.08        21.75 o
   0 -11   2          0.08          3.73         2.11 o
   1 -11   2        842.53        841.47        21.74 o
   2 -11   2        970.89        921.63        27.30 o
   3 -11   2          0.12          3.90         2.62 o
   4 -11   2        376.34        385.12        27.65 o
   5 -11   2         50.97         44.21         7.07 o
   6 -11   2       1481.49       1441.89        61.59 o
   7 -11   2        439.98        461.66        29.66 o
   8 -11   2         29.30         27.58         7.40 o
   9 -11   2         11.01          9.86         4.88 o
  10 -11   2        274.87        293.03        17.52 o
 -13 -10   2         51.90         41.76         6.01 o
 -12 -10   2         17.84         13.81         4.65 o
 -11 -10   2        255.72        256.33        13.23 o
 -10 -10   2       1051.94       1066.33       116.37 o
  -9 -10   2          3.28          4.89         3.03 o
  -8 -10   2         12.27         13.20         5.39 o
  -7 -10   2       1615.24       1635.17        36.38 o
  -6 -10   2        434.50        409.37        11.68 o
  -5 -10   2       1054.42       1028.83        20.32 o
  -4 -10   2        659.12        654.47        17.62 o
  -3 -10   2        892.76        979.36        23.35 o
  -2 -10   2        796.05        792.99        16.50 o
  -1 -10   2       2320.33       2373.36        40.95 o
   0 -10   2       1401.31       1495.25        25.52 o
   1 -10   2        288.28        286.82         9.09 o
   2 -10   2        258.82        229.59        10.29 o
   3 -10   2        577.68        620.52        20.22 o
   4 -10   2       2955.85       3033.31        89.55 o
   5 -10   2         51.53         55.82         7.75 o
   6 -10   2        366.89        365.38        27.29 o
   7 -10   2       1149.77       1078.48        51.36 o
   8 -10   2        655.46        619.03        25.39 o
   9 -10   2         22.37         17.53         4.26 o
  10 -10   2         24.83         30.52        10.09 o
  11 -10   2          7.21          9.40         3.49 o
 -14  -9   2          3.36          0.36         2.62 o
 -13  -9   2         75.06         52.75         7.24 o
 -12  -9   2       1128.98       1080.17        38.55 o
 -11  -9   2        860.87        888.24        26.66 o
 -10  -9   2        225.70        225.94        22.40 o
  -9  -9   2        926.04        985.67        29.88 o
  -8  -9   2        726.44        738.68        17.99 o
  -7  -9   2          8.25          9.12         2.75 o
  -6  -9   2        299.04        297.91        12.55 o
  -5  -9   2        826.03        810.32        16.10 o
  -4  -9   2        450.98        422.81        10.92 o
  -3  -9   2         17.17          7.84         1.63 o
  -2  -9   2        580.37        597.00        15.90 o
  -1  -9   2       4578.93       4976.70        81.01 o
   0  -9   2         15.10         20.23         2.47 o
   1  -9   2       1236.29       1257.45        21.79 o
   2  -9   2        255.94        268.29        10.83 o
   3  -9   2       1600.49       1535.03        34.97 o
   4  -9   2        382.55        403.83        11.24 o
   5  -9   2          1.75          2.63         2.52 o
   6  -9   2         38.94         45.93         7.00 o
   7  -9   2       1573.97       1553.70        45.01 o
   8  -9   2         15.11         17.01         4.78 o
   9  -9   2       1244.20       1205.12        46.71 o
  10  -9   2          0.02         -0.82         2.62 o
  11  -9   2        266.07        267.05        17.78 o
  12  -9   2        353.12        330.22        17.89 o
 -14  -8   2        122.83        134.59        10.22 o
 -13  -8   2          5.53          4.62         3.90 o
 -12  -8   2         27.75         42.30         5.44 o
 -11  -8   2        423.65        415.31        17.04 o
 -10  -8   2       2340.19       2220.58        76.28 o
  -9  -8   2        177.16        179.66         9.44 o
  -8  -8   2        240.68        220.67         8.95 o
  -7  -8   2          0.46          1.03         1.69 o
  -6  -8   2       1453.58       1612.86        37.46 o
  -5  -8   2       1677.38       1738.18        23.40 o
  -4  -8   2       2609.70       2306.65        63.14 o
  -3  -8   2       3216.03       3307.43        53.74 o
  -2  -8   2         49.18         48.02         2.77 o
  -1  -8   2       1641.85       1653.41        22.86 o
   0  -8   2       4050.10       4230.34        71.29 o
   1  -8   2       1070.79       1232.00        31.32 o
   2  -8   2        549.17        649.74        60.05 o
   3  -8   2       1902.80       1886.68        41.72 o
   4  -8   2       5669.01       5807.82       227.31 o
   5  -8   2        733.72        689.68        25.31 o
   6  -8   2        102.05        108.01         5.90 o
   7  -8   2         16.97         20.17         4.80 o
   8  -8   2       1801.60       1657.28        47.44 o
   9  -8   2       1128.61       1039.10        47.65 o
  10  -8   2        247.49        255.59        12.87 o
  11  -8   2        113.56         82.24        10.61 o
  12  -8   2        362.63        335.16        11.14 o
 -14  -7   2         59.55         69.29         7.81 o
 -13  -7   2         69.87         73.20        12.07 o
 -12  -7   2       1018.40       1076.14        31.96 o
 -11  -7   2        290.62        282.93        14.70 o
 -10  -7   2          0.98          1.14         2.57 o
  -9  -7   2       2447.49       2378.15        57.65 o
  -8  -7   2       3254.79       3165.79        68.00 o
  -7  -7   2         30.45         32.34         3.28 o
  -6  -7   2        450.83        506.41        11.32 o
  -5  -7   2        402.84        382.60         9.06 o
  -4  -7   2       5775.42       5768.13        72.12 o
  -3  -7   2       1717.25       1766.44        29.81 o
  -2  -7   2        516.30        545.20        12.07 o
  -1  -7   2       8318.67       9101.23       100.45 o
   0  -7   2       8770.56       9512.73       320.94 o
   1  -7   2        686.67        731.30        24.80 o
   2  -7   2       1380.04       1320.96        33.35 o
   3  -7   2        150.73        194.28        18.55 o
   4  -7   2       2278.71       2303.67        54.28 o
   5  -7   2        226.72        212.57        10.01 o
   6  -7   2       2542.80       2363.39        48.93 o
   7  -7   2        760.40        722.70        27.16 o
   8  -7   2         46.97         58.04         5.11 o
   9  -7   2        300.38        284.51        12.79 o
  10  -7   2        269.33        262.52        13.67 o
  11  -7   2        148.39        140.32        12.64 o
  12  -7   2        146.39        130.00         8.82 o
  13  -7   2         25.29         15.74         3.20 o
 -15  -6   2          0.57          3.44         2.72 o
 -14  -6   2         57.05         78.48         8.78 o
 -13  -6   2        757.95        712.12        32.86 o
 -12  -6   2        284.09        276.62        17.39 o
 -11  -6   2       1615.44       1609.76        43.73 o
 -10  -6   2         21.78         16.45         3.17 o
  -9  -6   2       1404.01       1467.25        32.00 o
  -8  -6   2        422.00        407.22        14.97 o
  -7  -6   2       1499.39       1397.18        22.44 o
  -6  -6   2          3.78          5.49         1.54 o
  -5  -6   2       2959.11       3172.76        50.61 o
  -4  -6   2        750.55        766.31        13.22 o
  -3  -6   2      15256.77      16151.16       237.44 o
  -2  -6   2       4826.01       4984.82        61.82 o
  -1  -6   2         19.34         35.90         7.58 o
   0  -6   2         24.14         36.48         2.02 o
   1  -6   2      12113.96      11796.08       200.49 o
   2  -6   2       5479.27       5419.56       426.95 o
   3  -6   2       1381.00       1361.06        89.74 o
   4  -6   2        206.24        227.79        36.33 o
   5  -6   2       3073.00       3110.73       106.13 o
   6  -6   2        324.51        329.95        14.52 o
   7  -6   2        307.07        292.66        10.66 o
   8  -6   2         40.17         44.81         4.48 o
   9  -6   2         80.62         66.47         5.54 o
  10  -6   2         10.13         16.53         3.77 o
  11  -6   2        249.47        310.10        22.12 o
  12  -6   2         16.48         18.51         4.19 o
  13  -6   2        201.85        203.88        25.10 o
  14  -6   2        137.05        118.65        10.20 o
 -15  -5   2         51.70         51.82         6.42 o
 -14  -5   2        219.96        232.54        15.82 o
 -13  -5   2        795.40        814.36        36.26 o
 -12  -5   2        441.31        436.82        21.02 o
 -11  -5   2       1374.31       1472.67        41.01 o
 -10  -5   2        195.31        174.19         9.16 o
  -9  -5   2          2.57          6.81         3.18 o
  -8  -5   2        728.05        699.79        22.68 o
  -7  -5   2       5962.90       5917.04       139.30 o
  -6  -5   2       2915.96       3310.90       176.47 o
  -5  -5   2        527.53        573.08        12.06 o
  -4  -5   2       6020.91       6530.61       152.53 o
  -3  -5   2       3286.34       3292.84        54.71 o
  -2  -5   2       2263.68       2324.45        27.65 o
  -1  -5   2        252.83        285.93         5.46 o
   0  -5   2        130.27        147.21         4.03 o
   1  -5   2        725.16        603.57        11.45 o
   2  -5   2        216.68        263.17         7.95 o
   3  -5   2      17859.88      18909.08       352.33 o
   4  -5   2       1811.97       1822.02        42.55 o
   5  -5   2       2776.35       2808.29        62.53 o
   6  -5   2       2123.42       2183.32        52.46 o
   7  -5   2       3404.39       3212.39        60.32 o
   8  -5   2         38.10         36.21         3.52 o
   9  -5   2         71.32         83.48         5.69 o
  10  -5   2          6.71          8.28         2.91 o
  11  -5   2        885.88        875.49        36.11 o
  12  -5   2        275.63        247.45        13.72 o
  13  -5   2        210.56        159.09        21.27 o
  14  -5   2          0.15         -0.06         1.88 o
 -15  -4   2        236.89        207.91        13.05 o
 -14  -4   2         87.43         75.10         9.14 o
 -13  -4   2         13.39         27.01         6.88 o
 -12  -4   2        193.04        218.17        17.75 o
 -11  -4   2         72.44         71.29        11.15 o
 -10  -4   2       1866.00       1815.59        63.62 o
  -9  -4   2        151.47        144.14         9.84 o
  -8  -4   2       2261.21       2208.27        36.79 o
  -7  -4   2        870.75        913.98        25.35 o
  -6  -4   2       4226.63       3925.47        50.56 o
  -5  -4   2        810.86        846.29        15.59 o
  -4  -4   2        233.92        276.32         8.94 o
  -3  -4   2       1552.76       1550.23        28.17 o
  -2  -4   2      16290.21      16038.67       187.13 o
  -1  -4   2        516.83        568.28         8.00 o
   0  -4   2        559.98        593.37         8.60 o
   1  -4   2         38.27         53.80         3.64 o
   2  -4   2       3572.51       3341.12        45.96 o
   3  -4   2        111.82         85.81         3.98 o
   4  -4   2       2002.85       1994.11        54.63 o
   5  -4   2         21.69         28.09         2.95 o
   6  -4   2        763.84        676.96        17.30 o
   7  -4   2          0.15          0.84         1.76 o
   8  -4   2        590.61        557.49        12.38 o
   9  -4   2        216.86        203.87         7.99 o
  10  -4   2         13.13         16.11         2.99 o
  11  -4   2         14.70         23.78         4.25 o
  12  -4   2       1125.26       1207.99        31.74 o
  13  -4   2         15.22         14.60         4.12 o
  14  -4   2          4.37          1.52         2.30 o
 -15  -3   2        465.96        437.84        20.67 o
 -14  -3   2        889.49        900.77        37.09 o
 -13  -3   2        244.30        212.20        16.70 o
 -12  -3   2         23.63         14.38         5.80 o
 -11  -3   2        734.57        714.75        36.92 o
 -10  -3   2        771.71        775.86        26.55 o
  -9  -3   2        166.08        154.59         9.83 o
  -8  -3   2        907.20        954.50        19.56 o
  -7  -3   2        145.13         92.57         6.81 o
  -6  -3   2       1626.89       1540.08        24.53 o
  -5  -3   2        399.49        362.83        18.61 o
  -4  -3   2        172.66        147.25         4.00 o
  -3  -3   2       7225.91       7390.25        87.88 o
  -2  -3   2       4757.68       4520.31        87.11 o
  -1  -3   2       1568.08       1505.15        20.74 o
   0  -3   2        906.06        865.50        10.90 o
   1  -3   2         18.85         36.94         4.52 o
   2  -3   2         14.18         16.18         1.48 o
   3  -3   2       6715.08       6455.26        86.53 o
   4  -3   2       4122.41       3953.70        83.65 o
   5  -3   2        195.44        171.95         6.72 o
   6  -3   2         37.70         39.38         3.55 o
   7  -3   2       2054.92       2035.08        65.44 o
   8  -3   2       4511.12       4448.04        61.00 o
   9  -3   2        531.11        520.50        11.92 o
  10  -3   2        475.15        458.06        12.48 o
  11  -3   2         45.43         30.95         4.48 o
  12  -3   2          4.57          8.33         2.65 o
  13  -3   2         77.82         89.61         8.18 o
  14  -3   2          1.31          2.97         2.52 o
  15  -3   2         35.72         40.54         4.73 o
 -15  -2   2        460.30        510.63        22.88 o
 -14  -2   2          0.77          0.53         2.41 o
 -13  -2   2        524.19        541.36        27.25 o
 -12  -2   2          1.04          0.98         4.31 o
 -11  -2   2       1126.25       1088.13        34.11 o
 -10  -2   2        346.12        361.93        40.16 o
  -9  -2   2        360.62        253.87        13.23 o
  -8  -2   2        558.08        516.39        18.74 o
  -7  -2   2        363.80        382.51        14.59 o
  -6  -2   2         43.13         39.50         2.84 o
  -5  -2   2       7300.69       6680.47       145.15 o
  -4  -2   2        242.51        214.24         5.49 o
  -3  -2   2         65.46         87.12         2.61 o
  -2  -2   2       2920.74       2905.30        32.39 o
  -1  -2   2       2067.44       2053.20        25.33 o
   0  -2   2      20315.36      20432.66       223.56 o
   1  -2   2        798.28        679.61        12.95 o
   2  -2   2       5003.60       5050.19        53.69 o
   3  -2   2      19133.56      19043.08       278.38 o
   4  -2   2       1222.58       1078.91        20.65 o
   5  -2   2       6214.73       5759.91        91.70 o
   6  -2   2        262.46        268.37        16.14 o
   7  -2   2       2266.03       2384.30        61.78 o
   8  -2   2        105.64        123.58         4.91 o
   9  -2   2       7654.45       7442.24        95.22 o
  10  -2   2         99.26         99.59         5.55 o
  11  -2   2        129.44        133.74         8.52 o
  12  -2   2          6.89          8.30         3.85 o
  13  -2   2        103.61         96.46         7.04 o
  14  -2   2          2.77          8.33         3.31 o
  15  -2   2         41.40         40.16         4.36 o
 -15  -1   2        110.27        100.20         9.07 o
 -14  -1   2        787.27        745.03        31.53 o
 -13  -1   2         59.84         69.03         7.35 o
 -12  -1   2        539.83        555.49        22.10 o
 -11  -1   2        159.12        167.83         9.43 o
 -10  -1   2       3232.81       3109.79       197.22 o
  -9  -1   2        435.48        440.17        12.79 o
  -8  -1   2        345.14        269.78        10.45 o
  -7  -1   2       1101.77       1002.76        26.93 o
  -6  -1   2        472.76        498.28        22.84 o
  -5  -1   2       2961.58       2659.85        52.85 o
  -4  -1   2      10625.05      10132.69       155.09 o
  -3  -1   2      11372.73      10874.30       228.71 o
  -2  -1   2       6229.00       6134.09        98.45 o
  -1  -1   2        220.34        185.10         6.67 o
   0  -1   2       6994.92       6860.88       123.55 o
   1  -1   2         56.87         60.40         1.45 o
   2  -1   2      17190.53      17073.75       152.53 o
   3  -1   2       6121.72       6143.74        81.58 o
   4  -1   2         39.27         29.25         3.14 o
   5  -1   2       4091.62       3775.46        78.41 o
   6  -1   2       6630.31       6645.14       133.58 o
   7  -1   2         97.97         91.95         9.81 o
   8  -1   2       4156.87       4300.11       130.73 o
   9  -1   2       2913.51       2802.67        37.33 o
  10  -1   2       1361.30       1313.13        30.13 o
  11  -1   2       1259.59       1214.69        24.51 o
  12  -1   2         30.95         32.59         4.65 o
  13  -1   2          0.91          2.32         2.41 o
  14  -1   2         23.52         16.86         3.90 o
  15  -1   2         61.79         62.97         8.27 o
 -15   0   2         29.34         26.83         3.42 o
 -14   0   2        113.97        106.95         7.65 o
 -13   0   2        551.62        590.99        22.10 o
 -12   0   2        894.12        881.08        29.63 o
 -11   0   2        241.62        223.08        19.11 o
 -10   0   2         10.33         12.00         3.85 o
  -9   0   2         25.00         30.83         4.11 o
  -8   0   2       1388.41       1221.41        33.76 o
  -7   0   2        226.47        191.20         6.91 o
  -6   0   2       1799.91       1788.61        55.78 o
  -5   0   2        699.00        736.88        16.00 o
  -4   0   2        609.53        685.04        14.25 o
  -3   0   2        164.31        133.43         3.52 o
  -2   0   2       6117.17       5922.09        69.87 o
  -1   0   2       6805.29       6422.69        84.71 o
   0   0   2      16496.03      17333.43       296.12 o
   1   0   2       1666.93       1810.94        20.28 o
   2   0   2        102.50        101.32         1.84 o
   3   0   2       8785.21       8580.20        75.11 o
   4   0   2        316.01        329.75         5.25 o
   5   0   2        486.56        469.11         9.87 o
   6   0   2        706.21        568.76        28.69 o
   7   0   2        930.15        976.01        39.94 o
   8   0   2         37.34         56.81        10.45 o
   9   0   2          1.99          5.03         1.89 o
  10   0   2       2755.57       2664.95        40.51 o
  11   0   2        649.13        680.39        14.69 o
  12   0   2          1.09          6.37         3.55 o
  13   0   2         26.16         18.18         6.52 o
  14   0   2        228.41        225.50        18.29 o
  15   0   2         85.73         80.03         9.55 o
 -15   1   2         17.48         24.04         3.72 o
 -14   1   2         10.32          9.35         4.52 o
 -13   1   2        483.53        484.20        25.39 o
 -12   1   2         79.94         77.57         8.03 o
 -11   1   2       1693.22       1790.10        60.61 o
 -10   1   2         45.09         61.45         8.77 o
  -9   1   2       1423.86       1379.25        28.80 o
  -8   1   2         11.20          8.36         1.95 o
  -7   1   2       3913.08       3574.21        53.64 o
  -6   1   2          5.50         14.43         4.37 o
  -5   1   2          6.19          4.69         1.41 o
  -4   1   2       2622.86       2683.14        44.43 o
  -3   1   2      12569.29      12166.77       218.58 o
  -2   1   2       6731.05       6263.61       105.32 o
  -1   1   2       2213.16       2097.82        37.18 o
   0   1   2       2532.91       2415.61        33.41 o
   1   1   2       3654.52       3366.82        43.19 o
   2   1   2       3404.40       3349.22        28.20 o
   3   1   2       2233.27       2352.56        31.50 o
   4   1   2       3568.06       3475.84        50.38 o
   5   1   2       1285.81       1228.77        32.15 o
   6   1   2         14.78         29.36         2.69 o
   7   1   2       1672.18       1604.35        31.30 o
   8   1   2       1473.86       1703.36        42.67 o
   9   1   2          2.82          2.77         1.52 o
  10   1   2        181.62        153.76         6.82 o
  11   1   2       2446.50       2351.59        70.42 o
  12   1   2        353.02        337.16        17.63 o
  13   1   2         10.37         11.14         5.55 o
  14   1   2         85.47        100.06        12.22 o
  15   1   2         32.22         22.55         6.01 o
 -15   2   2        460.81        476.99        19.85 o
 -14   2   2          0.38         -2.52         4.06 o
 -13   2   2         37.67         31.29         5.85 o
 -12   2   2        128.41        120.13         7.88 o
 -11   2   2       1181.12       1105.00        28.72 o
 -10   2   2         11.89         24.27         3.96 o
  -9   2   2          0.19          1.33         2.67 o
  -8   2   2        877.70        843.52        21.74 o
  -7   2   2       2595.66       2445.19        35.05 o
  -6   2   2       3847.02       3743.60       116.80 o
  -5   2   2          0.46          2.98         1.54 o
  -4   2   2       1233.80       1300.61        20.95 o
  -3   2   2         94.35         87.60         3.64 o
  -2   2   2       5996.24       5925.46       105.16 o
  -1   2   2       6880.86       6877.58       210.97 o
   0   2   2         22.81         28.03         1.30 o
   1   2   2        835.22        840.85        16.89 o
   2   2   2       6301.34       6348.92        68.15 o
   3   2   2       1052.05       1066.78        14.28 o
   4   2   2       2441.39       2512.75        42.09 o
   5   2   2        306.46        348.61         9.37 o
   6   2   2          0.66         13.77         2.10 o
   7   2   2       4231.48       4221.37       148.13 o
   8   2   2        886.91        989.46        23.78 o
   9   2   2        536.34        548.07        18.65 o
  10   2   2         25.08         46.69         5.20 o
  11   2   2       1096.93       1049.97        27.33 o
  12   2   2         13.29         12.66         4.19 o
  13   2   2        712.04        705.53        36.92 o
  14   2   2         23.12         19.98         6.21 o
  15   2   2          2.01          4.01         3.39 o
  16   2   2        392.11        344.26        11.57 o
 -14   3   2        191.34        211.63        14.69 o
 -13   3   2         91.07         82.60         7.37 o
 -12   3   2         31.31         41.43         4.95 o
 -11   3   2        253.05        273.23        12.29 o
 -10   3   2       1044.67        967.78        31.99 o
  -9   3   2         74.90        102.62        10.18 o
  -8   3   2        123.66        148.82         6.25 o
  -7   3   2        884.79        834.84        15.94 o
  -6   3   2       2780.26       2721.66        47.25 o
  -5   3   2       1476.40       1575.05        26.01 o
  -4   3   2        260.03        296.75         8.65 o
  -3   3   2       1500.22       1488.16        25.98 o
  -2   3   2         63.44         62.97         2.83 o
  -1   3   2      19920.49      21243.58       245.74 o
   0   3   2       3501.76       3432.90        58.83 o
   1   3   2       9325.93       9314.24       120.82 o
   2   3   2       1495.32       1345.47        22.32 o
   3   3   2       1898.84       2039.66        25.99 o
   4   3   2       1877.15       1984.73        46.31 o
   5   3   2       2164.33       2134.75        44.06 o
   6   3   2          4.23          8.34         1.98 o
   7   3   2        414.81        469.50        29.17 o
   8   3   2        896.03        881.27        26.07 o
   9   3   2        252.77        314.23        11.94 o
  10   3   2         71.30         87.65         5.55 o
  11   3   2         40.06         26.11         4.00 o
  12   3   2        405.26        369.91        21.05 o
  13   3   2        485.40        466.47        20.33 o
  14   3   2        148.67        163.87        10.19 o
  15   3   2         29.45         20.44         5.34 o
  16   3   2        564.23        575.54        31.22 o
 -14   4   2        205.08        200.49        13.26 o
 -13   4   2        163.65        194.65        17.77 o
 -12   4   2         77.57         65.37         5.88 o
 -11   4   2        410.04        416.42        40.63 o
 -10   4   2        148.35        161.45        14.00 o
  -9   4   2       2076.10       2119.96        43.67 o
  -8   4   2          0.65         10.77         3.98 o
  -7   4   2         82.67         63.99         3.39 o
  -6   4   2          6.93         30.54         2.91 o
  -5   4   2       1821.11       1790.04        32.80 o
  -4   4   2          5.26          3.79         1.41 o
  -3   4   2       1261.50       1232.96        20.07 o
  -2   4   2        574.50        574.24        14.15 o
  -1   4   2       2654.14       2731.95        36.46 o
   0   4   2       3304.79       3198.71        31.15 o
   1   4   2       7624.45       7698.15        82.98 o
   2   4   2      10438.57      10404.37       219.10 o
   3   4   2        750.73        678.24         9.42 o
   4   4   2          1.46         10.08         1.56 o
   5   4   2        622.69        563.72        13.34 o
   6   4   2        507.23        576.94        30.39 o
   7   4   2        602.27        553.19        32.04 o
   8   4   2        566.55        596.24        22.57 o
   9   4   2       1256.62       1175.49        28.23 o
  10   4   2        904.20        914.93        20.91 o
  11   4   2         32.91         50.01         4.60 o
  12   4   2       1642.64       1580.98        43.14 o
  13   4   2        155.88        159.44        10.69 o
  14   4   2         23.99         25.88        10.79 o
  15   4   2         75.69         51.93         7.86 o
  16   4   2         49.99         43.40         3.92 o
 -14   5   2          1.37          2.44         1.60 o
 -13   5   2        962.27        987.60        27.73 o
 -12   5   2        312.44        319.01        10.72 o
 -11   5   2       1277.62       1163.20        28.79 o
 -10   5   2         65.08         85.37        18.46 o
  -9   5   2        527.35        527.52        18.76 o
  -8   5   2        594.57        552.19        15.59 o
  -7   5   2        152.78        136.90         6.27 o
  -6   5   2          7.43         20.28         3.13 o
  -5   5   2       3781.84       3687.11        95.87 o
  -4   5   2       1347.95       1415.45        70.10 o
  -3   5   2        800.20        984.01        21.88 o
  -2   5   2       4144.11       4137.74        66.80 o
  -1   5   2       2206.67       1975.13        27.45 o
   0   5   2       1630.22       1436.97        20.04 o
   1   5   2      14429.42      14845.29       173.94 o
   2   5   2          1.56          5.73         1.04 o
   3   5   2       1040.39       1150.62        25.55 o
   4   5   2       4543.33       4665.39        95.21 o
   5   5   2       1228.76       1070.27        21.98 o
   6   5   2       1898.87       1849.85        42.80 o
   7   5   2        646.08        574.09        55.70 o
   8   5   2         95.30        101.51         4.85 o
   9   5   2       3494.05       3280.86        46.74 o
  10   5   2       1365.91       1326.51        23.92 o
  11   5   2         17.02         16.42         2.98 o
  12   5   2        686.22        647.47        23.69 o
  13   5   2       1258.64       1245.54        35.74 o
  14   5   2        135.86        120.70         8.67 o
  15   5   2         45.64         42.57         4.67 o
 -13   6   2         28.22         31.57         4.06 o
 -12   6   2        207.98        208.35         8.13 o
 -11   6   2        219.56        204.50        10.05 o
 -10   6   2        490.89        504.28        21.57 o
  -9   6   2        338.45        332.61        19.45 o
  -8   6   2        195.10        181.00        12.54 o
  -7   6   2        225.87        222.08         9.56 o
  -6   6   2       2299.58       2260.24        45.48 o
  -5   6   2         55.10         57.79         6.01 o
  -4   6   2        887.73        890.29        25.03 o
  -3   6   2        888.35        905.45        19.69 o
  -2   6   2        779.23        919.47        19.40 o
  -1   6   2         11.08         12.17         2.34 o
   0   6   2         70.82         50.35         2.86 o
   1   6   2        462.23        418.00         8.10 o
   2   6   2      12657.95      13478.74       205.39 o
   3   6   2       8763.98       9377.61       125.46 o
   4   6   2       1132.72       1208.72        30.84 o
   5   6   2        913.12        769.18        15.28 o
   6   6   2        106.23         74.57         5.48 o
   7   6   2        143.07        152.74         9.00 o
   8   6   2       1302.66       1168.18        22.92 o
   9   6   2       1338.22       1284.85        23.25 o
  10   6   2       2418.01       2327.31        50.91 o
  11   6   2        688.67        683.88        20.37 o
  12   6   2        267.69        232.77        14.01 o
  13   6   2         11.63         11.79         6.37 o
  14   6   2          3.92         12.68         4.49 o
  15   6   2        368.56        394.12        19.30 o
 -13   7   2        330.46        367.72        18.20 o
 -12   7   2        552.06        557.94        15.84 o
 -11   7   2         37.58         32.29         5.31 o
 -10   7   2         98.25         97.22         9.02 o
  -9   7   2         18.65         24.14         7.34 o
  -8   7   2        377.12        332.65        17.72 o
  -7   7   2        786.53        797.62        20.45 o
  -6   7   2          0.19          3.77         1.70 o
  -5   7   2         10.62         11.89         2.78 o
  -4   7   2       1828.64       1709.86        52.28 o
  -3   7   2       1109.00       1184.35        25.07 o
  -2   7   2          8.33         15.22         2.89 o
  -1   7   2         61.05         84.20         4.77 o
   0   7   2      11508.49      12215.92       182.83 o
   1   7   2       6233.50       7225.83        98.87 o
   2   7   2       2546.35       2569.75        44.32 o
   3   7   2        834.76        807.13        21.54 o
   4   7   2        396.18        386.64        11.01 o
   5   7   2        195.32        196.02         6.79 o
   6   7   2       2077.11       2001.48        38.34 o
   7   7   2         28.34         27.43         2.39 o
   8   7   2        151.85        130.51         5.27 o
   9   7   2          4.14          5.71         1.87 o
  10   7   2        922.48        850.64        19.73 o
  11   7   2        164.87        166.48         9.37 o
  12   7   2        176.39        184.43         9.68 o
  13   7   2        136.75        152.39         8.36 o
  14   7   2       1905.43       2073.89        59.96 o
  15   7   2          9.29          9.84         2.10 o
 -12   8   2         41.67         30.22         3.24 o
 -11   8   2        100.56        115.23        12.94 o
 -10   8   2         44.40         35.37         5.79 o
  -9   8   2        125.07        114.57         9.69 o
  -8   8   2        124.69        143.47        11.72 o
  -7   8   2       2317.70       2217.59        75.83 o
  -6   8   2        236.78        247.37        10.51 o
  -5   8   2        105.78        113.80         6.44 o
  -4   8   2       1142.47       1279.02        30.56 o
  -3   8   2       6161.96       6252.24        89.82 o
  -2   8   2        141.79        150.34         8.48 o
  -1   8   2         30.61         23.14         4.68 o
   0   8   2       6541.82       6847.13       110.35 o
   1   8   2       6251.77       6639.59        92.58 o
   2   8   2        479.62        583.92        15.68 o
   3   8   2         27.01         15.33         2.41 o
   4   8   2          3.78          7.79         1.97 o
   5   8   2          0.72          5.35         1.71 o
   6   8   2         76.38         61.92         7.55 o
   7   8   2         26.70         23.59         2.38 o
   8   8   2        602.00        616.99        16.55 o
   9   8   2         79.63         84.54         5.07 o
  10   8   2         20.56         23.23         3.88 o
  11   8   2       1039.77       1012.72        30.06 o
  12   8   2         68.33         76.31         6.31 o
  13   8   2        227.56        237.07        12.09 o
  14   8   2         82.64         88.28         8.21 o
  15   8   2        105.63        100.27         8.27 o
 -11   9   2        144.24        122.10         7.90 o
 -10   9   2        232.39        247.43        12.73 o
  -9   9   2         58.90         69.48         8.71 o
  -8   9   2         58.99         68.31        16.77 o
  -7   9   2       3426.71       3483.43        82.96 o
  -6   9   2       1148.80       1200.88        34.90 o
  -5   9   2        432.87        390.71        15.19 o
  -4   9   2         81.26         64.28         7.36 o
  -3   9   2         41.60         56.01         5.04 o
  -2   9   2          1.21          5.49         1.93 o
  -1   9   2         17.71         11.86         2.32 o
   0   9   2        112.90        130.76         8.51 o
   1   9   2       2549.69       2629.88        56.80 o
   2   9   2         24.36         21.50         7.45 o
   3   9   2       2316.46       2454.89        40.54 o
   4   9   2       1148.03       1145.04        20.20 o
   5   9   2          4.55          5.82         1.56 o
   6   9   2          2.23          5.30         1.71 o
   7   9   2         69.36         67.21         4.01 o
   8   9   2        348.66        352.65         9.57 o
   9   9   2        331.54        333.03        10.15 o
  10   9   2          5.93          3.94         2.99 o
  11   9   2       1510.33       1374.29        40.70 o
  12   9   2        120.15        121.93         7.65 o
  13   9   2         20.46         36.15         4.18 o
  14   9   2        112.37        100.40         6.82 o
 -11  10   2          0.67          4.42         2.82 o
 -10  10   2        646.42        697.88        31.94 o
  -9  10   2         10.81          4.98         3.95 o
  -8  10   2         21.71         22.65         6.98 o
  -7  10   2        439.30        420.45        20.00 o
  -6  10   2        582.88        597.02        25.99 o
  -5  10   2         90.40         73.31         7.06 o
  -4  10   2          4.84          4.70         2.42 o
  -3  10   2          7.66          4.13         2.35 o
  -2  10   2        267.39        304.40        12.28 o
  -1  10   2        925.79       1012.82        30.15 o
   0  10   2         33.50         30.31         3.56 o
   1  10   2        564.34        586.79        15.37 o
   2  10   2       2808.20       2817.93        48.31 o
   3  10   2        491.72        491.95        15.52 o
   4  10   2       2981.18       2958.61        43.09 o
   5  10   2         96.27         86.73         5.36 o
   6  10   2         77.51         95.50         5.26 o
   7  10   2       1372.16       1277.28        36.08 o
   8  10   2         89.38        100.61         6.18 o
   9  10   2        528.09        528.45        21.57 o
  10  10   2        236.19        214.93        10.56 o
  11  10   2          6.37          8.16         3.00 o
  12  10   2        870.08        833.18        47.41 o
  13  10   2          4.87          5.80         2.88 o
  14  10   2          3.12          1.29         1.86 o
 -10  11   2        680.54        779.27        31.43 o
  -9  11   2        209.19        184.60        14.75 o
  -8  11   2          1.10         -0.82         3.65 o
  -7  11   2        510.69        473.21        33.64 o
  -6  11   2        730.15        711.69        26.93 o
  -5  11   2        163.13        174.74        12.66 o
  -4  11   2        750.02        799.07        28.99 o
  -3  11   2       1034.57       1074.90        27.51 o
  -2  11   2       1706.59       1600.47        46.73 o
  -1  11   2         25.95         28.30         4.14 o
   0  11   2         67.86         62.90         5.12 o
   1  11   2       1734.14       1769.47        31.07 o
   2  11   2        460.16        446.66        12.10 o
   3  11   2        793.37        827.63        19.69 o
   4  11   2       3302.69       3166.38        62.38 o
   5  11   2        299.67        281.06        11.18 o
   6  11   2        220.89        222.75         8.36 o
   7  11   2        316.56        240.87        13.99 o
   8  11   2        268.58        308.74        52.00 o
   9  11   2         91.28        108.37         9.09 o
  10  11   2         61.35         52.03         5.57 o
  11  11   2         91.23         93.77         9.30 o
  12  11   2        618.22        579.61        20.14 o
  13  11   2        132.29        111.80         7.30 o
  -9  12   2        237.41        274.61        16.03 o
  -8  12   2        311.56        313.22        19.27 o
  -7  12   2         48.78         67.66         7.29 o
  -6  12   2         19.37         15.99         4.45 o
  -5  12   2       1321.11       1376.81        46.87 o
  -4  12   2         81.86         72.67         8.19 o
  -3  12   2         41.11         42.73        10.07 o
  -2  12   2        548.66        517.52        32.54 o
  -1  12   2        297.15        279.77        15.92 o
   0  12   2        542.32        455.18        35.19 o
   1  12   2         78.70         72.52         4.63 o
   2  12   2         63.40         71.15         5.67 o
   3  12   2       1208.45       1244.08        26.45 o
   4  12   2          0.31          2.37         2.00 o
   5  12   2        521.50        538.26        18.13 o
   6  12   2        449.01        452.71        22.15 o
   7  12   2          3.00          4.09         2.96 o
   8  12   2         52.17         58.85         7.16 o
   9  12   2        745.97        777.13        31.37 o
  10  12   2          1.91          3.59         2.51 o
  11  12   2        195.94        152.76        11.69 o
  12  12   2        179.43        177.64         9.97 o
  13  12   2        153.34        144.19         7.33 o
  -8  13   2         42.85         45.44         4.55 o
  -7  13   2          3.41          7.60         3.85 o
  -6  13   2         17.85         22.22         5.37 o
  -5  13   2        334.64        389.12        25.95 o
  -4  13   2        540.33        487.76        30.43 o
  -3  13   2         64.84         71.65        12.02 o
  -2  13   2        466.61        482.13        21.92 o
  -1  13   2        350.79        344.48        18.17 o
   0  13   2        161.04        158.50         9.82 o
   1  13   2        710.25        733.93        17.29 o
   2  13   2        278.80        318.65        14.12 o
   3  13   2        207.48        181.18        10.65 o
   4  13   2        790.25        884.44        25.15 o
   5  13   2        901.05        803.56        27.38 o
   6  13   2        890.56        801.58        27.57 o
   7  13   2        555.30        533.14        17.79 o
   8  13   2         34.82         30.08         4.33 o
   9  13   2        427.89        378.91        14.71 o
  10  13   2         45.28         41.05         4.46 o
  11  13   2         40.62         34.97         4.50 o
  12  13   2         71.61         59.08         5.44 o
  -7  14   2        110.98        125.04        10.38 o
  -6  14   2         73.98         75.98         6.60 o
  -5  14   2        332.44        330.43        22.54 o
  -4  14   2        818.44        883.73        30.92 o
  -3  14   2         17.24         15.67         4.53 o
  -2  14   2        530.12        562.68        32.44 o
  -1  14   2         72.72         52.96         7.52 o
   0  14   2        854.77        839.11        43.62 o
   1  14   2        352.79        373.30        18.44 o
   2  14   2          1.74         -0.44         2.78 o
   3  14   2          4.74          6.05         3.15 o
   4  14   2         48.71         47.54         5.79 o
   5  14   2         14.01          8.48         2.84 o
   6  14   2       1554.78       1569.04        35.78 o
   7  14   2         19.82         21.93         3.65 o
   8  14   2         39.73         34.92         5.11 o
   9  14   2         12.30          8.13         2.42 o
  10  14   2        300.92        289.62        26.70 o
  11  14   2          0.12         -0.35         1.99 o
  -5  15   2        192.60        187.13         9.53 o
  -4  15   2        385.75        414.25        16.21 o
  -3  15   2        571.24        523.63        19.61 o
  -2  15   2         89.90         99.27        12.84 o
  -1  15   2          0.27          0.82         2.72 o
   0  15   2         17.82         31.62         5.26 o
   1  15   2        196.50        180.12        16.80 o
   2  15   2        359.91        306.96        17.16 o
   3  15   2        371.31        338.34        16.68 o
   4  15   2        413.13        428.76        27.39 o
   5  15   2       1704.20       1605.17        43.19 o
   6  15   2         52.24         63.51         5.80 o
   7  15   2         64.74         74.06         5.94 o
   8  15   2        305.85        284.77        13.42 o
   9  15   2          8.59         11.86         3.08 o
  10  15   2         33.60         26.66         4.88 o
  -3  16   2        489.10        471.10        16.02 o
  -2  16   2        166.23        169.90         9.42 o
  -1  16   2        398.42        393.89        22.36 o
   0  16   2        146.51        136.80        13.15 o
   1  16   2          4.87          8.88         4.31 o
   2  16   2          5.76          4.11         2.87 o
   3  16   2        156.82        148.24        10.53 o
   4  16   2        534.36        478.12        15.15 o
   5  16   2        611.00        571.94        23.03 o
   6  16   2        266.16        245.98        10.54 o
   7  16   2        133.81        120.13         7.93 o
   8  16   2         25.19         19.02         3.32 o
   0  17   2         18.43         22.60         4.93 o
   1  17   2          4.70          3.65         2.82 o
   2  17   2        262.92        241.95        15.31 o
   3  17   2        121.44        107.83         9.91 o
   4  17   2         98.21         91.23         6.45 o
   5  17   2        680.61        592.83        18.18 o
  -6 -16   3          0.70          1.17         1.51 o
  -5 -16   3          3.53          8.67         2.18 o
  -4 -16   3         51.34         55.34        10.99 o
  -3 -16   3         60.34         50.44         5.20 o
  -2 -16   3        331.24        299.33        10.54 o
  -1 -16   3        121.75        158.27        13.25 o
   0 -16   3        163.57        187.28        10.19 o
   1 -16   3          3.94          4.55         2.33 o
   2 -16   3         54.11         38.62         6.21 o
  -8 -15   3         41.41         35.03         3.95 o
  -7 -15   3         73.53         69.23         5.87 o
  -6 -15   3        127.31         99.46         6.26 o
  -5 -15   3         15.02         12.64         3.59 o
  -4 -15   3         77.93         68.40         5.65 o
  -3 -15   3        130.59        134.52         7.90 o
  -2 -15   3        296.41        299.03        11.93 o
  -1 -15   3         98.84         83.09         7.70 o
   0 -15   3        139.88        150.81        15.67 o
   1 -15   3        514.42        551.43        28.79 o
   2 -15   3          7.41          6.63         3.06 o
   3 -15   3        220.37        210.15        16.29 o
   4 -15   3          2.34          3.03         3.29 o
   5 -15   3          2.91          3.24         2.77 o
  -9 -14   3        128.69        120.75         5.91 o
  -8 -14   3        178.61        181.52         9.35 o
  -7 -14   3         95.66         94.65         7.59 o
  -6 -14   3          4.61          8.96         2.86 o
  -5 -14   3         74.65         91.55         5.76 o
  -4 -14   3          9.51          7.75         3.16 o
  -3 -14   3        240.32        257.77        11.82 o
  -2 -14   3        624.24        566.29        18.49 o
  -1 -14   3          1.69          0.84         2.64 o
   0 -14   3        184.72        220.58        31.49 o
   1 -14   3        935.46        969.67        37.98 o
   2 -14   3        207.43        220.23        12.93 o
   3 -14   3        184.64        184.06         9.48 o
   4 -14   3         14.38         16.94         4.26 o
   5 -14   3        183.82        176.65        14.03 o
   6 -14   3         41.49         44.48         7.09 o
 -11 -13   3         98.06         99.62        11.02 o
 -10 -13   3         29.49         26.73         3.12 o
  -9 -13   3          0.30          2.56         2.45 o
  -8 -13   3       2522.52       2419.69        76.60 o
  -7 -13   3        265.27        241.95        10.53 o
  -6 -13   3        125.25        126.50         7.92 o
  -5 -13   3        117.69        116.67         6.85 o
  -4 -13   3        613.42        597.17        16.51 o
  -3 -13   3          2.31          1.95         2.51 o
  -2 -13   3         77.12         78.34         6.88 o
  -1 -13   3          0.38         -1.09         2.81 o
   0 -13   3       1115.50       1124.93        44.02 o
   1 -13   3          5.13          3.58         3.50 o
   2 -13   3        405.36        409.11        19.02 o
   3 -13   3        238.70        221.96        19.37 o
   4 -13   3         79.60         77.76         8.46 o
   5 -13   3        261.87        247.44        16.37 o
   6 -13   3          1.61          3.18         3.75 o
   7 -13   3        259.82        244.70        17.16 o
   8 -13   3         66.43         72.58         8.27 o
 -11 -12   3        256.36        225.05         9.92 o
 -10 -12   3          2.50          6.72         2.39 o
  -9 -12   3        119.32        130.53         8.86 o
  -8 -12   3        637.33        693.70        23.52 o
  -7 -12   3       1960.29       1976.27        58.78 o
  -6 -12   3        690.68        695.86        18.04 o
  -5 -12   3        116.84        112.27         8.44 o
  -4 -12   3        381.89        423.65        17.86 o
  -3 -12   3          6.00         11.81         3.00 o
  -2 -12   3        107.74        122.34         7.88 o
  -1 -12   3         31.05         33.97         5.83 o
   0 -12   3         81.90         80.72         8.53 o
   1 -12   3        852.82        797.78        22.95 o
   2 -12   3         19.03         26.62         4.30 o
   3 -12   3         39.96         41.09         9.24 o
   4 -12   3         41.88         48.99         9.27 o
   5 -12   3        671.05        692.93        26.71 o
   6 -12   3        411.90        448.48        28.11 o
   7 -12   3          1.37          8.39         3.52 o
   8 -12   3         95.33        113.88        12.02 o
   9 -12   3        238.95        246.24        15.78 o
 -12 -11   3         47.45         47.08         4.05 o
 -11 -11   3         64.99         79.58        13.79 o
 -10 -11   3        140.01        145.40        17.11 o
  -9 -11   3        494.57        509.05        27.66 o
  -8 -11   3          0.82          4.11         4.16 o
  -7 -11   3       2227.98       2342.55        81.11 o
  -6 -11   3        151.61        159.45         9.11 o
  -5 -11   3        221.98        221.72         8.67 o
  -4 -11   3        676.02        736.69        18.78 o
  -3 -11   3         27.55         31.61         3.98 o
  -2 -11   3        634.53        630.23        16.82 o
  -1 -11   3       1575.03       1629.41        31.54 o
   0 -11   3         52.23         62.02         6.73 o
   1 -11   3        218.51        195.33        10.21 o
   2 -11   3          1.93          3.37         2.72 o
   3 -11   3        953.09        973.04        26.25 o
   4 -11   3         21.06         21.77         6.96 o
   5 -11   3        354.65        351.20        18.67 o
   6 -11   3        220.95        190.48        16.16 o
   7 -11   3       1495.58       1308.76        55.93 o
   8 -11   3         15.65         10.01         4.83 o
   9 -11   3         14.66          9.04         4.78 o
  10 -11   3         55.37         47.66         7.14 o
 -13 -10   3          6.21          5.23         2.08 o
 -12 -10   3         96.08        104.00         7.45 o
 -11 -10   3          7.44          7.29         2.57 o
 -10 -10   3        392.11        444.40        25.08 o
  -9 -10   3         49.28         44.63         8.37 o
  -8 -10   3        629.53        675.08        33.99 o
  -7 -10   3         24.55         16.79         5.85 o
  -6 -10   3       1780.47       1799.94        80.59 o
  -5 -10   3         10.43         14.89         2.67 o
  -4 -10   3         25.38         30.01         2.90 o
  -3 -10   3          1.90          2.03         1.61 o
  -2 -10   3       5285.14       5506.47        81.97 o
  -1 -10   3        509.47        489.48        18.73 o
   0 -10   3       2518.92       2547.10        79.16 o
   1 -10   3        487.73        502.30        18.66 o
   2 -10   3         18.09         13.15         2.51 o
   3 -10   3        188.37        178.63         7.34 o
   4 -10   3        265.33        279.70        13.74 o
   5 -10   3         21.36         14.43         3.63 o
   6 -10   3         32.28         24.10         5.48 o
   7 -10   3        292.90        266.83        22.76 o
   8 -10   3       1121.46       1139.21        51.26 o
   9 -10   3          2.33         -1.85         4.11 o
  10 -10   3         23.49         11.78         3.28 o
  11 -10   3        318.78        348.88        18.97 o
 -13  -9   3        133.00        166.09         8.30 o
 -12  -9   3         62.02         49.04         5.30 o
 -11  -9   3          2.33          1.73         2.24 o
 -10  -9   3        404.98        397.92        16.75 o
  -9  -9   3        529.90        571.58        30.43 o
  -8  -9   3        583.10        603.92        31.51 o
  -7  -9   3        276.02        269.27        19.61 o
  -6  -9   3       1749.98       1801.04        43.47 o
  -5  -9   3         43.86         40.08         5.72 o
  -4  -9   3        179.93        193.09         8.73 o
  -3  -9   3        296.68        301.02        10.39 o
  -2  -9   3       2557.29       2685.97        67.54 o
  -1  -9   3        749.20        877.32        25.17 o
   0  -9   3       8288.15       8398.72       104.98 o
   1  -9   3        142.15        157.15         7.01 o
   2  -9   3        130.63        122.63         5.66 o
   3  -9   3          0.05          5.34         1.87 o
   4  -9   3       1024.63       1010.50        20.78 o
   5  -9   3          3.76         14.40         2.61 o
   6  -9   3         59.12         45.20         4.66 o
   7  -9   3         27.33         28.30         8.58 o
   8  -9   3       2003.59       1852.21        62.05 o
   9  -9   3        373.05        390.67        18.21 o
  10  -9   3          8.30          6.37         2.89 o
  11  -9   3        386.46        425.85        45.05 o
  12  -9   3         79.97         59.07         7.19 o
 -14  -8   3        771.31        727.59        27.58 o
 -13  -8   3        318.18        344.29        13.34 o
 -12  -8   3          4.82         11.51         3.54 o
 -11  -8   3        448.03        414.39        50.73 o
 -10  -8   3        296.38        291.91        14.21 o
  -9  -8   3       1124.75       1169.99        34.62 o
  -8  -8   3         70.01         66.06         5.01 o
  -7  -8   3        163.18        179.91         7.68 o
  -6  -8   3       1213.77       1276.31        26.22 o
  -5  -8   3       3182.84       3158.15        44.73 o
  -4  -8   3        835.35        867.06        17.44 o
  -3  -8   3        733.93        703.66        18.92 o
  -2  -8   3        264.43        291.94         8.08 o
  -1  -8   3       2392.91       2487.82        52.74 o
   0  -8   3        679.76        704.46        15.28 o
   1  -8   3       1531.72       1517.09        36.51 o
   2  -8   3       2797.54       2948.42        71.87 o
   3  -8   3        318.67        330.28         9.47 o
   4  -8   3       2461.27       2270.35        39.77 o
   5  -8   3       1739.71       1630.91        44.15 o
   6  -8   3       1551.32       1462.24        30.19 o
   7  -8   3          6.97          7.22         3.64 o
   8  -8   3        190.26        177.16        12.62 o
   9  -8   3       1947.91       1870.62        70.87 o
  10  -8   3        130.86        122.61         9.96 o
  11  -8   3         55.01         58.34         6.56 o
  12  -8   3          2.11         11.31         2.82 o
 -14  -7   3          3.94          0.01         2.19 o
 -13  -7   3        360.76        396.87        15.19 o
 -12  -7   3        135.30        121.24         9.18 o
 -11  -7   3       1656.47       1655.65        44.29 o
 -10  -7   3         13.12         21.14         5.06 o
  -9  -7   3        903.88        902.72        23.12 o
  -8  -7   3        752.95        773.89        27.01 o
  -7  -7   3       2365.75       2290.73        73.04 o
  -6  -7   3         13.68         19.39         2.90 o
  -5  -7   3       4207.95       4370.11        75.40 o
  -4  -7   3          0.56          5.33         1.69 o
  -3  -7   3       5207.13       5036.29        79.25 o
  -2  -7   3         13.80         22.41         3.40 o
  -1  -7   3        713.02        741.59        12.11 o
   0  -7   3       1841.27       1900.89        34.29 o
   1  -7   3       1629.68       1537.08        25.77 o
   2  -7   3       2510.00       2559.71        84.96 o
   3  -7   3        537.27        662.15        21.75 o
   4  -7   3        359.93        404.32        16.58 o
   5  -7   3       2778.71       2589.88        71.16 o
   6  -7   3         13.95         28.09         4.70 o
   7  -7   3       2120.07       2017.77        44.29 o
   8  -7   3         32.21         49.38        14.87 o
   9  -7   3        518.69        520.82        19.87 o
  10  -7   3          0.26          4.17         2.61 o
  11  -7   3        118.41        122.80         7.73 o
  12  -7   3         16.79         16.59         3.74 o
  13  -7   3        126.31        144.25         8.04 o
 -14  -6   3          0.29          3.20         2.21 o
 -13  -6   3         20.28         17.54         3.95 o
 -12  -6   3        826.57        803.29        82.58 o
 -11  -6   3         88.05         82.42         7.96 o
 -10  -6   3       3229.00       3274.73       121.27 o
  -9  -6   3        269.68        263.74        10.93 o
  -8  -6   3       1094.61       1032.35        36.87 o
  -7  -6   3        690.63        658.02        23.75 o
  -6  -6   3       1949.60       1820.30        43.09 o
  -5  -6   3       1358.00       1433.30        28.41 o
  -4  -6   3       3957.94       3859.77        63.67 o
  -3  -6   3       5661.65       6167.21        75.70 o
  -2  -6   3       6608.30       6693.04        81.73 o
  -1  -6   3       1804.88       2017.27        28.81 o
   0  -6   3       4782.94       4989.11       109.16 o
   1  -6   3        228.56        224.82         6.52 o
   2  -6   3       1326.80       1218.10        35.45 o
   3  -6   3        282.54        307.27        12.71 o
   4  -6   3        191.34        173.44        14.08 o
   5  -6   3        370.49        450.74        29.60 o
   6  -6   3        357.08        322.34        13.60 o
   7  -6   3        844.42        857.44        24.06 o
   8  -6   3       1062.09        978.73        20.41 o
   9  -6   3        117.67         98.90         6.71 o
  10  -6   3         27.24         30.27         4.60 o
  11  -6   3        164.69        182.77         9.94 o
  12  -6   3         96.04        100.58         8.28 o
  13  -6   3          0.21          3.76         2.38 o
  14  -6   3        272.26        282.02        17.37 o
 -15  -5   3        512.67        563.55        22.89 o
 -14  -5   3         83.54         77.00         8.68 o
 -13  -5   3          0.51          1.15         2.78 o
 -12  -5   3       1033.31       1031.04        31.70 o
 -11  -5   3        917.01        970.71        30.97 o
 -10  -5   3        237.17        239.03        13.34 o
  -9  -5   3        326.47        355.81        23.79 o
  -8  -5   3       1075.44       1099.14        60.68 o
  -7  -5   3       5492.85       4917.18       102.14 o
  -6  -5   3       3998.55       3853.94       114.03 o
  -5  -5   3        262.78        255.73        11.74 o
  -4  -5   3       1090.67       1230.36        23.37 o
  -3  -5   3       2014.07       2043.65        30.49 o
  -2  -5   3       6383.96       6606.88        96.10 o
  -1  -5   3        939.59        909.13        11.75 o
   0  -5   3       4408.04       4573.96        54.19 o
   1  -5   3        581.98        537.38        12.53 o
   2  -5   3      12193.08      12445.25       165.20 o
   3  -5   3         91.47        106.39         6.91 o
   4  -5   3         35.51         32.91         5.42 o
   5  -5   3       3204.55       3182.93        93.55 o
   6  -5   3       1305.86       1154.00        32.97 o
   7  -5   3         87.72        101.46         5.33 o
   8  -5   3        912.66        985.32        22.66 o
   9  -5   3       1577.11       1550.33        28.08 o
  10  -5   3         11.86         10.36         3.30 o
  11  -5   3       1291.72       1329.22        32.28 o
  12  -5   3        312.77        329.37        16.00 o
  13  -5   3          4.90          3.60         2.76 o
  14  -5   3          6.64          6.30         2.67 o
 -15  -4   3       1206.49       1253.15        42.35 o
 -14  -4   3         22.01         33.84         6.37 o
 -13  -4   3        497.15        459.66        18.41 o
 -12  -4   3         61.68         69.34         7.45 o
 -11  -4   3        230.42        193.38        18.08 o
 -10  -4   3        880.92        913.09        29.93 o
  -9  -4   3       1032.47       1033.36        31.45 o
  -8  -4   3        178.57        171.18        17.13 o
  -7  -4   3       3493.55       3294.47        82.45 o
  -6  -4   3        807.49        740.31        32.54 o
  -5  -4   3       1370.59       1236.38        31.13 o
  -4  -4   3       4287.33       4683.34        74.67 o
  -3  -4   3       3327.12       3356.80        62.93 o
  -2  -4   3        306.56        302.27         6.81 o
  -1  -4   3       1677.29       1473.46        18.17 o
   0  -4   3       1197.67       1382.58        22.80 o
   1  -4   3       1515.84       1462.85        32.93 o
   2  -4   3       1356.59       1354.46        28.37 o
   3  -4   3       8133.68       7928.60       156.76 o
   4  -4   3        669.23        661.81        25.08 o
   5  -4   3         32.34         34.44         3.27 o
   6  -4   3          2.21          9.46         2.18 o
   7  -4   3        766.00        645.34        17.69 o
   8  -4   3        365.16        362.28         9.49 o
   9  -4   3          1.20          6.90         2.02 o
  10  -4   3        102.21        103.64         8.31 o
  11  -4   3          2.00          2.51         2.12 o
  12  -4   3         16.92         17.24         3.92 o
  13  -4   3        716.45        652.78        44.95 o
  14  -4   3          8.97         17.15         7.40 o
 -15  -3   3         91.81        112.50         9.30 o
 -14  -3   3        440.25        418.22        22.41 o
 -13  -3   3       1529.00       1402.13        38.21 o
 -12  -3   3         95.83         92.03         9.14 o
 -11  -3   3         38.36         40.85         5.78 o
 -10  -3   3        414.71        391.40        19.63 o
  -9  -3   3        101.24         67.15        11.58 o
  -8  -3   3         10.72          6.46         2.93 o
  -7  -3   3        139.97        135.67        13.72 o
  -6  -3   3        568.33        465.54        12.22 o
  -5  -3   3       1953.61       1906.21        45.30 o
  -4  -3   3        188.96        231.23         5.60 o
  -3  -3   3       1647.11       1578.67        22.02 o
  -2  -3   3        209.39        229.22         5.19 o
  -1  -3   3        230.33        229.27         5.88 o
   0  -3   3         46.73         79.48         1.97 o
   1  -3   3       2094.43       1979.49        32.23 o
   2  -3   3        313.06        344.24         8.60 o
   3  -3   3         80.45         44.80         2.73 o
   4  -3   3       2911.30       2808.20        66.22 o
   5  -3   3        613.22        682.24        16.13 o
   6  -3   3        395.21        455.50        16.24 o
   7  -3   3          1.05         13.35        12.58 o
   8  -3   3       1544.88       1470.10        23.07 o
   9  -3   3        434.89        459.81        11.09 o
  10  -3   3        119.07        128.69         5.86 o
  11  -3   3          0.67          2.65         2.13 o
  12  -3   3        288.70        284.71        10.84 o
  13  -3   3         65.05         77.57         7.73 o
  14  -3   3         63.49         58.23         6.03 o
  15  -3   3          4.97          5.47         2.12 o
 -15  -2   3         83.28         73.40         7.60 o
 -14  -2   3       1047.32       1056.49        23.67 o
 -13  -2   3          6.74          6.39         3.01 o
 -12  -2   3       1047.93       1028.57        32.62 o
 -11  -2   3         38.36         33.85         8.42 o
 -10  -2   3        192.26        173.78        11.64 o
  -9  -2   3       1284.58       1216.77        35.08 o
  -8  -2   3        563.94        469.37        25.09 o
  -7  -2   3         46.01         44.37         4.79 o
  -6  -2   3       2109.36       1962.16       102.86 o
  -5  -2   3       4823.07       5086.90       111.65 o
  -4  -2   3      13840.26      13478.82       239.49 o
  -3  -2   3         33.84         20.43         1.52 o
  -2  -2   3        772.46        751.24        11.24 o
  -1  -2   3      11391.35      11751.03       277.41 o
   0  -2   3       1651.49       1700.30        21.78 o
   1  -2   3       6536.33       6117.38       120.47 o
   2  -2   3       1826.89       1767.64        22.16 o
   3  -2   3       1340.99       1519.79        20.35 o
   4  -2   3      12472.61      12007.39       183.10 o
   5  -2   3       6132.68       6156.04        97.65 o
   6  -2   3        416.40        425.76        11.93 o
   7  -2   3         57.93         39.66         3.93 o
   8  -2   3       1063.13        933.82        14.92 o
   9  -2   3       1071.34       1065.84        17.07 o
  10  -2   3       1096.37       1060.52        19.16 o
  11  -2   3          5.60         14.49         3.48 o
  12  -2   3        100.76         82.97         6.91 o
  13  -2   3         78.95         67.41         7.39 o
  14  -2   3         13.16         17.95         4.47 o
  15  -2   3         48.72         43.82         6.32 o
 -15  -1   3         96.40         86.40         5.51 o
 -14  -1   3        149.58        118.79         7.93 o
 -13  -1   3       1313.60       1295.53        34.72 o
 -12  -1   3        235.14        254.48        14.24 o
 -11  -1   3        436.32        425.60        19.06 o
 -10  -1   3         78.95         82.45         6.59 o
  -9  -1   3        662.71        594.21        24.09 o
  -8  -1   3         81.86         78.23         9.71 o
  -7  -1   3       1097.63       1064.41        32.54 o
  -6  -1   3        220.29        241.77         7.32 o
  -5  -1   3      13237.38      13843.34       267.21 o
  -4  -1   3        767.36        724.79        13.20 o
  -3  -1   3        524.07        571.55        10.34 o
  -2  -1   3      17996.47      17881.91       236.77 o
  -1  -1   3      19387.89      19001.42       200.68 o
   0  -1   3       1020.76        947.00        17.74 o
   1  -1   3       8891.22       8677.34        83.19 o
   2  -1   3       4472.31       4409.59        44.62 o
   3  -1   3      10724.33      10425.39       125.13 o
   4  -1   3       6142.09       5780.42        70.74 o
   5  -1   3        818.60        764.12        15.01 o
   6  -1   3         45.75         81.48        16.20 o
   7  -1   3       1713.11       1990.13        66.82 o
   8  -1   3       2121.54       2053.04        71.45 o
   9  -1   3       3666.71       3599.21        43.34 o
  10  -1   3        182.10        187.98         7.51 o
  11  -1   3         13.47         10.63         2.49 o
  12  -1   3         82.55         67.34         6.28 o
  13  -1   3          0.85         -1.42         3.10 o
  14  -1   3         81.54         72.46         6.99 o
  15  -1   3          9.79          5.60         3.75 o
 -15   0   3         38.14         35.93         3.59 o
 -14   0   3       1541.41       1560.83        47.33 o
 -13   0   3          7.15         13.71         4.83 o
 -12   0   3        550.47        519.13        21.42 o
 -11   0   3         84.28        118.70        13.87 o
 -10   0   3        646.26        661.52        29.31 o
  -9   0   3        647.08        681.76        25.31 o
  -8   0   3       1280.44       1193.66        27.02 o
  -7   0   3       4593.40       4405.05       150.43 o
  -6   0   3       1811.15       2044.79        49.92 o
  -5   0   3       1033.33        956.77        17.30 o
  -4   0   3        566.14        586.87        13.22 o
  -3   0   3       3412.93       3252.76        49.57 o
  -2   0   3      48083.55      45702.98      1040.81 o
  -1   0   3       6891.99       6101.62       108.77 o
   0   0   3       8010.29       7340.38       111.96 o
   1   0   3      13587.59      13624.37       152.78 o
   2   0   3       1410.68       1362.46        14.32 o
   3   0   3       9207.74       9122.01        84.47 o
   4   0   3        451.61        379.61         5.55 o
   5   0   3        234.92        185.31        18.99 o
   6   0   3       1370.78       1512.10        40.47 o
   7   0   3        293.68        371.77        23.97 o
   8   0   3          0.45         10.23         6.57 o
   9   0   3       1373.37       1314.47        20.93 o
  10   0   3         66.67         65.58         5.05 o
  11   0   3          8.69          8.06         2.27 o
  12   0   3         72.32         73.33         6.34 o
  13   0   3          2.05          0.01         2.79 o
  14   0   3          9.98          7.81         4.37 o
  15   0   3        606.44        600.95        28.59 o
 -15   1   3         15.17         11.01         2.25 o
 -14   1   3         18.31         13.38         2.57 o
 -13   1   3         14.76         20.10         4.43 o
 -12   1   3        465.36        483.29        20.46 o
 -11   1   3         87.63         79.87        11.87 o
 -10   1   3        134.85        147.82        10.93 o
  -9   1   3        592.02        518.82        37.71 o
  -8   1   3       3471.42       3065.18       106.37 o
  -7   1   3        255.28        246.08         8.03 o
  -6   1   3       1252.17       1123.88        38.99 o
  -5   1   3       1330.00       1369.21        45.93 o
  -4   1   3       6521.19       5940.91       264.50 o
  -3   1   3       6690.43       6909.09       175.07 o
  -2   1   3      11403.10      11758.22       207.22 o
  -1   1   3       2137.26       2117.19        43.12 o
   0   1   3       2165.11       2146.75        25.07 o
   1   1   3       1405.01       1524.03        14.71 o
   2   1   3      59603.65      63339.10       689.97 o
   3   1   3        673.18        610.73         6.41 o
   4   1   3         10.52         11.15         1.21 o
   5   1   3         60.88         90.67         3.96 o
   6   1   3        321.61        205.15        11.57 o
   7   1   3        372.53        491.31        13.58 o
   8   1   3        390.56        490.15        25.26 o
   9   1   3        506.27        491.04         9.41 o
  10   1   3       5103.01       5060.97        90.70 o
  11   1   3        108.32        123.51        10.08 o
  12   1   3        282.04        312.92        23.64 o
  13   1   3        208.11        214.80        19.11 o
  14   1   3        177.21        170.87        15.77 o
  15   1   3         15.61         27.63         6.37 o
  16   1   3         88.57         93.18         8.42 o
 -14   2   3        679.21        683.89        19.47 o
 -13   2   3        507.35        497.54        31.08 o
 -12   2   3        396.41        374.20        24.72 o
 -11   2   3       1355.46       1376.86        56.89 o
 -10   2   3       2505.38       2432.84        61.02 o
  -9   2   3          4.98        122.45        93.03 o
  -8   2   3         32.13         35.49         3.52 o
  -7   2   3       9870.55       9584.88       118.04 o
  -6   2   3       9789.13       9634.80       131.12 o
  -5   2   3      13437.98      13110.48       204.90 o
  -4   2   3        581.96        559.54        13.89 o
  -3   2   3       3467.05       3305.44        37.68 o
  -2   2   3         31.36         26.73         1.95 o
  -1   2   3      23652.68      23939.30       350.62 o
   0   2   3       2242.07       2314.47        31.71 o
   1   2   3      22012.70      22069.13       261.52 o
   2   2   3        148.91        180.75         4.95 o
   3   2   3       4653.25       4531.63        49.96 o
   4   2   3       2453.80       2515.86        32.43 o
   5   2   3       2278.41       2249.04        33.53 o
   6   2   3       1868.59       1982.00        27.74 o
   7   2   3       3563.66       3636.07        62.30 o
   8   2   3       1096.32       1070.78        30.43 o
   9   2   3        616.05        656.97        41.06 o
  10   2   3        759.80        778.04        21.63 o
  11   2   3       2696.53       2816.86        70.04 o
  12   2   3        435.62        415.85        27.60 o
  13   2   3         62.37         66.62        11.04 o
  14   2   3          0.66         -0.87         4.98 o
  15   2   3        118.39        129.14        12.23 o
  16   2   3        157.60        167.06         7.68 o
 -14   3   3         21.18         16.96         2.51 o
 -13   3   3        284.63        269.74        20.25 o
 -12   3   3        401.07        412.78        18.09 o
 -11   3   3        154.70        161.23        11.48 o
 -10   3   3        358.10        381.89        18.38 o
  -9   3   3       4143.87       3856.07        92.46 o
  -8   3   3         24.59         26.89         3.26 o
  -7   3   3       2607.86       2573.61        34.09 o
  -6   3   3         20.15         21.75         2.43 o
  -5   3   3       1666.08       1381.32        39.30 o
  -4   3   3        216.60        236.87         6.71 o
  -3   3   3        246.08        282.07         6.73 o
  -2   3   3       2762.81       2747.38        55.70 o
  -1   3   3      41199.31      41429.53       750.66 o
   0   3   3       3296.16       3261.38        31.21 o
   1   3   3       1203.02       1355.98        16.83 o
   2   3   3        300.39        243.38         5.31 o
   3   3   3       1315.73       1078.18        14.88 o
   4   3   3       1363.52       1432.79        26.85 o
   5   3   3         65.37         72.32         7.31 o
   6   3   3        486.64        535.51        13.42 o
   7   3   3       1531.38       1429.84        28.84 o
   8   3   3        672.44        679.40        32.71 o
   9   3   3       1383.13       1435.89        24.69 o
  10   3   3        321.41        290.77         9.28 o
  11   3   3       1050.76       1007.87        26.38 o
  12   3   3        385.17        357.74        24.92 o
  13   3   3        221.27        233.66        19.83 o
  14   3   3         32.03         31.12         7.81 o
  15   3   3         89.88         80.13         9.71 o
  16   3   3          0.15          1.78         2.36 o
 -14   4   3        229.69        253.43        10.25 o
 -13   4   3        372.14        378.08        18.84 o
 -12   4   3        454.33        421.04        17.88 o
 -11   4   3        637.48        660.15        25.43 o
 -10   4   3        628.59        561.50        31.67 o
  -9   4   3        177.16        171.67        11.91 o
  -8   4   3        997.10        994.67        22.50 o
  -7   4   3          2.86          4.44         1.59 o
  -6   4   3        143.12         93.78         4.94 o
  -5   4   3        501.28        644.81        14.05 o
  -4   4   3        580.21        492.29        16.25 o
  -3   4   3        172.89        126.80         6.15 o
  -2   4   3        191.37        191.33         5.97 o
  -1   4   3       4952.37       4974.64        77.99 o
   0   4   3      14215.92      14377.54       150.79 o
   1   4   3       5763.03       5856.46        82.23 o
   2   4   3        543.03        520.25        11.13 o
   3   4   3       6458.89       6331.97        84.65 o
   4   4   3        448.62        445.47        12.05 o
   5   4   3         21.89         17.12         1.82 o
   6   4   3        707.53        718.48        26.34 o
   7   4   3        130.22        120.08         9.61 o
   8   4   3        561.51        561.89        20.45 o
   9   4   3         18.28          9.41         1.93 o
  10   4   3       1676.12       1686.37        31.33 o
  11   4   3        920.51        983.31        19.85 o
  12   4   3        235.13        292.25        14.91 o
  13   4   3        559.22        624.84        22.68 o
  14   4   3        537.30        528.90        28.99 o
  15   4   3          3.87          1.28         3.29 o
  16   4   3        352.77        359.92        29.51 o
 -13   5   3         24.04         24.33         3.21 o
 -12   5   3       1189.72       1287.83        35.69 o
 -11   5   3         94.91         91.62         8.45 o
 -10   5   3        527.92        545.86        22.13 o
  -9   5   3         31.86         25.94         6.50 o
  -8   5   3       1310.40       1291.68        30.62 o
  -7   5   3        405.66        458.40        14.34 o
  -6   5   3       1239.49       1138.45        20.47 o
  -5   5   3        935.22        922.53        27.34 o
  -4   5   3       3525.14       3763.25        77.89 o
  -3   5   3        233.94        242.62         8.74 o
  -2   5   3        756.18        795.62        21.09 o
  -1   5   3         12.71         14.62         1.60 o
   0   5   3      13744.67      14082.00       228.24 o
   1   5   3       9767.24       9860.91       131.36 o
   2   5   3         28.21         36.85         2.98 o
   3   5   3       5077.53       4907.67        82.24 o
   4   5   3       7130.36       7152.83       111.90 o
   5   5   3          0.21          2.65         1.43 o
   6   5   3       1854.37       1738.79        33.20 o
   7   5   3          0.05          3.83         2.12 o
   8   5   3       1576.40       1490.78        27.62 o
   9   5   3        845.76        824.22        16.74 o
  10   5   3       1120.09       1073.89        20.65 o
  11   5   3       4056.92       3961.02        79.69 o
  12   5   3        826.78        881.15        23.86 o
  13   5   3          6.56          7.99         4.31 o
  14   5   3        497.55        538.01        19.41 o
  15   5   3         47.64         53.88         7.86 o
 -13   6   3        251.06        286.69        11.41 o
 -12   6   3        223.30        241.21        12.00 o
 -11   6   3        175.20        177.39         9.23 o
 -10   6   3        138.89        130.07        10.13 o
  -9   6   3          1.67          2.54         3.07 o
  -8   6   3       2035.98       1926.35        52.92 o
  -7   6   3         50.29         44.78         4.08 o
  -6   6   3        293.73        296.55        13.12 o
  -5   6   3       1279.65       1169.46        23.30 o
  -4   6   3        187.40        140.24         8.21 o
  -3   6   3       1626.74       1595.59        30.58 o
  -2   6   3       2660.03       2877.33        58.99 o
  -1   6   3        163.62        145.39         5.09 o
   0   6   3        490.92        496.88        11.61 o
   1   6   3      15925.00      16805.08       282.47 o
   2   6   3        751.74        841.53        17.43 o
   3   6   3       2939.71       3219.24        81.15 o
   4   6   3        429.12        385.22        12.44 o
   5   6   3       1597.52       1651.17        31.68 o
   6   6   3        185.10        182.42         7.67 o
   7   6   3        745.03        822.09        19.72 o
   8   6   3        215.13        250.39         7.32 o
   9   6   3        406.86        414.40        11.70 o
  10   6   3        262.39        262.78         8.96 o
  11   6   3       1056.67       1054.79        26.99 o
  12   6   3         24.55         24.63         4.11 o
  13   6   3         48.31         46.61         4.94 o
  14   6   3         93.51        109.27         8.01 o
  15   6   3        340.18        364.43        21.53 o
 -13   7   3        215.62        208.87        35.95 o
 -12   7   3          1.39          2.53         2.43 o
 -11   7   3       1079.13       1071.76        31.78 o
 -10   7   3        194.85        154.26        11.00 o
  -9   7   3         73.18         67.39        11.45 o
  -8   7   3         74.94         82.18        12.17 o
  -7   7   3        694.88        656.40        21.49 o
  -6   7   3        107.07        115.90         5.97 o
  -5   7   3        756.89        700.50        16.24 o
  -4   7   3          7.65         32.95         4.04 o
  -3   7   3        235.59        178.76        12.79 o
  -2   7   3        521.16        550.05        24.63 o
  -1   7   3       2814.57       3137.74        46.68 o
   0   7   3        243.21        332.91        10.10 o
   1   7   3      23241.35      25058.93       485.11 o
   2   7   3       2922.04       2935.63        79.60 o
   3   7   3         90.50         76.04         5.52 o
   4   7   3        809.97        825.84        22.30 o
   5   7   3        377.50        323.60        10.42 o
   6   7   3       1448.54       1522.16        35.71 o
   7   7   3        380.32        354.35         8.60 o
   8   7   3          8.17          7.18         1.84 o
   9   7   3        313.02        254.11         7.42 o
  10   7   3         45.78         36.92         3.60 o
  11   7   3         30.32         47.76         5.61 o
  12   7   3         10.43         16.78         4.59 o
  13   7   3        109.88        122.74         7.61 o
  14   7   3          0.18          0.55         1.92 o
  15   7   3        378.46        413.60        14.27 o
 -12   8   3        233.08        256.34        10.94 o
 -11   8   3        371.34        421.94        16.68 o
 -10   8   3        152.00        127.64        10.92 o
  -9   8   3         19.59         25.11         7.24 o
  -8   8   3         18.55         26.24         7.65 o
  -7   8   3       1345.49       1364.66        34.44 o
  -6   8   3       1934.36       1928.35        32.64 o
  -5   8   3        254.94        280.75         9.39 o
  -4   8   3        464.10        473.29        21.61 o
  -3   8   3        106.25        113.17         6.66 o
  -2   8   3       2524.02       2633.97        64.96 o
  -1   8   3       2654.74       2895.38        51.69 o
   0   8   3          6.25          4.75         2.10 o
   1   8   3        405.27        397.25        10.31 o
   2   8   3       2278.27       2278.94        41.80 o
   3   8   3       1410.31       1325.74        27.03 o
   4   8   3       1690.91       1948.85        47.04 o
   5   8   3        627.83        669.14        20.84 o
   6   8   3       2047.48       1895.13        29.02 o
   7   8   3        775.98        730.81        13.94 o
   8   8   3        132.98        136.89         8.63 o
   9   8   3          8.57          8.69         1.88 o
  10   8   3        139.98        125.34         7.15 o
  11   8   3          1.41          4.21         2.87 o
  12   8   3        743.21        808.87        26.17 o
  13   8   3         54.06         73.85         5.85 o
  14   8   3        105.45         88.08         5.61 o
  15   8   3          8.23         16.64         3.90 o
 -11   9   3         47.20         45.25         4.92 o
 -10   9   3        333.29        353.73        19.27 o
  -9   9   3        109.15         89.58         8.81 o
  -8   9   3       1138.45       1133.43        50.49 o
  -7   9   3        194.25        194.26        13.46 o
  -6   9   3       2721.01       2532.27        83.72 o
  -5   9   3        868.61        867.30        23.79 o
  -4   9   3          6.98         10.61         2.78 o
  -3   9   3          1.95          5.63         1.96 o
  -2   9   3        331.01        324.38         9.32 o
  -1   9   3        223.36        198.84         8.95 o
   0   9   3         96.65         79.55         4.84 o
   1   9   3         10.24          7.56         2.15 o
   2   9   3       1228.36       1267.07        27.50 o
   3   9   3        499.97        486.06        11.40 o
   4   9   3        146.11        135.00         5.62 o
   5   9   3        175.91        164.10         5.90 o
   6   9   3        574.92        586.15        18.58 o
   7   9   3        226.35        191.65         6.70 o
   8   9   3        299.16        302.42        11.08 o
   9   9   3        196.75        166.75         6.92 o
  10   9   3        372.83        370.38        12.64 o
  11   9   3        114.36         95.14         7.18 o
  12   9   3        240.99        260.33        15.15 o
  13   9   3         44.65         36.37         5.81 o
  14   9   3         69.71         67.97         5.79 o
 -11  10   3        275.26        283.15        10.69 o
 -10  10   3         45.03         50.53         5.21 o
  -9  10   3        287.64        291.24        13.79 o
  -8  10   3         99.37        117.01        13.71 o
  -7  10   3        871.85        873.42        30.65 o
  -6  10   3       1586.54       1520.43        44.61 o
  -5  10   3        216.93        210.47        13.92 o
  -4  10   3        381.62        411.56        17.70 o
  -3  10   3        851.92        876.62        30.53 o
  -2  10   3          0.43          1.99         2.05 o
  -1  10   3       2000.77       2003.18        50.39 o
   0  10   3         14.70         37.64         4.32 o
   1  10   3         19.15         31.50         3.09 o
   2  10   3         42.61         44.50         3.52 o
   3  10   3       6809.59       6900.54        83.95 o
   4  10   3        393.26        383.74        10.59 o
   5  10   3        340.08        353.83        12.98 o
   6  10   3        311.94        295.11         9.34 o
   7  10   3        358.31        316.24        10.03 o
   8  10   3        196.11        172.11         8.01 o
   9  10   3        296.38        324.29        11.72 o
  10  10   3        874.90        907.49        41.25 o
  11  10   3        374.53        404.81        18.40 o
  12  10   3          5.81          5.36         3.23 o
  13  10   3        928.08        938.81        62.60 o
  14  10   3          7.79          7.91         2.47 o
 -10  11   3          3.21          2.47         2.57 o
  -9  11   3        216.24        230.44        16.29 o
  -8  11   3          1.96          5.65         4.52 o
  -7  11   3        220.60        173.53        15.00 o
  -6  11   3        342.45        340.75        17.52 o
  -5  11   3       1675.34       1753.82       121.55 o
  -4  11   3         99.21        104.44         9.84 o
  -3  11   3         11.61          9.56         4.03 o
  -2  11   3         51.69         41.32         5.02 o
  -1  11   3        288.46        281.26        15.00 o
   0  11   3        168.37        182.00         9.89 o
   1  11   3          1.96          0.81         2.04 o
   2  11   3       2207.32       2317.00        65.03 o
   3  11   3          6.88         12.72         2.22 o
   4  11   3          3.13          5.20         1.86 o
   5  11   3       2145.46       1980.09        33.59 o
   6  11   3         67.95         53.71         4.32 o
   7  11   3        113.54        106.16         9.27 o
   8  11   3        595.19        606.98        20.60 o
   9  11   3        305.04        285.05        18.44 o
  10  11   3        771.11        775.15        22.47 o
  11  11   3        800.00        711.57        24.24 o
  12  11   3        329.68        353.98        14.95 o
  13  11   3        289.10        302.15        17.52 o
  -9  12   3         25.74         31.15         3.07 o
  -8  12   3         31.23         30.76         6.32 o
  -7  12   3         15.41         10.02         3.68 o
  -6  12   3        315.13        311.50        34.35 o
  -5  12   3         55.59         56.09        10.07 o
  -4  12   3       1011.05        996.84        33.01 o
  -3  12   3        294.69        275.69        15.59 o
  -2  12   3        103.48        107.10        14.33 o
  -1  12   3         15.71         10.92         4.10 o
   0  12   3         18.45         24.03         5.61 o
   1  12   3        195.01        196.28         9.41 o
   2  12   3          2.21          5.90         2.27 o
   3  12   3         15.19         19.30         2.78 o
   4  12   3       1400.76       1456.13        26.40 o
   5  12   3          0.88          3.60         5.57 o
   6  12   3          3.14          6.04         3.47 o
   7  12   3        172.54        175.57        13.47 o
   8  12   3         26.99         31.09         4.67 o
   9  12   3          2.32          6.37         2.89 o
  10  12   3        241.47        216.92        10.37 o
  11  12   3        181.34        192.50        10.82 o
  12  12   3         15.30         16.05         3.37 o
  13  12   3         37.82         38.67         4.07 o
  -8  13   3         36.01         35.50         3.91 o
  -7  13   3         30.42         23.03         3.90 o
  -6  13   3         23.40         25.77         3.83 o
  -5  13   3        249.98        235.73        13.26 o
  -4  13   3        850.78        828.76        23.30 o
  -3  13   3          5.03          4.79         3.53 o
  -2  13   3       1025.21        998.87        33.91 o
  -1  13   3         31.43         35.56         6.38 o
   0  13   3       1495.93       1655.74        47.57 o
   1  13   3        272.97        303.78        13.77 o
   2  13   3        301.72        308.20        11.99 o
   3  13   3        107.54        113.35         8.50 o
   4  13   3       4691.67       4241.61        79.77 o
   5  13   3       1772.12       1693.08        45.91 o
   6  13   3         15.46         16.73         4.29 o
   7  13   3        182.12        163.58         9.42 o
   8  13   3        141.43        125.37        16.57 o
   9  13   3        755.30        702.16        19.95 o
  10  13   3        242.85        271.92        12.17 o
  11  13   3         60.55         60.86         5.76 o
  12  13   3         65.66         65.07         9.09 o
  -7  14   3        182.45        189.50        16.01 o
  -6  14   3         64.16         67.38         4.82 o
  -5  14   3        263.28        312.82        14.50 o
  -4  14   3        245.76        241.18        13.41 o
  -3  14   3       1687.45       1777.87        59.69 o
  -2  14   3        302.98        311.31        23.35 o
  -1  14   3         18.80         27.71        10.32 o
   0  14   3        467.53        499.72        21.78 o
   1  14   3       2605.20       2615.02        53.24 o
   2  14   3         20.96         18.88         3.89 o
   3  14   3         17.07         21.82         4.10 o
   4  14   3         16.83         14.22         4.48 o
   5  14   3        687.25        656.66        24.01 o
   6  14   3        145.79        156.51         7.77 o
   7  14   3        256.47        265.62        11.50 o
   8  14   3        121.91        109.56        14.31 o
   9  14   3          0.42          2.43         2.72 o
  10  14   3         27.87         24.17         3.71 o
  11  14   3        137.42        113.89         6.65 o
  -5  15   3        106.61        131.47         7.81 o
  -4  15   3          1.32          1.93         2.45 o
  -3  15   3        499.24        498.97        18.96 o
  -2  15   3       1176.15       1202.59        34.73 o
  -1  15   3         15.00         22.55         4.70 o
   0  15   3          2.19          5.87         3.32 o
   1  15   3         11.58          5.52         3.24 o
   2  15   3        364.86        370.37        18.01 o
   3  15   3        165.37        162.03        17.39 o
   4  15   3        447.33        466.36        20.28 o
   5  15   3        863.63        873.91        28.49 o
   6  15   3       1404.42       1433.35        32.68 o
   7  15   3         45.23         46.60         5.10 o
   8  15   3         89.60        101.89         8.07 o
   9  15   3        251.08        235.05        11.38 o
  10  15   3        240.63        205.10        13.10 o
  -3  16   3         20.63         21.43         3.80 o
  -2  16   3        121.02        111.17         7.58 o
  -1  16   3        136.71        154.37         9.76 o
   0  16   3        917.62        883.57        26.71 o
   1  16   3          5.05          8.83         4.47 o
   2  16   3          3.75          0.77         3.75 o
   3  16   3          0.69         -5.85         4.62 o
   4  16   3        721.22        679.42        22.89 o
   5  16   3        534.32        478.79        20.67 o
   6  16   3        932.97        911.69        26.97 o
   7  16   3        289.35        323.35        13.50 o
   8  16   3        188.20        194.57         9.57 o
   0  17   3          0.03          0.98         2.47 o
   1  17   3         35.12         41.70         6.37 o
   2  17   3         37.67         28.66         5.55 o
   3  17   3        390.89        402.06        20.61 o
   4  17   3         27.10         23.47         3.58 o
   5  17   3         52.74         49.06         4.70 o
  -5 -16   4         36.67         32.27         3.13 o
  -4 -16   4          1.10          1.00         1.86 o
  -3 -16   4        126.85        109.23         7.15 o
  -2 -16   4          5.56          4.96         1.69 o
  -1 -16   4        790.04        804.86        23.83 o
   0 -16   4         64.87         64.12         9.94 o
   1 -16   4        387.10        417.34        14.91 o
  -7 -15   4         47.27         38.36         4.28 o
  -6 -15   4        106.10         90.92         6.95 o
  -5 -15   4        100.24         87.63         7.15 o
  -4 -15   4       1034.50       1039.83        24.59 o
  -3 -15   4        123.12        117.42        10.45 o
  -2 -15   4         81.28         74.20         5.75 o
  -1 -15   4        419.41        410.30        17.02 o
   0 -15   4       1069.86       1026.21        82.02 o
   1 -15   4         72.29         83.01         7.64 o
   2 -15   4        108.20        136.08         9.18 o
   3 -15   4         17.69         19.32         3.59 o
   4 -15   4        283.49        260.11        11.30 o
  -9 -14   4         16.06         16.07         2.37 o
  -8 -14   4        333.02        289.40        18.66 o
  -7 -14   4         83.84         68.12         5.10 o
  -6 -14   4        236.47        194.11         8.88 o
  -5 -14   4         58.35         70.99         5.97 o
  -4 -14   4        647.32        617.87        20.81 o
  -3 -14   4       1149.69       1126.26        28.10 o
  -2 -14   4         21.96         24.51         6.07 o
  -1 -14   4        198.64        193.28        10.07 o
   0 -14   4        611.09        606.52        33.60 o
   1 -14   4        591.88        608.69        53.75 o
   2 -14   4        529.71        588.29        47.30 o
   3 -14   4          3.26          2.90         3.10 o
   4 -14   4        222.58        255.41        19.11 o
   5 -14   4         65.41         79.48         6.88 o
   6 -14   4         35.57         51.41         7.04 o
 -10 -13   4          4.73          7.55         2.03 o
  -9 -13   4        238.17        216.83        10.35 o
  -8 -13   4         97.67         84.60         7.02 o
  -7 -13   4       1136.56       1104.60        26.06 o
  -6 -13   4         34.38         40.48         4.77 o
  -5 -13   4         46.82         45.11         4.57 o
  -4 -13   4         93.77        103.16         6.53 o
  -3 -13   4        382.60        412.22        15.74 o
  -2 -13   4        150.53        167.95         9.87 o
  -1 -13   4        402.86        448.09        14.37 o
   0 -13   4         35.64         37.07         7.83 o
   1 -13   4       3679.43       3432.36       112.56 o
   2 -13   4        108.71         83.73        12.07 o
   3 -13   4        374.95        450.50        29.60 o
   4 -13   4        681.47        697.56        37.38 o
   5 -13   4         16.79         23.88         7.14 o
   6 -13   4         14.92         20.72         8.81 o
   7 -13   4        458.02        473.95        24.63 o
   8 -13   4         44.44         41.96         6.16 o
 -11 -12   4        772.94        827.68        21.87 o
 -10 -12   4        153.45        166.77         9.22 o
  -9 -12   4          2.71         -0.31         2.61 o
  -8 -12   4         17.66         15.93         8.53 o
  -7 -12   4       1936.41       2040.32        42.07 o
  -6 -12   4       2142.31       2234.66        45.66 o
  -5 -12   4        479.05        525.77        20.05 o
  -4 -12   4        808.94        850.45        20.72 o
  -3 -12   4         74.18         86.27         6.16 o
  -2 -12   4         17.83         31.41         4.03 o
  -1 -12   4       1623.06       1612.27        45.25 o
   0 -12   4        284.18        277.59        15.66 o
   1 -12   4        325.41        376.91        17.66 o
   2 -12   4        691.79        648.87        24.50 o
   3 -12   4        354.73        442.00        26.83 o
   4 -12   4        102.13         92.01         9.37 o
   5 -12   4        185.92        158.50        11.77 o
   6 -12   4         25.67         18.89         4.61 o
   7 -12   4        468.96        461.26        26.68 o
   8 -12   4        248.72        274.75        18.50 o
   9 -12   4         12.76         20.23         4.83 o
 -12 -11   4        283.46        254.56        12.49 o
 -11 -11   4         25.04         29.96         3.80 o
 -10 -11   4        246.84        273.55        14.55 o
  -9 -11   4         86.65         60.36         9.63 o
  -8 -11   4          6.71         14.75         3.85 o
  -7 -11   4        136.43        116.77         9.33 o
  -6 -11   4       2071.65       2229.98        45.91 o
  -5 -11   4        359.48        368.06        14.15 o
  -4 -11   4       1053.99       1091.61        24.16 o
  -3 -11   4        149.22        163.66         8.17 o
  -2 -11   4       1955.60       2060.09        49.25 o
  -1 -11   4        374.38        387.45        12.76 o
   0 -11   4        529.20        595.15        23.78 o
   1 -11   4        606.19        546.55        18.31 o
   2 -11   4       3086.87       3205.80        74.67 o
   3 -11   4        156.04        172.47        11.80 o
   4 -11   4       1752.92       1831.46        70.87 o
   5 -11   4         24.55         22.84         4.13 o
   6 -11   4          0.55          3.50         3.44 o
   7 -11   4        283.98        285.85        21.79 o
   8 -11   4        675.23        662.92        34.10 o
   9 -11   4        308.18        322.42        20.61 o
  10 -11   4         33.64         50.69         7.04 o
 -12 -10   4         26.36         30.04         3.31 o
 -11 -10   4          6.88         16.78         3.85 o
 -10 -10   4         46.11         41.09         7.70 o
  -9 -10   4        380.68        414.42        24.87 o
  -8 -10   4          0.06          1.69         4.47 o
  -7 -10   4          6.25          2.57         4.31 o
  -6 -10   4         51.14         47.29         4.56 o
  -5 -10   4         53.88         50.94         4.66 o
  -4 -10   4       1276.66       1339.40        30.55 o
  -3 -10   4        941.79       1018.48        25.55 o
  -2 -10   4       1022.37       1086.29        26.72 o
  -1 -10   4       3269.50       3440.43        55.31 o
   0 -10   4       1729.07       1818.82        35.71 o
   1 -10   4       1955.46       2111.55        63.76 o
   2 -10   4       1763.07       1934.69        70.94 o
   3 -10   4        179.91        201.47         9.07 o
   4 -10   4        406.97        424.72        19.29 o
   5 -10   4        206.80        196.93        10.86 o
   6 -10   4        175.85        160.23        12.94 o
   7 -10   4        125.81        117.68        16.95 o
   8 -10   4        109.27        109.82        13.92 o
   9 -10   4       1344.34       1331.16        54.27 o
  10 -10   4          8.54         15.30         5.14 o
  11 -10   4        131.37        118.77        10.48 o
 -13  -9   4         51.94         51.82         6.37 o
 -12  -9   4        388.10        423.88        22.15 o
 -11  -9   4         81.88         95.07        10.84 o
 -10  -9   4          1.27          0.77         4.21 o
  -9  -9   4        708.17        699.76        34.66 o
  -8  -9   4          1.36         -0.82         4.83 o
  -7  -9   4         69.94         70.67         5.18 o
  -6  -9   4        288.08        263.02         9.92 o
  -5  -9   4       1647.53       1679.53        49.08 o
  -4  -9   4        121.07        129.45         7.79 o
  -3  -9   4        327.80        367.67        10.12 o
  -2  -9   4       1839.19       1985.43        33.76 o
  -1  -9   4       2475.05       2454.30        35.02 o
   0  -9   4          3.02          5.44         1.64 o
   1  -9   4       3040.74       2937.91        55.76 o
   2  -9   4        156.74        162.72         6.88 o
   3  -9   4       2512.10       2488.12        52.73 o
   4  -9   4          4.83          8.58         2.88 o
   5  -9   4       2629.38       2721.31        55.40 o
   6  -9   4         47.18         45.32         5.68 o
   7  -9   4        115.49         97.12        12.38 o
   8  -9   4        811.05        753.79        40.37 o
   9  -9   4        646.64        697.75        37.28 o
  10  -9   4        718.50        670.41        34.10 o
  11  -9   4         12.35         15.02         3.30 o
  12  -9   4        213.69        224.96        11.30 o
 -13  -8   4         76.31         73.85         9.76 o
 -12  -8   4         13.94          9.55         3.83 o
 -11  -8   4        963.19        966.61        28.65 o
 -10  -8   4        360.75        354.49        23.07 o
  -9  -8   4        564.03        576.24        30.69 o
  -8  -8   4         20.00         24.79         3.34 o
  -7  -8   4          0.05          0.98         1.76 o
  -6  -8   4         21.61         18.97         2.91 o
  -5  -8   4         85.28         81.69         4.05 o
  -4  -8   4       3276.23       3326.00        46.31 o
  -3  -8   4       1709.40       1716.64        32.03 o
  -2  -8   4        540.50        520.94        11.89 o
  -1  -8   4       1959.20       2019.31        39.15 o
   0  -8   4       1852.13       1854.75        36.57 o
   1  -8   4        380.12        461.74        12.08 o
   2  -8   4       2646.96       2739.78        80.51 o
   3  -8   4        893.32        897.16        36.24 o
   4  -8   4       3740.50       3691.99        60.13 o
   5  -8   4       1449.17       1392.56        25.83 o
   6  -8   4       4368.39       4176.07        68.05 o
   7  -8   4        251.66        229.59        12.16 o
   8  -8   4          4.42          6.33         3.04 o
   9  -8   4         40.49         45.77         6.58 o
  10  -8   4       1328.24       1300.80        62.58 o
  11  -8   4         91.92         83.67         7.55 o
  12  -8   4         98.83         89.64         6.92 o
 -14  -7   4          0.06          1.78         1.81 o
 -13  -7   4          3.74          6.88         2.72 o
 -12  -7   4          3.66         11.25         4.57 o
 -11  -7   4          0.54          1.76         3.07 o
 -10  -7   4        188.13        197.89        12.22 o
  -9  -7   4        145.80        126.57        14.59 o
  -8  -7   4       1486.44       1488.88       123.98 o
  -7  -7   4        706.85        677.97        18.99 o
  -6  -7   4        893.24        860.50        21.54 o
  -5  -7   4          1.43         10.29         2.30 o
  -4  -7   4        989.61       1041.61        26.56 o
  -3  -7   4        799.08        784.58        18.35 o
  -2  -7   4       4855.09       4856.59        80.93 o
  -1  -7   4        278.34        257.02         9.18 o
   0  -7   4        370.72        320.84        10.45 o
   1  -7   4       1892.63       2237.06        48.43 o
   2  -7   4        110.14         69.47         4.66 o
   3  -7   4       1277.51       1226.49        33.56 o
   4  -7   4        376.48        365.27        12.18 o
   5  -7   4        517.26        550.67        15.15 o
   6  -7   4        787.56        764.53        22.83 o
   7  -7   4        299.87        249.30        10.68 o
   8  -7   4        371.59        322.45        14.08 o
   9  -7   4        177.68        187.20        12.91 o
  10  -7   4         95.33         85.36         6.81 o
  11  -7   4          4.67          2.95         2.23 o
  12  -7   4        309.02        265.93        21.99 o
  13  -7   4         18.84         25.44         3.54 o
 -14  -6   4         22.14         23.00         3.34 o
 -13  -6   4         51.78         36.62         5.01 o
 -12  -6   4        318.02        312.30        29.34 o
 -11  -6   4          4.63          7.72         3.49 o
 -10  -6   4         17.93         17.06         4.42 o
  -9  -6   4         17.89         18.67         3.36 o
  -8  -6   4       1157.94       1022.36       124.01 o
  -7  -6   4       4089.85       3745.86        66.43 o
  -6  -6   4         88.14         93.99         5.88 o
  -5  -6   4         15.99         19.41         3.30 o
  -4  -6   4        117.25        140.17        14.15 o
  -3  -6   4       1105.13       1025.20        30.20 o
  -2  -6   4        114.94        120.46         4.83 o
  -1  -6   4        147.16        130.86         5.88 o
   0  -6   4        275.45        366.77        10.46 o
   1  -6   4       3245.32       3095.15        43.47 o
   2  -6   4       1935.08       2169.40        53.92 o
   3  -6   4       1273.30       1220.16       119.68 o
   4  -6   4        236.38        259.44        13.62 o
   5  -6   4         78.34         75.94         5.15 o
   6  -6   4         28.65         41.84         4.18 o
   7  -6   4        224.04        244.03         8.97 o
   8  -6   4         65.80         44.14         5.28 o
   9  -6   4       2070.16       1957.28        42.49 o
  10  -6   4          0.47         -2.41         2.59 o
  11  -6   4        701.67        702.15        31.10 o
  12  -6   4         10.93         10.36         2.47 o
  13  -6   4         14.71         11.74         3.04 o
 -14  -5   4        567.61        582.49        31.86 o
 -13  -5   4         49.52         50.97         5.93 o
 -12  -5   4       1240.56       1208.57        41.90 o
 -11  -5   4        515.64        484.33        20.01 o
 -10  -5   4        339.41        285.01        43.06 o
  -9  -5   4         50.73         58.29        10.02 o
  -8  -5   4        171.51        156.99        15.05 o
  -7  -5   4       3471.00       3344.80       105.60 o
  -6  -5   4       2892.04       2887.41        69.35 o
  -5  -5   4       2475.14       2293.35        70.29 o
  -4  -5   4       2024.19       1977.78        50.97 o
  -3  -5   4          4.63          4.61         1.50 o
  -2  -5   4        246.59        134.18         5.35 o
  -1  -5   4       1069.71       1227.01        27.25 o
   0  -5   4        261.62        312.17         6.81 o
   1  -5   4          5.16          2.94         0.87 o
   2  -5   4         77.53         63.76         3.82 o
   3  -5   4       3134.21       3024.94       139.73 o
   4  -5   4       2204.65       2229.94        51.17 o
   5  -5   4          8.73         36.16        38.11 o
   6  -5   4       1143.28       1079.22        38.74 o
   7  -5   4        248.97        235.10         8.21 o
   8  -5   4        219.82        178.24         7.52 o
   9  -5   4         20.57         21.82         3.07 o
  10  -5   4        100.08         92.94         7.43 o
  11  -5   4        814.50        802.63        23.13 o
  12  -5   4        905.41        908.83        28.68 o
  13  -5   4        169.45        161.20         9.95 o
  14  -5   4          0.05          0.01         1.83 o
 -14  -4   4       1433.91       1538.59        43.95 o
 -13  -4   4          0.10          1.61         3.11 o
 -12  -4   4         71.85         54.55         5.53 o
 -11  -4   4          0.16          0.28         2.87 o
 -10  -4   4        280.89        317.03        17.55 o
  -9  -4   4        445.90        549.44        28.30 o
  -8  -4   4        695.19        671.68        18.43 o
  -7  -4   4        336.25        372.83        10.49 o
  -6  -4   4       1555.32       1315.27        33.76 o
  -5  -4   4        626.43        553.00        24.48 o
  -4  -4   4       4030.87       3825.51       131.75 o
  -3  -4   4       3714.16       3997.95       119.68 o
  -2  -4   4         27.89         11.34         1.97 o
  -1  -4   4        867.16        894.99        20.64 o
   0  -4   4        174.88        206.41         5.00 o
   1  -4   4        237.68        252.56         5.63 o
   2  -4   4       1608.88       1679.88        30.04 o
   3  -4   4        843.05        914.35        24.66 o
   4  -4   4      12395.59      11885.37       402.70 o
   5  -4   4         61.01         49.56         4.17 o
   6  -4   4       2631.68       2789.84        75.15 o
   7  -4   4          0.05          8.12         1.85 o
   8  -4   4        948.20        869.34        29.43 o
   9  -4   4       1025.31       1039.90        27.02 o
  10  -4   4          3.98          4.43         2.32 o
  11  -4   4         95.34         82.68         7.06 o
  12  -4   4       3081.14       3180.75        62.70 o
  13  -4   4        164.32        158.36        15.62 o
  14  -4   4          0.25          2.68         2.40 o
 -15  -3   4        322.20        327.95        15.99 o
 -14  -3   4        120.84         88.79         5.41 o
 -13  -3   4       1307.13       1326.08        29.22 o
 -12  -3   4        105.81        112.51         8.92 o
 -11  -3   4          1.95          1.71         3.11 o
 -10  -3   4        221.36        210.86        10.21 o
  -9  -3   4         17.85         16.61         3.12 o
  -8  -3   4         37.06         61.67         7.27 o
  -7  -3   4       1121.64       1178.89        31.56 o
  -6  -3   4       1937.43       1879.87        45.42 o
  -5  -3   4      16225.04      16436.31       250.25 o
  -4  -3   4       4954.56       5276.73        72.78 o
  -3  -3   4        631.07        736.26        15.49 o
  -2  -3   4          2.90         22.54         3.29 o
  -1  -3   4        216.08        285.03         7.30 o
   0  -3   4        498.30        555.60         8.19 o
   1  -3   4        732.35        748.66        11.50 o
   2  -3   4        230.34        255.38         7.91 o
   3  -3   4       2873.95       2752.67        60.68 o
   4  -3   4       5841.08       5840.07       131.83 o
   5  -3   4        174.04        130.86         5.91 o
   6  -3   4       2717.46       2992.96        63.44 o
   7  -3   4         48.27         59.01         4.74 o
   8  -3   4         56.35         60.64         4.10 o
   9  -3   4        420.51        386.04        12.12 o
  10  -3   4         35.36         29.99         3.04 o
  11  -3   4         21.07         29.88         3.73 o
  12  -3   4       1591.43       1595.30        44.77 o
  13  -3   4        826.03        836.30        29.89 o
  14  -3   4         68.78         72.38         6.55 o
  15  -3   4          6.02          6.14         2.18 o
 -15  -2   4         45.28         46.26         3.88 o
 -14  -2   4        449.01        460.26        18.16 o
 -13  -2   4       1451.36       1465.11        38.92 o
 -12  -2   4          5.80          8.86         3.52 o
 -11  -2   4         14.94         13.59         3.94 o
 -10  -2   4        244.90        233.75        11.16 o
  -9  -2   4        341.88        336.15        27.16 o
  -8  -2   4          8.98          7.51         2.60 o
  -7  -2   4        170.67        205.18        15.90 o
  -6  -2   4       1937.49       2078.44       162.97 o
  -5  -2   4       3922.48       3771.93        82.69 o
  -4  -2   4       5159.75       5312.28        72.77 o
  -3  -2   4       8262.55       8125.28       148.51 o
  -2  -2   4        371.78        354.98         8.75 o
  -1  -2   4        454.43        416.26         7.96 o
   0  -2   4       4067.40       4279.55        59.52 o
   1  -2   4        521.69        503.98         8.28 o
   2  -2   4       3516.35       3542.08        39.63 o
   3  -2   4       1289.81       1194.77        15.36 o
   4  -2   4        535.43        584.03        11.36 o
   5  -2   4       6883.18       6636.34       133.06 o
   6  -2   4       6084.40       6294.31        96.83 o
   7  -2   4        515.20        554.25        15.24 o
   8  -2   4          8.79          6.88         1.80 o
   9  -2   4       1819.97       1859.10        30.54 o
  10  -2   4        189.87        165.59         6.59 o
  11  -2   4        232.58        230.82         8.81 o
  12  -2   4        804.45        798.73        23.12 o
  13  -2   4       1264.69       1289.40        37.50 o
  14  -2   4        524.67        486.90        18.48 o
  15  -2   4         10.02         17.16         3.07 o
 -15  -1   4          4.49          4.81         2.26 o
 -14  -1   4         61.79         38.29         3.79 o
 -13  -1   4        112.74        121.15         8.85 o
 -12  -1   4        508.85        469.83        19.35 o
 -11  -1   4          6.85          5.08         4.88 o
 -10  -1   4        233.73        220.81        15.14 o
  -9  -1   4         64.05         57.92         6.49 o
  -8  -1   4        277.02        292.24        13.75 o
  -7  -1   4         23.97         28.43         4.06 o
  -6  -1   4       2660.96       2870.07       182.90 o
  -5  -1   4        241.87        218.67        20.43 o
  -4  -1   4       4718.04       4660.20        95.32 o
  -3  -1   4        158.72        130.13         4.56 o
  -2  -1   4       8504.26       8265.46       136.12 o
  -1  -1   4       6102.02       5936.80        78.93 o
   0  -1   4       3914.52       3937.90        57.53 o
   1  -1   4        376.05        381.94         5.30 o
   2  -1   4       4599.17       4353.54        53.54 o
   3  -1   4       4882.47       4798.80        49.11 o
   4  -1   4        529.11        509.24         9.43 o
   5  -1   4       2304.59       2161.11        33.55 o
   6  -1   4       6746.21       6817.41       108.74 o
   7  -1   4       1275.81       1439.40        52.28 o
   8  -1   4        231.84        246.37        17.98 o
   9  -1   4        105.78        131.44         5.03 o
  10  -1   4       2625.21       2677.52        34.43 o
  11  -1   4       1035.82       1008.37        20.92 o
  12  -1   4        124.44        101.34         9.18 o
  13  -1   4        642.26        623.03        23.51 o
  14  -1   4        777.72        815.47        26.03 o
  15  -1   4         50.96         57.60         5.34 o
 -14   0   4        108.97        107.12         8.41 o
 -13   0   4        813.04        828.46        21.32 o
 -12   0   4        435.32        446.87        19.44 o
 -11   0   4        447.27        399.76        27.83 o
 -10   0   4        115.60        110.85         9.31 o
  -9   0   4        362.48        398.38        14.19 o
  -8   0   4       4747.35       4415.39        66.58 o
  -7   0   4        293.67        239.07        12.64 o
  -6   0   4       2701.89       2883.79        62.70 o
  -5   0   4          5.68         10.67         2.47 o
  -4   0   4       8564.17       8479.23       161.23 o
  -3   0   4       9727.97       9326.86       142.90 o
  -2   0   4        759.52        771.57        18.05 o
  -1   0   4       5350.68       5746.87        98.99 o
   0   0   4        860.19        853.63        14.75 o
   1   0   4        771.09        648.75        14.15 o
   2   0   4      37186.77      38063.14       342.61 o
   3   0   4       4432.09       4247.13        43.64 o
   4   0   4       3836.58       3612.27        38.05 o
   5   0   4       1586.48       1690.05        19.97 o
   6   0   4         12.63          4.64         1.92 o
   7   0   4        445.77        414.93        24.39 o
   8   0   4        114.60        145.39        10.12 o
   9   0   4        196.94        186.81         6.39 o
  10   0   4       1218.06       1255.30        19.59 o
  11   0   4        308.46        297.17         9.11 o
  12   0   4         17.69         31.87         5.55 o
  13   0   4        314.34        295.43        23.89 o
  14   0   4        430.33        435.90        27.83 o
  15   0   4         20.65         25.88         5.85 o
 -14   1   4          0.01          1.71         1.81 o
 -13   1   4        106.91        115.50         7.02 o
 -12   1   4       1163.02       1124.97        40.43 o
 -11   1   4       1126.10       1106.63        48.68 o
 -10   1   4         22.37         24.05         4.91 o
  -9   1   4          7.93         11.24         2.93 o
  -8   1   4       1938.10       1931.91        34.19 o
  -7   1   4          6.71          8.48         2.66 o
  -6   1   4         35.77         31.23         3.25 o
  -5   1   4        604.09        541.34        16.70 o
  -4   1   4      21831.28      20409.47       398.54 o
  -3   1   4       9773.63       9138.70       121.48 o
  -2   1   4        333.34        294.19         8.35 o
  -1   1   4        207.40        260.14         8.91 o
   0   1   4      14772.92      13864.89       180.77 o
   1   1   4      22709.70      23294.91       273.46 o
   2   1   4      11428.50      11848.38       131.20 o
   3   1   4      12542.83      12587.09       109.73 o
   4   1   4       2246.09       2392.12        26.19 o
   5   1   4       2116.99       2105.34        26.05 o
   6   1   4         16.45         29.32         2.30 o
   7   1   4         73.22        141.34         7.03 o
   8   1   4        106.81        101.12         6.12 o
   9   1   4        650.52        677.78        14.05 o
  10   1   4        156.10        199.50         7.86 o
  11   1   4        987.27       1027.91        22.87 o
  12   1   4         57.22         59.45         7.15 o
  13   1   4        293.66        313.29        23.23 o
  14   1   4        275.32        263.13        19.89 o
  15   1   4        317.59        347.15        20.71 o
  16   1   4        172.44        169.97        11.51 o
 -14   2   4        854.96        909.54        20.27 o
 -13   2   4        366.46        344.57        18.35 o
 -12   2   4        198.58        205.34        17.83 o
 -11   2   4       1183.96       1148.08        50.08 o
 -10   2   4        480.89        505.02        21.29 o
  -9   2   4       1129.71       1026.75        26.09 o
  -8   2   4       4452.21       4506.15        61.23 o
  -7   2   4        896.23        780.05        17.42 o
  -6   2   4       3685.03       3540.14        75.77 o
  -5   2   4       2585.56       2593.80        56.68 o
  -4   2   4       2529.68       2614.44        41.19 o
  -3   2   4        477.12        519.31        12.78 o
  -2   2   4         98.70         83.58         2.51 o
  -1   2   4       1648.43       1536.44        18.64 o
   0   2   4       7840.81       7944.43        81.15 o
   1   2   4      12245.33      12173.42       113.45 o
   2   2   4      10237.21      10333.60       104.99 o
   3   2   4       1560.46       1378.25        15.86 o
   4   2   4        441.27        386.53         7.56 o
   5   2   4         79.37         75.21         3.10 o
   6   2   4        725.27        735.81        13.03 o
   7   2   4       4378.60       4314.57       100.40 o
   8   2   4        139.83        114.84         6.55 o
   9   2   4         35.57         17.90         2.04 o
  10   2   4         29.75         30.81         3.32 o
  11   2   4         57.16         60.57         7.43 o
  12   2   4          1.52          6.21         5.08 o
  13   2   4          9.39         10.84         5.65 o
  14   2   4         96.69         93.84        12.17 o
  15   2   4        489.60        460.38        24.52 o
  16   2   4         19.45         23.01         5.21 o
 -14   3   4        805.67        788.73        21.12 o
 -13   3   4         93.65         66.71         6.66 o
 -12   3   4          8.89         12.74         5.55 o
 -11   3   4        107.28        103.29         9.16 o
 -10   3   4       1413.31       1400.75        57.26 o
  -9   3   4        961.77        997.87        25.74 o
  -8   3   4        310.68        293.31         9.33 o
  -7   3   4        146.90        121.30        10.02 o
  -6   3   4       2670.58       2487.12        75.89 o
  -5   3   4         30.44         57.64        18.16 o
  -4   3   4         18.29         53.87         3.19 o
  -3   3   4        151.65        143.84         4.68 o
  -2   3   4      15126.02      15595.64       204.52 o
  -1   3   4         65.17         85.85         3.64 o
   0   3   4       1578.97       1549.17        24.97 o
   1   3   4        102.55        104.29         2.84 o
   2   3   4       2852.82       3165.27        55.37 o
   3   3   4       3931.18       4019.92        39.04 o
   4   3   4         88.06         83.31         7.11 o
   5   3   4       1217.17       1183.88        19.25 o
   6   3   4        508.16        580.94        12.54 o
   7   3   4       1337.84       1537.14        26.48 o
   8   3   4       1494.99       1436.94        37.39 o
   9   3   4        488.90        538.41        12.14 o
  10   3   4         42.78         50.97         3.72 o
  11   3   4         34.82         35.00         4.00 o
  12   3   4        191.56        198.97        18.39 o
  13   3   4        344.88        293.68        22.15 o
  14   3   4         13.20         10.32         5.44 o
  15   3   4          6.55         12.07         5.14 o
  16   3   4        711.59        724.35        41.99 o
 -14   4   4        399.88        391.15        15.50 o
 -13   4   4        386.92        383.05        12.49 o
 -12   4   4         44.50         43.58         6.14 o
 -11   4   4         27.60         32.13         9.76 o
 -10   4   4        986.07        973.91        44.81 o
  -9   4   4       1934.92       1956.29        73.98 o
  -8   4   4       3136.65       3182.62        64.32 o
  -7   4   4        346.48        343.85        11.10 o
  -6   4   4          2.81          3.70         1.87 o
  -5   4   4       2431.68       2207.07        51.36 o
  -4   4   4       3977.29       4405.56        87.22 o
  -3   4   4        399.31        482.69        12.33 o
  -2   4   4       4231.21       4296.69        87.33 o
  -1   4   4       1956.20       1958.71        47.39 o
   0   4   4        908.22        958.26        16.90 o
   1   4   4        146.55        137.11         4.10 o
   2   4   4        851.94        821.36        11.29 o
   3   4   4        517.93        487.10         8.36 o
   4   4   4       5936.82       5605.89       105.28 o
   5   4   4       2432.81       2154.27        36.91 o
   6   4   4       1448.37       1445.53        24.43 o
   7   4   4        794.60        823.28        17.98 o
   8   4   4        747.71        773.85        19.59 o
   9   4   4        797.25        745.49        14.57 o
  10   4   4        489.31        504.11        14.34 o
  11   4   4        137.26        123.61         7.12 o
  12   4   4       2770.13       2725.73        66.68 o
  13   4   4       1189.21       1315.50        54.71 o
  14   4   4        290.08        318.74        21.63 o
  15   4   4        232.02        237.43        10.98 o
  16   4   4         70.28         62.49         4.67 o
 -13   5   4        640.39        669.28        19.63 o
 -12   5   4        221.18        222.77        14.28 o
 -11   5   4        362.84        357.80        26.83 o
 -10   5   4         87.98         86.50        12.02 o
  -9   5   4        941.91        925.33        43.06 o
  -8   5   4          5.83          8.30         2.20 o
  -7   5   4          7.19         11.08         2.21 o
  -6   5   4         15.49         20.72         2.48 o
  -5   5   4        134.88        108.85         6.43 o
  -4   5   4       3855.51       4283.90        72.68 o
  -3   5   4       2810.68       2782.10        93.82 o
  -2   5   4        289.64        305.71        10.88 o
  -1   5   4        349.70        319.74         8.84 o
   0   5   4       1197.58       1167.64        19.41 o
   1   5   4         84.80        120.95         3.08 o
   2   5   4         74.01         48.08         2.53 o
   3   5   4       4995.86       5309.46        92.99 o
   4   5   4        253.40        280.10         7.10 o
   5   5   4      10113.55      10002.68       154.81 o
   6   5   4        876.09        969.39        21.35 o
   7   5   4        379.50        376.20        10.46 o
   8   5   4        129.49        112.70         4.11 o
   9   5   4       2209.60       2178.65        34.00 o
  10   5   4        355.54        365.24        11.71 o
  11   5   4         12.99         21.77         3.32 o
  12   5   4        309.54        302.02        16.10 o
  13   5   4        159.98        171.23        21.81 o
  14   5   4         56.96         57.11         9.19 o
  15   5   4        279.56        250.86        11.46 o
 -13   6   4        320.87        261.85        11.59 o
 -12   6   4        836.82        848.57        25.34 o
 -11   6   4          3.50          3.11         2.88 o
 -10   6   4        441.85        448.48        19.38 o
  -9   6   4          0.65          6.21         6.14 o
  -8   6   4          5.32          9.53         2.75 o
  -7   6   4        357.14        359.79        12.63 o
  -6   6   4         96.81         87.57         5.01 o
  -5   6   4          2.74         15.04         2.52 o
  -4   6   4       2065.33       2012.78        46.40 o
  -3   6   4        337.71        363.26        10.98 o
  -2   6   4          7.21         22.35         2.60 o
  -1   6   4         11.66          6.52         1.65 o
   0   6   4       2347.70       2361.47        31.25 o
   1   6   4       1106.80       1194.44        17.99 o
   2   6   4       1944.74       1868.02        33.22 o
   3   6   4       2365.58       2704.47        45.74 o
   4   6   4       2531.49       2554.33        58.30 o
   5   6   4       1533.13       1384.81        27.20 o
   6   6   4       4305.40       4027.81        68.60 o
   7   6   4        498.85        515.35        23.49 o
   8   6   4        529.29        516.34        10.93 o
   9   6   4       3615.27       3533.43        80.91 o
  10   6   4        558.26        554.00        13.60 o
  11   6   4        161.93        152.87         8.94 o
  12   6   4          4.43          2.29         2.56 o
  13   6   4         76.99         73.45         7.23 o
  14   6   4        747.89        804.13        48.09 o
  15   6   4         33.22         33.48         4.57 o
 -12   7   4        618.45        687.62        29.31 o
 -11   7   4        448.95        452.29        14.43 o
 -10   7   4        149.50        142.17        16.00 o
  -9   7   4        265.08        243.03        13.89 o
  -8   7   4          9.98          5.19         4.78 o
  -7   7   4        209.10        199.55         9.19 o
  -6   7   4       1343.28       1446.31        29.00 o
  -5   7   4         10.41         16.72         2.82 o
  -4   7   4       1607.22       1548.59        36.09 o
  -3   7   4        821.75        820.81        26.26 o
  -2   7   4       2017.10       2058.75        51.00 o
  -1   7   4       2768.44       2857.17        49.48 o
   0   7   4         66.96         46.49         4.59 o
   1   7   4         12.34         30.39         2.86 o
   2   7   4       1457.82       1330.65        35.14 o
   3   7   4       6896.81       7557.04       153.16 o
   4   7   4        182.85        233.17         9.85 o
   5   7   4       2415.16       2453.12        44.46 o
   6   7   4       3662.86       3709.08        64.02 o
   7   7   4       1425.52       1266.21        20.03 o
   8   7   4         45.03         40.51         3.06 o
   9   7   4        151.27        157.77         5.80 o
  10   7   4         53.81         54.05         4.18 o
  11   7   4          1.80          3.26         2.67 o
  12   7   4        852.00        854.67        35.90 o
  13   7   4         94.29         94.16         6.66 o
  14   7   4        563.58        563.82        17.90 o
  15   7   4         19.48         22.91         3.47 o
 -12   8   4         47.97         60.35         7.09 o
 -11   8   4       1280.14       1286.46        34.12 o
 -10   8   4         19.84         21.54         4.50 o
  -9   8   4         25.64         22.44         6.98 o
  -8   8   4        653.86        620.71        35.02 o
  -7   8   4        757.26        750.63        38.98 o
  -6   8   4          6.16          9.69         2.50 o
  -5   8   4        526.14        611.03        19.13 o
  -4   8   4        700.54        674.54        16.96 o
  -3   8   4       1918.95       2000.02        40.15 o
  -2   8   4        361.61        336.34        11.08 o
  -1   8   4        749.47        758.99        22.40 o
   0   8   4        817.12        777.10        22.87 o
   1   8   4        107.18        121.49         5.32 o
   2   8   4        394.23        388.77        15.18 o
   3   8   4       1408.02       1455.83        29.18 o
   4   8   4         68.73         54.04         5.03 o
   5   8   4       1536.36       1644.97        33.28 o
   6   8   4         98.62        119.32         4.81 o
   7   8   4       2323.77       2336.28        37.32 o
   8   8   4         80.78        103.03         4.66 o
   9   8   4         12.97         11.98         2.02 o
  10   8   4         31.96         33.77         4.10 o
  11   8   4       2471.87       2483.41       105.65 o
  12   8   4        901.87        947.56        28.69 o
  13   8   4          6.86         13.14         2.65 o
  14   8   4          9.09         11.66         2.21 o
  15   8   4        212.80        262.83        15.26 o
 -11   9   4        229.05        254.00        11.04 o
 -10   9   4        160.20        178.03        12.18 o
  -9   9   4         62.64         60.14         9.91 o
  -8   9   4         92.18         85.98        12.48 o
  -7   9   4       2639.99       2552.75        64.84 o
  -6   9   4       1022.30       1019.34        34.08 o
  -5   9   4       1558.54       1538.91        31.79 o
  -4   9   4        474.72        461.72        12.35 o
  -3   9   4        805.56        834.24        26.05 o
  -2   9   4        611.72        655.80        15.99 o
  -1   9   4         60.72         40.89         4.12 o
   0   9   4        326.64        317.34        15.26 o
   1   9   4        800.16        791.70        26.72 o
   2   9   4          1.06          1.84         1.46 o
   3   9   4       2128.74       2138.06        35.61 o
   4   9   4        144.18        112.05         5.42 o
   5   9   4        110.64        100.54         4.61 o
   6   9   4       1062.15       1077.79        18.30 o
   7   9   4       2179.57       2117.06        30.48 o
   8   9   4        134.37        101.24         4.78 o
   9   9   4         57.35         56.73         5.39 o
  10   9   4        266.84        251.26        10.27 o
  11   9   4         47.67         45.00         7.42 o
  12   9   4          7.94         10.31         3.30 o
  13   9   4        198.27        216.36         9.47 o
  14   9   4          0.12          0.37         2.08 o
 -10  10   4        264.31        278.76        11.93 o
  -9  10   4         48.50         53.62         5.93 o
  -8  10   4         43.99         41.14         8.68 o
  -7  10   4        324.54        325.08        17.08 o
  -6  10   4        408.17        356.89        18.30 o
  -5  10   4        106.82        110.68        10.19 o
  -4  10   4        828.18        727.38        28.94 o
  -3  10   4          0.35          0.90         2.20 o
  -2  10   4          4.65          4.83         2.19 o
  -1  10   4        141.58         93.67        14.43 o
   0  10   4         97.77         73.55         5.79 o
   1  10   4         50.41         50.53         3.98 o
   2  10   4          0.32          1.34         1.44 o
   3  10   4          5.95          6.24         1.74 o
   4  10   4       6541.89       6696.56       153.78 o
   5  10   4        149.49        136.80         5.72 o
   6  10   4        608.76        636.72        14.69 o
   7  10   4         56.44         63.18         5.88 o
   8  10   4        556.48        578.85        14.49 o
   9  10   4         25.43         23.93         3.58 o
  10  10   4         57.63         58.26         5.08 o
  11  10   4        179.95        165.44         8.95 o
  12  10   4       1950.52       1910.84       150.74 o
  13  10   4         17.46         11.39         5.85 o
  14  10   4        839.85        786.25        34.92 o
 -10  11   4         59.54         63.78         5.06 o
  -9  11   4         80.29         79.36         9.35 o
  -8  11   4        210.95        232.84        17.83 o
  -7  11   4         71.41         79.23         8.68 o
  -6  11   4         45.59         52.74         7.06 o
  -5  11   4       1951.05       1925.69        78.08 o
  -4  11   4        390.04        403.53        19.44 o
  -3  11   4       1556.28       1570.83        45.03 o
  -2  11   4       1419.46       1408.53        32.92 o
  -1  11   4        217.84        223.28        10.83 o
   0  11   4        952.84       1068.08        34.60 o
   1  11   4       1104.07       1124.27        34.51 o
   2  11   4        290.02        322.76        10.19 o
   3  11   4       1236.05       1218.88        20.95 o
   4  11   4        634.01        581.50        13.09 o
   5  11   4       1722.13       1642.58        29.80 o
   6  11   4        385.54        445.71        10.62 o
   7  11   4         56.90         47.20         6.37 o
   8  11   4        428.58        402.21        15.41 o
   9  11   4       1044.51       1116.23        42.75 o
  10  11   4          6.39          5.98         2.92 o
  11  11   4         21.76         29.04         4.93 o
  12  11   4        636.78        644.51        21.52 o
  13  11   4        211.21        189.47         9.62 o
  -9  12   4         42.83         42.79         4.20 o
  -8  12   4         32.51         34.51         3.69 o
  -7  12   4        695.09        694.19        33.12 o
  -6  12   4        165.91        141.82        10.50 o
  -5  12   4        589.82        638.67        24.56 o
  -4  12   4        284.29        274.41        15.46 o
  -3  12   4          6.03         11.98         5.73 o
  -2  12   4        123.82        120.20         8.51 o
  -1  12   4        152.12        160.53         9.69 o
   0  12   4        580.40        624.73        25.34 o
   1  12   4         10.57         10.48         3.45 o
   2  12   4         68.93         71.40         6.82 o
   3  12   4        146.22        141.51         6.36 o
   4  12   4        198.00        171.91         6.91 o
   5  12   4       1658.92       1613.27        44.49 o
   6  12   4        178.71        204.61        10.80 o
   7  12   4         57.08         45.98         5.61 o
   8  12   4          7.11         11.27         3.97 o
   9  12   4       1887.07       1844.23        39.99 o
  10  12   4          1.21          5.52         3.29 o
  11  12   4        267.62        227.21        20.40 o
  12  12   4          0.09          3.29         2.67 o
  13  12   4        536.23        510.42        15.79 o
  -8  13   4          3.77         10.72         2.38 o
  -7  13   4         27.20         29.24         4.19 o
  -6  13   4        130.29        131.08         7.50 o
  -5  13   4         28.29         24.66         3.86 o
  -4  13   4        183.95        206.89        10.46 o
  -3  13   4         45.62         29.70         4.58 o
  -2  13   4        668.92        664.66        20.89 o
  -1  13   4        150.98        125.47        11.02 o
   0  13   4         16.35         12.22         4.48 o
   1  13   4          0.73          1.65         3.48 o
   2  13   4         90.18        101.44         8.05 o
   3  13   4        116.19        124.85         7.73 o
   4  13   4        288.16        305.77        12.85 o
   5  13   4       1230.55       1205.40        44.55 o
   6  13   4       1292.91       1284.20        31.57 o
   7  13   4          0.57          1.39         2.43 o
   8  13   4        322.38        300.68        15.23 o
   9  13   4         15.65         12.17         3.80 o
  10  13   4        649.41        686.32        18.89 o
  11  13   4        480.19        472.84        16.58 o
  12  13   4         98.15         84.28         4.79 o
  -6  14   4        224.28        244.73        10.91 o
  -5  14   4        145.38        165.08         9.74 o
  -4  14   4         18.13          9.85         2.75 o
  -3  14   4         13.49          9.98         3.51 o
  -2  14   4        586.93        656.14        24.94 o
  -1  14   4       1162.09       1166.41        36.45 o
   0  14   4        188.40        214.75        13.71 o
   1  14   4          0.21          2.21         3.37 o
   2  14   4       1831.00       1861.75        41.56 o
   3  14   4        492.83        417.70        18.65 o
   4  14   4        393.66        392.73        23.62 o
   5  14   4        252.08        230.19        11.69 o
   6  14   4       1412.70       1371.50        58.69 o
   7  14   4        731.53        680.95        24.67 o
   8  14   4        321.04        302.19        14.39 o
   9  14   4          0.73          6.24         3.20 o
  10  14   4         96.94         74.48         7.96 o
  11  14   4        220.55        205.29         8.99 o
  -5  15   4        660.12        738.20        26.86 o
  -4  15   4        400.40        437.83        31.02 o
  -3  15   4        169.31        179.75        17.31 o
  -2  15   4        120.30        143.76        14.92 o
  -1  15   4        352.17        406.85        17.82 o
   0  15   4        125.27         85.10         8.12 o
   1  15   4         27.70         35.54         9.94 o
   2  15   4         16.09          8.23         3.41 o
   3  15   4        217.23        240.25        35.37 o
   4  15   4         17.68         13.31         4.31 o
   5  15   4         35.29         36.60         4.65 o
   6  15   4        340.73        318.96        12.73 o
   7  15   4        351.35        415.35        17.56 o
   8  15   4         82.85         70.48         6.80 o
   9  15   4         13.26          9.02         3.03 o
  10  15   4         98.16        100.74         8.99 o
  -3  16   4          2.48          2.72         2.52 o
  -2  16   4         71.76         88.29         6.68 o
  -1  16   4        250.91        259.21        12.24 o
   0  16   4        155.34        156.92         9.68 o
   1  16   4          3.30          4.13         2.35 o
   2  16   4          0.17          3.65         3.90 o
   3  16   4        279.86        280.83        18.86 o
   4  16   4        454.20        499.51        18.66 o
   5  16   4         47.66         62.00         6.30 o
   6  16   4         22.33         25.26         5.11 o
   7  16   4         91.40         75.08         6.37 o
   8  16   4         77.96         82.11         6.25 o
   0  17   4        105.86        125.05         9.91 o
   1  17   4          4.76          0.51         2.67 o
   2  17   4         11.38          7.70         3.54 o
   3  17   4         16.74         14.43         4.16 o
   4  17   4        360.83        339.48        18.20 o
   5  17   4         28.88         20.39         3.20 o
  -3 -16   5         54.59         43.39         4.38 o
  -2 -16   5        253.67        242.97        15.26 o
  -1 -16   5        106.39         92.63         6.45 o
   0 -16   5        278.93        272.70        12.87 o
  -6 -15   5          0.98          0.09         1.69 o
  -5 -15   5        556.10        579.96        20.56 o
  -4 -15   5         43.27         41.19         4.09 o
  -3 -15   5        996.22        976.10        24.69 o
  -2 -15   5          5.37          5.80         2.32 o
  -1 -15   5        307.17        321.89        11.76 o
   0 -15   5        115.11        130.58         9.07 o
   1 -15   5       1291.23       1290.34        35.16 o
   2 -15   5        231.82        250.29        12.12 o
   3 -15   5         15.94         21.56         4.21 o
   4 -15   5         38.83         26.76         5.29 o
  -8 -14   5         78.40         72.49         5.50 o
  -7 -14   5        830.74        762.27        22.85 o
  -6 -14   5         68.12         67.83         6.57 o
  -5 -14   5         10.58          8.25         3.27 o
  -4 -14   5        273.69        280.90        11.64 o
  -3 -14   5        136.40        136.20         7.09 o
  -2 -14   5        550.84        553.42        19.14 o
  -1 -14   5         34.74         42.13         4.20 o
   0 -14   5        142.20        145.27        12.64 o
   1 -14   5       1535.64       1604.34        43.19 o
   2 -14   5        555.64        510.85        20.56 o
   3 -14   5        680.75        689.42        23.95 o
   4 -14   5         25.85         21.25         4.12 o
   5 -14   5         61.73         67.18         6.10 o
   6 -14   5        278.06        267.90        14.06 o
 -10 -13   5         23.16         18.29         2.42 o
  -9 -13   5          0.09         -0.17         1.85 o
  -8 -13   5        316.65        310.12        13.03 o
  -7 -13   5          0.05          2.30         2.42 o
  -6 -13   5        875.83        894.64        22.88 o
  -5 -13   5         26.24         21.67         4.13 o
  -4 -13   5        581.80        588.19        15.97 o
  -3 -13   5        126.08        114.33         8.07 o
  -2 -13   5         47.53         54.93         5.83 o
  -1 -13   5        111.48        137.71         7.67 o
   0 -13   5          6.54          3.62         2.72 o
   1 -13   5          0.11          4.88         4.49 o
   2 -13   5       2357.31       2451.81       140.93 o
   3 -13   5        103.05        106.69        14.07 o
   4 -13   5         25.91         34.51         8.63 o
   5 -13   5        592.54        582.88        31.62 o
   6 -13   5        282.08        273.66        13.27 o
   7 -13   5          0.65          2.31         3.24 o
 -11 -12   5        302.19        289.25        10.45 o
 -10 -12   5         73.96         70.88         4.85 o
  -9 -12   5        230.43        237.72        11.43 o
  -8 -12   5          0.53          3.15         2.80 o
  -7 -12   5       1196.83       1176.76        27.92 o
  -6 -12   5        339.58        345.81        16.89 o
  -5 -12   5        113.70        126.05         8.10 o
  -4 -12   5        298.11        289.22        10.99 o
  -3 -12   5          4.56          7.03         2.69 o
  -2 -12   5        332.30        336.82        14.31 o
  -1 -12   5       1028.03       1027.29        33.14 o
   0 -12   5        482.52        436.94        20.16 o
   1 -12   5         16.53         25.89         4.33 o
   2 -12   5          0.70          5.15         2.78 o
   3 -12   5       2080.40       2137.74        45.74 o
   4 -12   5        167.76        134.62        17.93 o
   5 -12   5          7.99          8.58         5.85 o
   6 -12   5        575.87        577.23        32.55 o
   7 -12   5         16.45         17.10         3.85 o
   8 -12   5         27.28         33.18         6.47 o
   9 -12   5        149.54        142.16        11.20 o
 -11 -11   5        149.65        185.77         9.14 o
 -10 -11   5         43.36         40.82         4.14 o
  -9 -11   5        584.51        588.94        20.63 o
  -8 -11   5          0.67          5.71         3.53 o
  -7 -11   5        272.66        308.84        15.11 o
  -6 -11   5         87.58         88.70         7.00 o
  -5 -11   5         17.45         24.00         4.35 o
  -4 -11   5         39.02         45.27         5.38 o
  -3 -11   5        424.46        429.39        13.69 o
  -2 -11   5        340.57        331.23        13.38 o
  -1 -11   5        112.23         92.64         8.81 o
   0 -11   5        114.02        156.77        15.97 o
   1 -11   5         28.89         33.18         4.58 o
   2 -11   5        419.50        354.31        14.30 o
   3 -11   5       1997.84       2140.57        50.12 o
   4 -11   5        181.91        174.94        10.31 o
   5 -11   5       1273.22       1327.67        40.02 o
   6 -11   5         48.19         45.92        10.17 o
   7 -11   5        313.77        327.66        27.59 o
   9 -11   5        148.21        131.36        12.59 o
  10 -11   5        743.60        757.11        30.88 o
 -12 -10   5        128.22        129.94         7.30 o
 -11 -10   5        133.26        131.05         6.68 o
 -10 -10   5        679.21        683.89        32.14 o
  -9 -10   5        682.00        719.80        34.50 o
  -8 -10   5        361.89        435.58        25.95 o
  -7 -10   5        296.48        296.02        21.43 o
  -6 -10   5          8.59          8.01         3.00 o
  -5 -10   5       1335.00       1416.41        37.56 o
  -4 -10   5        721.05        742.30        18.38 o
  -3 -10   5        383.48        379.52        11.10 o
  -2 -10   5       2167.25       2248.31        39.19 o
  -1 -10   5        139.14        156.33         8.97 o
   0 -10   5       1411.94       1511.83        61.33 o
   1 -10   5          0.97          3.07         2.36 o
   2 -10   5       1003.66        951.06        23.86 o
   3 -10   5        991.35        989.03        24.55 o
   4 -10   5        898.14        855.82        24.88 o
   5 -10   5          2.14          2.62         3.44 o
   6 -10   5         42.54         55.18        11.17 o
   7 -10   5          3.87         11.35         6.37 o
   8 -10   5        296.59        238.53        19.99 o
   9 -10   5         41.61         42.37         8.32 o
  10 -10   5        292.41        259.52        17.78 o
  11 -10   5        414.24        400.18        33.78 o
 -13  -9   5        140.82        161.48         6.12 o
 -12  -9   5        109.72         95.24         9.61 o
 -11  -9   5        275.43        278.91        18.29 o
 -10  -9   5          4.23          6.11         4.37 o
  -9  -9   5        194.17        202.36        17.16 o
  -8  -9   5       1206.75       1247.92        51.01 o
  -7  -9   5        512.67        533.06        29.40 o
  -6  -9   5        430.40        479.68        21.62 o
  -5  -9   5       3187.69       3152.62        59.65 o
  -4  -9   5        121.75        133.14         6.12 o
  -3  -9   5         18.64         18.89         2.86 o
  -2  -9   5         54.53         56.70         3.95 o
  -1  -9   5         17.66         28.31         2.72 o
   0  -9   5       3164.77       3201.11        45.85 o
   1  -9   5       1352.16       1451.19        31.33 o
   2  -9   5          7.10          8.64         2.12 o
   3  -9   5         40.86         44.08         3.80 o
   4  -9   5       2009.50       2045.80        63.00 o
   5  -9   5        855.33        961.17        20.66 o
   6  -9   5        615.92        621.96        32.78 o
   7  -9   5         28.28         34.23         6.35 o
   8  -9   5          1.97          2.84         4.49 o
   9  -9   5        248.94        246.83        20.81 o
  10  -9   5        128.94        115.53        13.20 o
  11  -9   5        438.13        398.25        22.46 o
 -13  -8   5        394.23        438.69        20.77 o
 -12  -8   5        244.90        228.75        15.88 o
 -11  -8   5         26.05         21.83         6.27 o
 -10  -8   5       2785.99       2856.69        93.74 o
  -9  -8   5        694.84        732.23        35.69 o
  -8  -8   5        174.72        217.35        17.93 o
  -7  -8   5       3967.77       3842.54        84.08 o
  -6  -8   5         20.39         24.87         3.61 o
  -5  -8   5          8.14          9.92         2.14 o
  -4  -8   5         11.56         11.43         2.73 o
  -3  -8   5        974.82        951.51        18.90 o
  -2  -8   5         17.52         18.57         2.30 o
  -1  -8   5          0.91          5.55         1.47 o
   0  -8   5        116.83        114.71         4.92 o
   1  -8   5       1996.06       2009.62        30.63 o
   2  -8   5        340.46        376.65         9.39 o
   3  -8   5        327.70        333.47        11.27 o
   4  -8   5          1.21          4.82         1.86 o
   5  -8   5       2660.98       2647.85        50.56 o
   6  -8   5        123.15        127.14         7.46 o
   7  -8   5        896.56        793.91        29.88 o
   8  -8   5        143.36        150.50        12.17 o
   9  -8   5        223.73        206.12        19.63 o
  10  -8   5         16.26         16.57         4.33 o
  11  -8   5        350.19        332.31        22.00 o
  12  -8   5          1.18          2.99         2.18 o
 -13  -7   5         47.16         41.10         4.44 o
 -12  -7   5        870.58        937.36        34.16 o
 -11  -7   5         23.54         24.96         7.50 o
 -10  -7   5        760.73        734.85        38.31 o
  -9  -7   5         30.05         57.88        10.43 o
  -8  -7   5        233.23        255.51        16.06 o
  -7  -7   5       3126.11       2956.18        69.55 o
  -6  -7   5       1942.53       1823.61        46.20 o
  -5  -7   5         73.59         79.07         4.36 o
  -4  -7   5        899.78        913.56        16.72 o
  -3  -7   5        567.80        434.82        34.60 o
  -2  -7   5       1652.25       1668.48        51.18 o
  -1  -7   5       1591.75       1797.34        37.41 o
   0  -7   5        452.25        449.62        13.22 o
   1  -7   5       1725.88       1843.21        79.26 o
   2  -7   5       1369.77       1377.41        36.63 o
   3  -7   5        155.06        182.39         6.70 o
   4  -7   5        687.33        698.17        19.83 o
   5  -7   5        231.90        221.67        10.69 o
   6  -7   5         75.30         73.62         8.77 o
   7  -7   5        505.58        494.10        26.30 o
   8  -7   5          4.83          3.03         3.48 o
   9  -7   5        196.62        170.49        17.18 o
  10  -7   5         95.29         92.68         8.98 o
  11  -7   5        620.37        631.51        24.54 o
  12  -7   5         73.28         73.97         7.36 o
  13  -7   5          3.73          4.14         1.64 o
 -14  -6   5         95.78        125.45         6.72 o
 -13  -6   5          3.58          3.61         2.41 o
 -12  -6   5        284.62        310.07        16.11 o
 -11  -6   5         76.73         72.12        20.90 o
 -10  -6   5       1204.12       1308.99        37.57 o
  -9  -6   5        166.96        159.41        10.84 o
  -8  -6   5        149.77        157.21        10.54 o
  -7  -6   5        101.00        112.63         8.48 o
  -6  -6   5       9567.95       9852.08       170.00 o
  -5  -6   5       3264.24       3438.03        60.21 o
  -4  -6   5        478.74        538.57        17.16 o
  -3  -6   5        152.58        171.33         6.98 o
  -2  -6   5        706.02        592.57        18.25 o
  -1  -6   5        219.88        231.64         7.93 o
   0  -6   5         59.35         70.37         4.42 o
   1  -6   5          2.10         13.29         2.73 o
   2  -6   5      10008.32      10423.41       374.59 o
   3  -6   5        334.05        318.08        13.70 o
   4  -6   5       1237.03       1183.39        33.07 o
   5  -6   5        352.66        402.33        13.76 o
   6  -6   5       1313.40       1287.37        31.04 o
   7  -6   5        217.66        211.30        11.04 o
   8  -6   5         86.66         84.42         6.28 o
   9  -6   5          4.52         10.57         3.32 o
  10  -6   5        209.98        205.76        12.57 o
  11  -6   5        215.46        202.54        10.17 o
  12  -6   5        436.28        413.36        21.17 o
  13  -6   5        136.15        128.28         7.47 o
 -14  -5   5          0.47          3.84         3.85 o
 -13  -5   5        300.56        335.01        14.22 o
 -12  -5   5        217.91        244.24        12.98 o
 -11  -5   5       1611.48       1533.27        47.67 o
 -10  -5   5        141.02        132.07         9.94 o
  -9  -5   5        221.12        197.42        12.17 o
  -8  -5   5          4.29          5.10         2.20 o
  -7  -5   5       3280.29       3236.11        71.70 o
  -6  -5   5        926.14        852.84        30.90 o
  -5  -5   5       7524.97       7246.59       199.33 o
  -4  -5   5        283.99        282.22         9.09 o
  -3  -5   5        370.94        428.43        11.45 o
  -2  -5   5        298.97        434.24        11.39 o
  -1  -5   5        195.24        148.12         5.19 o
   0  -5   5       1649.90       1847.54        28.84 o
   1  -5   5        524.25        685.77        13.71 o
   2  -5   5         39.91         81.84         3.91 o
   3  -5   5       4079.24       4478.99        74.58 o
   4  -5   5       1045.95       1004.61        67.31 o
   5  -5   5        893.09        967.60        41.24 o
   6  -5   5          9.11          5.64         2.25 o
   7  -5   5         95.01        100.32         6.59 o
   8  -5   5        376.11        361.09        10.14 o
   9  -5   5       1187.80       1117.08        25.09 o
  10  -5   5         98.44         97.09         7.55 o
  11  -5   5       1017.47        992.94        26.44 o
  12  -5   5        633.97        685.04        35.38 o
  13  -5   5        790.27        698.94        24.49 o
  14  -5   5         59.08         66.61         8.47 o
 -14  -4   5        194.96        230.67        10.48 o
 -13  -4   5       1135.20       1141.29        25.47 o
 -12  -4   5         35.67         30.56         3.98 o
 -11  -4   5        917.64        997.87        31.07 o
 -10  -4   5       3095.47       3192.13        73.57 o
  -9  -4   5        537.75        556.39        21.02 o
  -8  -4   5        800.38        824.62        23.98 o
  -7  -4   5        257.04        246.39         9.91 o
  -6  -4   5        436.73        394.57        21.44 o
  -5  -4   5       3252.53       3178.16        66.91 o
  -4  -4   5       1837.26       1816.47        53.68 o
  -3  -4   5       3032.14       3066.74        64.83 o
  -2  -4   5        400.47        449.78        13.60 o
  -1  -4   5        752.70        983.97        17.02 o
   0  -4   5       1551.70       1565.21        24.55 o
   1  -4   5         93.16        126.18         3.96 o
   2  -4   5          2.21          6.43         1.68 o
   3  -4   5        328.38        267.12         8.72 o
   4  -4   5       1162.92       1041.55        55.37 o
   5  -4   5       2580.44       2350.05       207.08 o
   6  -4   5        347.84        368.62        14.30 o
   7  -4   5        266.87        261.22         7.01 o
   8  -4   5          9.83          7.99         2.01 o
   9  -4   5         23.99         22.47         2.90 o
  10  -4   5        633.47        649.69        20.52 o
  11  -4   5        383.45        379.84        15.03 o
  12  -4   5          0.27          0.93         3.07 o
  13  -4   5       2050.46       2099.59        76.63 o
  14  -4   5         91.38        102.63        10.58 o
 -14  -3   5       1144.86       1170.36        35.57 o
 -13  -3   5         98.67        126.73         8.20 o
 -12  -3   5        252.23        288.31        14.64 o
 -11  -3   5        940.15        907.10        29.42 o
 -10  -3   5         34.14         39.67         7.11 o
  -9  -3   5        578.24        590.00        30.05 o
  -8  -3   5        555.11        513.51        13.67 o
  -7  -3   5        146.62        168.26         6.86 o
  -6  -3   5       2896.34       2897.93        63.35 o
  -5  -3   5         26.69         11.88         2.07 o
  -4  -3   5       7567.99       7842.35       191.50 o
  -3  -3   5        337.40        454.44        11.31 o
  -2  -3   5        633.15        661.88        13.65 o
  -1  -3   5          7.62         19.19         1.94 o
   0  -3   5        324.92        296.50         6.91 o
   1  -3   5         57.72         64.41         2.92 o
   2  -3   5       1659.41       1700.75        29.33 o
   3  -3   5       1307.87       1389.80        30.39 o
   4  -3   5      10983.77      10677.38       198.45 o
   5  -3   5        227.07        168.29         7.53 o
   6  -3   5        285.50        273.52        11.68 o
   7  -3   5        149.73        168.39         6.35 o
   8  -3   5         62.24         51.81         4.82 o
   9  -3   5        307.64        300.74         8.75 o
  10  -3   5          9.02         13.32         2.54 o
  11  -3   5        570.98        587.14        29.38 o
  12  -3   5        552.89        552.67        18.32 o
  13  -3   5        747.76        766.09        21.21 o
  14  -3   5       1036.50       1077.73        38.11 o
  15  -3   5         11.54         10.59         2.49 o
 -14  -2   5        559.16        528.12        15.24 o
 -13  -2   5        167.55        189.08        11.76 o
 -12  -2   5       1600.61       1586.59        42.56 o
 -11  -2   5        584.21        622.28        23.20 o
 -10  -2   5        191.68        221.45        12.36 o
  -9  -2   5        769.69        753.22        26.10 o
  -8  -2   5        936.35        879.02        22.60 o
  -7  -2   5         32.56         31.65         4.29 o
  -6  -2   5         74.49         96.03         6.74 o
  -5  -2   5       1240.37       1211.93        29.08 o
  -4  -2   5        292.98        224.61         7.52 o
  -3  -2   5       1940.60       2047.97        37.80 o
  -2  -2   5        900.89        991.67        16.49 o
  -1  -2   5       8911.11       9040.71       210.85 o
   0  -2   5        665.31        704.13        20.95 o
   1  -2   5        727.77        777.63        10.78 o
   2  -2   5        591.16        570.89         9.08 o
   3  -2   5        676.26        682.72        12.21 o
   4  -2   5       5659.03       5553.78        68.22 o
   5  -2   5        775.60        800.60        17.68 o
   6  -2   5        117.36         87.57         5.05 o
   7  -2   5       3199.30       3152.81        56.31 o
   8  -2   5        817.05        820.24        13.04 o
   9  -2   5         97.35         75.64         4.08 o
  10  -2   5        652.36        679.43        13.31 o
  11  -2   5          0.14          1.56         2.68 o
  12  -2   5       1130.40       1088.35        28.23 o
  13  -2   5         25.79         24.52         4.01 o
  14  -2   5        796.79        840.99        25.86 o
  15  -2   5          4.75          8.31         2.59 o
 -14  -1   5        244.87        273.40        11.41 o
 -13  -1   5        337.21        325.04        14.49 o
 -12  -1   5         18.92         24.08         6.83 o
 -11  -1   5        259.07        261.01        14.11 o
 -10  -1   5         26.08         24.70         4.94 o
  -9  -1   5       4029.89       3774.43        80.97 o
  -8  -1   5        341.78        303.74        16.91 o
  -7  -1   5       2257.83       2166.90        51.34 o
  -6  -1   5         81.76         71.56         5.80 o
  -5  -1   5        174.76        166.15         6.73 o
  -4  -1   5        264.68        207.88         7.18 o
  -3  -1   5       5209.46       4560.88        74.26 o
  -2  -1   5        160.47        154.93         5.97 o
  -1  -1   5        117.76        121.74         3.75 o
   0  -1   5       1982.97       2049.67        44.12 o
   1  -1   5       2083.88       1780.55        21.01 o
   2  -1   5         19.78         37.39         6.91 o
   3  -1   5       5254.41       5292.31        58.93 o
   4  -1   5      10574.15      10508.63       114.02 o
   5  -1   5       1973.95       1830.71        23.56 o
   6  -1   5         57.07         82.03         4.11 o
   7  -1   5        697.37        674.07        30.60 o
   8  -1   5          0.39          5.85         1.80 o
   9  -1   5        295.27        287.47         7.61 o
  10  -1   5       1084.92       1129.88        19.80 o
  11  -1   5        373.46        414.40        21.54 o
  12  -1   5        163.74        166.84        14.94 o
  13  -1   5         47.70         43.43         5.06 o
  14  -1   5         20.78         16.32         3.76 o
  15  -1   5        378.82        397.23        22.36 o
 -14   0   5          0.93          1.85         1.99 o
 -13   0   5         64.06         64.16         5.27 o
 -12   0   5        706.02        704.68        28.57 o
 -11   0   5        315.65        350.43        17.33 o
 -10   0   5        130.75        126.88        13.23 o
  -9   0   5        945.42        952.91        37.92 o
  -8   0   5       1605.98       1490.89        40.27 o
  -7   0   5       2972.36       2899.09        72.05 o
  -6   0   5         85.57         65.18         5.76 o
  -5   0   5        108.43         92.76         6.81 o
  -4   0   5        708.34        741.09        20.15 o
  -3   0   5       5157.80       4921.23        78.16 o
  -2   0   5      16923.37      16156.51       243.78 o
  -1   0   5       5362.45       5082.29        96.77 o
   0   0   5      19137.59      19270.97       262.99 o
   1   0   5      32413.81      33769.92       436.19 o
   2   0   5       7312.29       7111.24        84.58 o
   3   0   5      10529.34      10392.08       103.40 o
   4   0   5      10017.49      10409.48       104.35 o
   5   0   5       9529.35       9893.89        99.93 o
   6   0   5       1772.40       1724.64        22.98 o
   7   0   5       1777.00       1748.05        34.13 o
   8   0   5        138.30        146.46        13.30 o
   9   0   5        144.97        158.76         5.53 o
  10   0   5       1452.43       1427.81        23.17 o
  11   0   5        731.69        765.23        19.85 o
  12   0   5         47.11         66.18         6.19 o
  13   0   5        223.77        217.20        13.01 o
  14   0   5        143.77        130.91        18.54 o
  15   0   5       1289.37       1249.15        46.56 o
 -14   1   5         71.89         57.64         4.14 o
 -13   1   5          7.19         16.43         2.96 o
 -12   1   5       2155.56       2068.78        42.37 o
 -11   1   5          0.24          6.47         4.93 o
 -10   1   5       4922.36       4726.61       145.87 o
  -9   1   5       3108.20       3156.59        89.89 o
  -8   1   5         94.92         92.96         5.71 o
  -7   1   5        643.79        655.99        28.02 o
  -6   1   5       1510.59       1226.86        33.73 o
  -5   1   5       7732.74       7361.65       117.38 o
  -4   1   5         13.76         28.70         9.35 o
  -3   1   5       3937.77       4168.33        67.68 o
  -2   1   5        232.29        300.30         6.66 o
  -1   1   5        466.02        435.79         7.29 o
   0   1   5       1950.90       1822.82        26.17 o
   1   1   5       4104.03       3904.88        62.98 o
   2   1   5        263.94        290.15         6.46 o
   3   1   5        605.56        640.07        10.15 o
   4   1   5      15236.29      15190.58       178.11 o
   5   1   5       1586.55       1760.98        27.80 o
   6   1   5          5.08         23.54         2.34 o
   7   1   5        940.67        944.39        22.34 o
   8   1   5        947.41        915.58        22.20 o
   9   1   5          5.75          8.15         1.29 o
  10   1   5        618.48        609.37        13.16 o
  11   1   5          0.01          3.58         2.29 o
  12   1   5       1014.72        997.82        42.58 o
  13   1   5        355.18        343.71        16.38 o
  14   1   5        211.63        186.19        16.44 o
  15   1   5         34.46         36.31         6.73 o
 -14   2   5        103.30        117.27         5.69 o
 -13   2   5        432.06        393.86        12.75 o
 -12   2   5       1292.10       1278.02        37.04 o
 -11   2   5         24.01         39.44         8.37 o
 -10   2   5       1588.20       1682.72        65.26 o
  -9   2   5         10.78         10.85         3.50 o
  -8   2   5         96.73         84.02         4.94 o
  -7   2   5       1242.13       1156.36        23.24 o
  -6   2   5       4648.87       4508.29        76.79 o
  -5   2   5       2296.76       2002.64        38.37 o
  -4   2   5       1727.10       1751.36        33.09 o
  -3   2   5        634.24        591.60        10.56 o
  -2   2   5       5877.07       5440.75       149.96 o
  -1   2   5       2615.96       2381.26        37.88 o
   0   2   5          0.90          2.75         0.69 o
   1   2   5         67.47         58.58         2.47 o
   2   2   5        527.10        532.74         7.40 o
   3   2   5        230.58        322.22         5.03 o
   4   2   5       5068.42       5023.63        56.46 o
   5   2   5        461.64        347.37         7.00 o
   6   2   5        428.95        486.25        11.12 o
   7   2   5        460.15        442.21        10.00 o
   8   2   5       1381.01       1272.48        28.03 o
   9   2   5       1699.03       1710.41        20.91 o
  10   2   5        422.14        455.20         9.63 o
  11   2   5          0.44          2.90         2.15 o
  12   2   5         53.40         48.41         7.58 o
  13   2   5         76.00         66.82        10.58 o
  14   2   5         29.19         22.08         6.68 o
  15   2   5        129.94        137.16        15.77 o
  16   2   5        200.54        205.23        12.79 o
 -14   3   5          1.96          2.03         1.22 o
 -13   3   5          2.19          5.97         2.22 o
 -12   3   5       1047.03       1014.85        43.64 o
 -11   3   5          7.99         12.07         5.96 o
 -10   3   5        445.65        449.37        28.22 o
  -9   3   5       3220.02       3371.60        95.99 o
  -8   3   5        194.27        186.24         8.40 o
  -7   3   5        178.27        178.43         8.94 o
  -6   3   5        113.71        137.69         9.03 o
  -5   3   5          2.40         19.33         2.90 o
  -4   3   5         31.92         26.55         3.66 o
  -3   3   5         54.82         51.89         3.99 o
  -2   3   5        575.29        587.50        10.51 o
  -1   3   5       1743.20       1524.40        28.87 o
   0   3   5       1344.35       1273.36        29.82 o
   1   3   5          1.76         11.93         4.31 o
   2   3   5       4251.22       3985.20        50.64 o
   3   3   5         27.98         21.42         1.33 o
   4   3   5       1060.03       1050.58        13.48 o
   5   3   5       1333.92       1182.90        25.75 o
   6   3   5        260.91        289.87         8.27 o
   7   3   5        249.15        300.23         8.98 o
   8   3   5       1086.41       1209.85        33.24 o
   9   3   5       2113.26       2117.99        33.00 o
  10   3   5        259.06        254.94         9.99 o
  11   3   5          2.54          9.81         1.93 o
  12   3   5        101.13        108.79         7.81 o
  13   3   5       1150.22       1091.89        48.27 o
  14   3   5        155.84        150.67        14.54 o
  15   3   5          2.10          3.00         2.42 o
  16   3   5          1.89          3.24         1.71 o
 -13   4   5        275.11        250.17         9.10 o
 -12   4   5         87.55         83.13         7.43 o
 -11   4   5       1054.91        973.98        30.96 o
 -10   4   5       1215.27       1206.87        51.73 o
  -9   4   5        283.47        284.37        21.09 o
  -8   4   5        275.04        282.49        12.54 o
  -7   4   5        561.83        548.67        15.03 o
  -6   4   5          4.54          3.38         2.06 o
  -5   4   5       1974.24       2001.13        94.21 o
  -4   4   5       2416.11       2149.89        40.60 o
  -3   4   5       1342.05       1333.96        27.28 o
  -2   4   5         36.59         62.19         3.69 o
  -1   4   5       2324.83       2296.92        46.59 o
   0   4   5        704.56        594.18        10.98 o
   1   4   5       1143.02       1118.15        14.67 o
   2   4   5        694.62        804.38        18.64 o
   3   4   5        231.80        221.71         4.87 o
   4   4   5       1685.80       1529.37        24.32 o
   5   4   5       1210.37       1105.44        17.45 o
   6   4   5       4619.01       4589.74        86.89 o
   7   4   5        964.42        987.93        17.26 o
   8   4   5        183.14        180.16         5.27 o
   9   4   5        679.64        666.78        11.85 o
  10   4   5       1138.49       1182.50        19.01 o
  11   4   5          0.13          2.14         1.65 o
  12   4   5         63.94         61.51        20.19 o
  13   4   5        163.85        165.57        13.43 o
  14   4   5       1179.26       1238.78        49.98 o
  15   4   5        416.08        386.39        14.45 o
  16   4   5         49.45         58.98         4.47 o
 -13   5   5         16.23         18.87         2.31 o
 -12   5   5        486.94        506.35        18.52 o
 -11   5   5          1.30          3.29         2.96 o
 -10   5   5       1159.45       1067.13        46.99 o
  -9   5   5        953.30        900.81        42.70 o
  -8   5   5        242.74        263.35        11.89 o
  -7   5   5        363.56        417.67        14.53 o
  -6   5   5         18.95         29.89         3.05 o
  -5   5   5         11.82         17.15         2.88 o
  -4   5   5        479.31        422.27        13.40 o
  -3   5   5         24.88         42.46         3.59 o
  -2   5   5        103.54         68.97         3.62 o
  -1   5   5        584.50        628.92        12.13 o
   0   5   5         71.58         59.82         3.26 o
   1   5   5        409.22        504.88         7.67 o
   2   5   5        396.88        350.40         7.22 o
   3   5   5          0.16          5.62         1.89 o
   4   5   5       2782.22       2703.55        45.43 o
   5   5   5       2437.93       2219.06        46.70 o
   6   5   5       8181.38       7796.45       107.76 o
   7   5   5        727.95        716.80        15.90 o
   8   5   5         44.25         44.70         2.75 o
   9   5   5         80.94         89.34         4.22 o
  10   5   5       4055.63       3870.26        61.86 o
  11   5   5       1536.66       1633.47        31.57 o
  12   5   5         38.84         29.78         5.53 o
  13   5   5        493.52        443.74        19.25 o
  14   5   5       1628.88       1596.59        50.60 o
  15   5   5         11.25         22.29         3.65 o
 -13   6   5        194.45        179.18         7.41 o
 -12   6   5          1.77          2.25         2.37 o
 -11   6   5        524.79        546.51        33.39 o
 -10   6   5         11.37          7.81         4.88 o
  -9   6   5       1613.23       1615.32        62.94 o
  -8   6   5         16.87         20.10         4.01 o
  -7   6   5         41.49         58.39         4.34 o
  -6   6   5         19.39         28.18         4.32 o
  -5   6   5         73.08         73.15         4.06 o
  -4   6   5         29.59         33.62         3.77 o
  -3   6   5       1044.64        970.93        19.14 o
  -2   6   5        893.86        964.87        25.55 o
  -1   6   5        210.70        292.58         7.68 o
   0   6   5        876.96        872.32        14.43 o
   1   6   5       1593.11       1411.71        28.92 o
   2   6   5          1.46          2.19         1.10 o
   3   6   5          9.22         19.79         1.81 o
   4   6   5         88.99         83.58         4.70 o
   5   6   5       5929.97       6013.26        97.72 o
   6   6   5          9.03         11.96         2.10 o
   7   6   5       2653.80       2632.15        36.40 o
   8   6   5         11.26         12.08         1.55 o
   9   6   5       2760.26       2654.20        36.01 o
  10   6   5        442.37        436.72        12.09 o
  11   6   5         10.18         11.07         3.19 o
  12   6   5        946.46        883.49        30.06 o
  13   6   5         80.62         75.32         9.73 o
  14   6   5         10.40         14.05         3.24 o
  15   6   5        298.03        300.94        14.26 o
 -12   7   5        243.62        228.39        10.15 o
 -11   7   5        607.46        578.72        24.42 o
 -10   7   5        685.62        705.23        24.35 o
  -9   7   5        130.85        138.26        17.49 o
  -8   7   5        105.28        122.48        10.12 o
  -7   7   5        159.04        147.61         7.05 o
  -6   7   5        158.01        182.24         8.54 o
  -5   7   5        171.75        193.20         7.56 o
  -4   7   5        965.87        901.77        25.14 o
  -3   7   5       1621.92       1760.91        46.77 o
  -2   7   5         47.17         29.52         3.69 o
  -1   7   5       5446.73       5769.31       100.23 o
   0   7   5          1.00          8.23         2.55 o
   1   7   5       4112.35       4401.87        62.95 o
   2   7   5        592.41        780.59        17.76 o
   3   7   5        615.43        501.94        11.44 o
   4   7   5          3.66          3.24         2.00 o
   5   7   5         21.85         26.52         2.65 o
   6   7   5       2521.14       2525.00        56.87 o
   7   7   5       4045.04       4007.28        43.52 o
   8   7   5        796.54        788.16        13.14 o
   9   7   5         25.99         28.26         2.48 o
  10   7   5        304.35        292.61         9.56 o
  11   7   5        559.06        594.77        18.56 o
  12   7   5        571.48        593.16        25.77 o
  13   7   5        258.98        245.06        10.53 o
  14   7   5        281.22        259.71        10.00 o
  15   7   5          2.66          2.44         1.65 o
 -12   8   5         91.76        100.73         6.10 o
 -11   8   5          0.66          2.98         3.18 o
 -10   8   5        871.31        879.48        27.48 o
  -9   8   5        183.90        171.02        16.49 o
  -8   8   5        132.80        138.28        15.26 o
  -7   8   5        112.14        106.84        13.87 o
  -6   8   5        695.29        666.29        18.06 o
  -5   8   5        709.53        752.58        21.80 o
  -4   8   5         59.88         68.81         5.16 o
  -3   8   5        923.44       1069.24        25.00 o
  -2   8   5       3139.86       3080.70        67.82 o
  -1   8   5        814.13        837.64        19.80 o
   0   8   5          1.35          3.20         1.73 o
   1   8   5        395.20        383.23        10.25 o
   2   8   5       2003.15       1844.73        41.94 o
   3   8   5       2361.62       2454.18        62.80 o
   4   8   5        787.64        744.69        18.34 o
   5   8   5       3680.88       3928.78        55.83 o
   6   8   5        241.49        232.94         8.46 o
   7   8   5         22.76         23.16         2.15 o
   8   8   5       2175.27       2033.16        26.04 o
   9   8   5          0.05          3.16         1.54 o
  10   8   5         13.71         11.85         3.14 o
  11   8   5        389.97        345.03        11.33 o
  12   8   5       2911.33       2974.51        54.79 o
  13   8   5       1303.34       1314.90        30.35 o
  14   8   5         23.84         25.92         3.32 o
  15   8   5         58.53         52.72         3.66 o
 -11   9   5         74.14         69.94         5.44 o
 -10   9   5        354.10        358.45        14.77 o
  -9   9   5        103.07        105.51        12.48 o
  -8   9   5        242.18        242.56        20.09 o
  -7   9   5         33.45         36.05         8.58 o
  -6   9   5       1386.12       1474.35        60.80 o
  -5   9   5       2769.47       2759.36        65.11 o
  -4   9   5        102.74         97.77         7.32 o
  -3   9   5         40.56         57.48         4.70 o
  -2   9   5        257.79        275.66        19.27 o
  -1   9   5       3193.62       3360.94        85.36 o
   0   9   5       1937.17       1923.88        46.43 o
   1   9   5        217.48        190.34         6.99 o
   2   9   5       1382.39       1377.07        21.28 o
   3   9   5       4019.14       4207.74        71.21 o
   4   9   5       1467.36       1363.23        23.24 o
   5   9   5        108.84        110.65         4.55 o
   6   9   5        622.63        650.73        21.48 o
   7   9   5       2753.79       2578.84        40.80 o
   8   9   5       2039.78       2096.16        40.72 o
   9   9   5       1879.24       1860.86        34.87 o
  10   9   5        655.77        617.92        16.95 o
  11   9   5       1570.72       1476.48        66.62 o
  12   9   5        412.27        415.02        14.39 o
  13   9   5        144.13        172.53         8.34 o
  14   9   5        487.09        462.84        15.82 o
 -10  10   5         26.05         25.47         3.63 o
  -9  10   5        936.04        949.00        27.75 o
  -8  10   5         55.07         51.77         9.30 o
  -7  10   5         93.84         94.72        12.69 o
  -6  10   5          4.41          9.24         5.34 o
  -5  10   5        720.33        804.98        40.83 o
  -4  10   5        410.50        429.79        59.93 o
  -3  10   5         19.54         34.62         7.70 o
  -2  10   5         14.53         18.69         5.75 o
  -1  10   5       1045.33       1095.30        26.67 o
   0  10   5         59.61         88.57         5.71 o
   1  10   5        299.83        292.22        12.46 o
   2  10   5       1058.58       1068.31        20.41 o
   3  10   5       1071.93       1019.99        18.91 o
   4  10   5        890.44        929.50        27.00 o
   5  10   5       1360.43       1254.86        24.81 o
   6  10   5         41.05         52.88         3.32 o
   7  10   5         43.24         47.92         3.73 o
   8  10   5          4.87          6.33         2.11 o
   9  10   5         47.49         46.57         4.68 o
  10  10   5         61.52         62.38         6.19 o
  11  10   5        287.20        293.45        18.02 o
  12  10   5        166.37        149.41         9.78 o
  13  10   5       1905.56       1864.83        91.91 o
  14  10   5          2.27          8.82         2.53 o
  -9  11   5         61.99         59.53         5.63 o
  -8  11   5        502.26        537.53        28.12 o
  -7  11   5          0.16          6.98         4.78 o
  -6  11   5        194.41        184.02        17.21 o
  -5  11   5        926.91        971.04        45.53 o
  -4  11   5        842.60        873.72        42.69 o
  -3  11   5        424.28        410.83        25.08 o
  -2  11   5        208.62        192.20        12.84 o
  -1  11   5        853.49        831.95        20.57 o
   0  11   5        349.72        346.29        14.24 o
   1  11   5       2038.12       2066.16        45.79 o
   2  11   5          5.44         10.74         2.79 o
   3  11   5        163.21        158.05         6.97 o
   4  11   5       2161.87       2011.98        37.54 o
   5  11   5        301.53        319.57         9.44 o
   6  11   5        499.91        525.77        11.73 o
   7  11   5        898.09        870.34        83.20 o
   8  11   5          5.92         12.57         4.01 o
   9  11   5        266.59        266.05        12.14 o
  10  11   5        830.74        843.92        23.43 o
  11  11   5          3.48          4.14         3.00 o
  12  11   5        101.14        102.77         7.70 o
  13  11   5        600.11        633.90        33.92 o
  -8  12   5        276.66        315.33        13.06 o
  -7  12   5         42.77         48.21         4.63 o
  -6  12   5        818.41        846.71        22.57 o
  -5  12   5        432.03        371.40        24.57 o
  -4  12   5         68.39         93.49         9.21 o
  -3  12   5        188.92        213.81        11.29 o
  -2  12   5          6.67          4.98         2.98 o
  -1  12   5          7.35          8.62         3.21 o
   0  12   5       1956.80       1899.81        46.27 o
   1  12   5         40.20         55.07         6.13 o
   2  12   5       1586.03       1483.57        39.60 o
   3  12   5        728.22        676.24        16.48 o
   4  12   5          4.53          6.79         2.86 o
   5  12   5        317.90        297.46        14.14 o
   6  12   5       1249.95       1247.92        27.24 o
   7  12   5          0.27         -0.09         3.05 o
   8  12   5        710.31        685.15        25.21 o
   9  12   5        111.62        145.55        10.57 o
  10  12   5       2171.88       2094.10        43.00 o
  11  12   5          2.13          9.03         6.50 o
  12  12   5         28.65         22.02         3.02 o
  13  12   5         54.63         51.47         4.48 o
  -7  13   5        708.51        741.46        37.81 o
  -6  13   5         43.35         50.09         5.67 o
  -5  13   5        180.23        182.30        11.22 o
  -4  13   5        329.74        302.63        12.64 o
  -3  13   5        553.43        572.32        18.74 o
  -2  13   5        933.24        881.43        24.73 o
  -1  13   5        240.24        233.44        11.62 o
   0  13   5         94.27        126.62        10.89 o
   1  13   5       2218.80       2305.05        56.98 o
   2  13   5        361.53        359.41        18.19 o
   3  13   5       1859.47       1883.36        78.22 o
   4  13   5         56.37         77.39         7.21 o
   5  13   5          6.65         17.09         3.38 o
   6  13   5        159.00        151.37         9.18 o
   7  13   5       1683.03       1570.93        35.97 o
   8  13   5        192.77        199.96        12.21 o
   9  13   5        412.97        395.26        31.79 o
  10  13   5        162.58        168.14        13.10 o
  11  13   5        762.90        736.85        21.96 o
  12  13   5        413.64        434.10        16.92 o
  -6  14   5       1025.25       1094.60        34.34 o
  -5  14   5         14.88         23.20         3.99 o
  -4  14   5         20.81         20.77         3.40 o
  -3  14   5         34.00         40.99         4.66 o
  -2  14   5        559.04        623.80        18.93 o
  -1  14   5        286.70        292.38        15.79 o
   0  14   5        423.88        410.02        30.97 o
   1  14   5       1168.16       1154.66        36.42 o
   2  14   5        578.54        592.57        19.62 o
   3  14   5       1384.16       1363.00        41.84 o
   4  14   5        405.02        404.65        13.69 o
   5  14   5         45.16         51.59         4.95 o
   6  14   5        172.85        171.90         9.55 o
   7  14   5        588.40        584.12        21.70 o
   8  14   5         56.48         59.55         8.53 o
   9  14   5        439.74        414.73        16.43 o
  10  14   5          0.79         -2.36         2.98 o
  11  14   5        414.53        376.90        17.53 o
  -5  15   5         35.19         26.55         4.98 o
  -4  15   5        319.72        391.07        21.17 o
  -3  15   5        167.86        160.58         9.70 o
  -2  15   5        675.57        729.26        59.04 o
  -1  15   5         53.84         58.49         6.70 o
   0  15   5        607.10        631.25        23.21 o
   1  15   5         11.69         13.38         3.99 o
   2  15   5        908.93        952.19        36.78 o
   3  15   5         98.18         98.92         8.84 o
   4  15   5         59.43         73.00        11.74 o
   5  15   5         36.31         34.45         5.67 o
   6  15   5          0.28          1.56         2.86 o
   7  15   5        134.27        149.18        10.12 o
   8  15   5        252.90        263.18        12.79 o
   9  15   5        157.66        146.98        12.12 o
  10  15   5         45.65         50.03         6.37 o
  -3  16   5         13.83         23.73         4.83 o
  -2  16   5         61.52         63.51         5.52 o
  -1  16   5        204.34        189.68        10.17 o
   0  16   5       1044.44       1002.77        28.75 o
   1  16   5         40.22         32.39         5.29 o
   2  16   5        135.51        124.79         8.73 o
   3  16   5        432.94        409.31        16.52 o
   4  16   5        253.21        230.10        16.70 o
   5  16   5        273.96        303.55        14.70 o
   6  16   5         36.53         35.59         7.73 o
   7  16   5        144.09        147.14        10.84 o
   8  16   5         47.45         35.65         5.75 o
   1  17   5        290.29        313.48        22.41 o
   2  17   5        217.71        241.51        14.75 o
   3  17   5         19.94         26.76         5.08 o
   4  17   5        115.20         99.04         9.14 o
   5  17   5        391.63        348.42        17.69 o
  -6 -15   6          2.17          2.15         1.56 o
  -5 -15   6         12.58          8.81         2.17 o
  -4 -15   6        282.31        279.56         9.89 o
  -3 -15   6          1.04          2.73         1.61 o
  -2 -15   6        407.37        383.09        13.90 o
  -1 -15   6        474.42        448.47        14.46 o
   0 -15   6        698.15        705.07        22.62 o
   1 -15   6         50.05         54.40         5.75 o
   2 -15   6        670.45        708.11        21.84 o
   3 -15   6         12.62          9.46         3.31 o
  -8 -14   6        145.89        145.60        10.43 o
  -7 -14   6        181.54        186.70         9.42 o
  -6 -14   6        482.79        439.08        25.91 o
  -5 -14   6         16.18         24.60         4.38 o
  -4 -14   6         42.40         29.25         3.38 o
  -3 -14   6        313.24        312.96        10.52 o
  -2 -14   6         48.36         48.99         4.31 o
  -1 -14   6        125.33        158.86        11.93 o
   0 -14   6        160.42        137.92        10.39 o
   1 -14   6        646.20        651.08        16.26 o
   2 -14   6        883.60        921.31        29.02 o
   3 -14   6        177.67        164.51        10.33 o
   4 -14   6          1.72          2.98         2.62 o
   5 -14   6         23.00         21.11         5.24 o
  -9 -13   6         94.93         94.73         5.14 o
  -8 -13   6          8.24          2.66         2.18 o
  -7 -13   6        435.59        438.39        13.78 o
  -6 -13   6        344.44        343.11        12.34 o
  -5 -13   6        224.45        183.02         9.09 o
  -4 -13   6         42.77         61.65         7.15 o
  -3 -13   6        863.22        885.76        24.08 o
  -2 -13   6        250.26        237.07         9.84 o
  -1 -13   6        135.86        132.35         7.38 o
   0 -13   6        277.76        280.99        20.27 o
   1 -13   6         55.51         63.50         5.75 o
   2 -13   6         65.66         56.23         4.85 o
   3 -13   6        377.28        364.65        17.43 o
   4 -13   6        332.62        322.52        22.97 o
   5 -13   6        442.08        432.15        17.57 o
   6 -13   6        186.25        158.96         9.55 o
   7 -13   6        348.41        341.70        23.88 o
 -10 -12   6        670.80        642.77        19.60 o
  -9 -12   6         13.63         13.90         3.23 o
  -8 -12   6         15.02         22.82         3.92 o
  -7 -12   6         27.32         37.50         4.48 o
  -6 -12   6       1250.58       1362.40        48.12 o
  -5 -12   6         34.86         32.70         4.64 o
  -4 -12   6         14.06         10.40         3.19 o
  -3 -12   6          3.62          6.56         2.50 o
  -2 -12   6          2.15          5.16         2.85 o
  -1 -12   6        309.60        292.85        15.56 o
   0 -12   6        128.46        136.74        10.88 o
   1 -12   6        173.75        158.11        11.74 o
   2 -12   6        949.27        946.86        25.39 o
   3 -12   6          4.55          2.85         2.78 o
   4 -12   6        149.00        148.05        10.88 o
   5 -12   6        717.37        689.95        37.23 o
   6 -12   6         50.37         66.72         7.22 o
   7 -12   6        223.78        213.36        11.75 o
   8 -12   6        209.53        209.17        14.80 o
 -11 -11   6         60.01         64.22         4.04 o
 -10 -11   6        536.28        562.19        14.59 o
  -9 -11   6        467.94        469.67        14.01 o
  -8 -11   6        134.72        130.92         9.30 o
  -7 -11   6        199.26        204.09        12.61 o
  -6 -11   6          6.15          7.71         3.04 o
  -5 -11   6          6.43          7.09         3.23 o
  -4 -11   6       2984.41       3118.71        59.67 o
  -3 -11   6          0.01          5.52         2.47 o
  -2 -11   6         16.95         14.19         3.61 o
  -1 -11   6         14.86         18.53         4.79 o
   0 -11   6         13.87         20.73         4.07 o
   1 -11   6         25.15         27.25         4.21 o
   2 -11   6         26.40         29.94         4.69 o
   3 -11   6         16.27         22.10         3.68 o
   4 -11   6        157.87        158.72         9.75 o
   5 -11   6         69.77         58.08        12.38 o
   6 -11   6         76.83         66.75        10.50 o
   7 -11   6         50.82         46.64         6.22 o
   8 -11   6        680.91        674.30        27.87 o
   9 -11   6          2.64          1.90         3.24 o
 -12 -10   6        175.77        171.46         6.51 o
 -11 -10   6        334.97        357.40        10.99 o
 -10 -10   6          8.37          8.52         2.52 o
  -9 -10   6        538.76        559.56        16.39 o
  -8 -10   6         83.91         94.94         6.67 o
  -7 -10   6         48.02         37.29         7.00 o
  -6 -10   6         13.08         13.46         2.98 o
  -5 -10   6        206.51        195.21        10.08 o
  -4 -10   6        722.87        803.80        19.57 o
  -3 -10   6          0.51          5.88         2.08 o
  -2 -10   6        188.38        170.30         7.42 o
  -1 -10   6       2937.57       2955.00        43.86 o
   0 -10   6          0.34          2.55         1.64 o
   1 -10   6       1791.59       1792.04        64.87 o
   2 -10   6         24.34         33.47         3.52 o
   3 -10   6        664.26        661.09        22.71 o
   4 -10   6        102.12        105.73         8.17 o
   5 -10   6          4.87          5.61         4.67 o
   6 -10   6        754.92        829.24        29.29 o
   7 -10   6         35.06         30.86         4.59 o
   8 -10   6        264.46        301.10        15.90 o
   9 -10   6       1458.03       1344.08        52.95 o
  10 -10   6        277.79        220.92        15.93 o
 -12  -9   6         30.99         43.33         3.59 o
 -11  -9   6        206.27        227.95         9.02 o
 -10  -9   6         66.60         70.42         9.86 o
  -9  -9   6         55.35         52.03         9.09 o
  -8  -9   6       1034.17       1091.68        46.46 o
  -7  -9   6        627.07        707.46        35.01 o
  -6  -9   6         44.37         33.19         5.98 o
  -5  -9   6         75.56         83.66         4.57 o
  -4  -9   6       2266.22       2256.17        43.38 o
  -3  -9   6        419.74        399.73        12.37 o
  -2  -9   6        242.69        215.70         7.76 o
  -1  -9   6         20.72         31.61         3.13 o
   0  -9   6        514.73        504.77        10.57 o
   1  -9   6       1244.65       1298.03        26.09 o
   2  -9   6       1272.46       1374.82        31.80 o
   3  -9   6        865.99        926.24        48.86 o
   4  -9   6        762.98        770.80        17.86 o
   5  -9   6         46.06         58.92         5.27 o
   6  -9   6         39.74         29.72         5.77 o
   7  -9   6        396.60        356.70        21.92 o
   8  -9   6         31.19         25.69         5.46 o
   9  -9   6       1814.30       1697.10        65.66 o
  10  -9   6        478.17        469.34        26.99 o
  11  -9   6         59.79         59.53         8.22 o
 -13  -8   6         80.39         70.60         5.07 o
 -12  -8   6         91.28         96.26         9.76 o
 -11  -8   6         45.67         34.98         7.04 o
 -10  -8   6          0.09          0.77         4.06 o
  -9  -8   6        382.38        442.74        26.26 o
  -8  -8   6       1554.83       1768.57        65.56 o
  -7  -8   6       1364.89       1343.18        31.07 o
  -6  -8   6        166.67        158.59        11.14 o
  -5  -8   6        336.48        352.24        12.10 o
  -4  -8   6          1.86          5.43         1.78 o
  -3  -8   6       1024.95       1067.93        21.13 o
  -2  -8   6        127.58        111.90         5.28 o
  -1  -8   6          2.56          3.88         1.46 o
   0  -8   6        165.38        139.62         4.92 o
   1  -8   6         40.86         47.41         3.89 o
   2  -8   6       1008.51        998.00        23.88 o
   3  -8   6       1697.28       1824.82        31.86 o
   4  -8   6         94.33        105.68         5.90 o
   5  -8   6          0.11          4.67         2.08 o
   6  -8   6        226.46        227.77        11.54 o
   7  -8   6        281.31        256.39        15.91 o
   8  -8   6       1056.46       1029.43        35.10 o
   9  -8   6        165.72        159.72        12.17 o
  10  -8   6        924.77        892.42        42.34 o
  11  -8   6         97.94         95.85        11.35 o
  12  -8   6         61.29         37.08         6.52 o
 -13  -7   6         86.42         70.47         7.76 o
 -12  -7   6        333.79        432.92        22.92 o
 -11  -7   6       1798.53       1802.83        46.64 o
 -10  -7   6        114.09        134.73        15.20 o
  -9  -7   6        260.14        250.89        20.81 o
  -8  -7   6         10.12          7.86         4.83 o
  -7  -7   6       4232.91       4318.86       118.81 o
  -6  -7   6         10.86         15.15         3.03 o
  -5  -7   6         74.17         80.77         4.55 o
  -4  -7   6       2082.63       2202.07        54.38 o
  -3  -7   6         77.74         63.82         3.48 o
  -2  -7   6        219.21        234.31         9.29 o
  -1  -7   6       1118.12       1099.21        24.77 o
   0  -7   6        255.67        255.56        11.86 o
   1  -7   6        364.16        355.54        18.02 o
   2  -7   6        714.72        727.82        13.33 o
   3  -7   6       2353.59       2318.91        35.58 o
   4  -7   6       1653.30       1605.93        27.60 o
   5  -7   6         61.34         60.08         4.42 o
   6  -7   6        121.71        133.95         8.82 o
   7  -7   6        395.16        378.99        15.96 o
   8  -7   6        549.28        489.76        22.72 o
   9  -7   6       1013.77        877.58        31.74 o
  10  -7   6        677.32        658.17        24.80 o
  11  -7   6        202.36        200.21        17.62 o
  12  -7   6        317.92        292.65        19.17 o
  13  -7   6         19.02         16.64         4.21 o
 -13  -6   6         66.90         57.06         7.45 o
 -12  -6   6          0.17          3.24         4.26 o
 -11  -6   6       1086.18       1070.96        47.65 o
 -10  -6   6         33.82         43.81         9.50 o
  -9  -6   6       2297.24       2448.51        87.00 o
  -8  -6   6        337.73        318.63        15.42 o
  -7  -6   6       2945.54       2802.84        68.19 o
  -6  -6   6       1736.13       1834.91        57.16 o
  -5  -6   6        592.65        576.64        33.86 o
  -4  -6   6       1709.76       1818.38        30.78 o
  -3  -6   6       3881.29       4036.72        95.14 o
  -2  -6   6        356.50        409.88        19.56 o
  -1  -6   6       1874.43       1700.50        28.49 o
   0  -6   6       1025.11       1108.38        23.88 o
   1  -6   6       1830.86       1923.94        36.22 o
   2  -6   6        192.71        222.23        10.37 o
   3  -6   6        523.26        481.17        14.49 o
   4  -6   6        548.69        560.50        13.18 o
   5  -6   6          6.91         15.26         2.44 o
   6  -6   6        132.29        111.31        10.81 o
   7  -6   6         10.70          9.42         2.56 o
   8  -6   6       1120.34       1045.63        29.37 o
   9  -6   6        536.47        515.24        18.43 o
  10  -6   6         14.85         14.52         3.63 o
  11  -6   6       1661.35       1659.34       109.17 o
  12  -6   6          0.02         -0.24         2.02 o
  13  -6   6        594.91        621.62        22.37 o
 -14  -5   6        723.45        807.82        25.19 o
 -13  -5   6          7.72          7.19         2.71 o
 -12  -5   6         93.44         94.43         8.22 o
 -11  -5   6         23.71         17.28         3.38 o
 -10  -5   6       1032.07        997.32        43.68 o
  -9  -5   6          1.67          4.75         2.77 o
  -8  -5   6        991.28        967.80        28.45 o
  -7  -5   6        918.97        891.62        26.81 o
  -6  -5   6       3338.26       3267.28        59.35 o
  -5  -5   6        234.65        354.19        11.37 o
  -4  -5   6        155.16        171.84         7.15 o
  -3  -5   6       2533.63       2639.16        57.58 o
  -2  -5   6       2183.89       2328.43        41.50 o
  -1  -5   6       1308.97       1340.84        26.35 o
   0  -5   6        403.71        349.05         8.86 o
   1  -5   6        102.63         98.03         5.09 o
   2  -5   6        827.23        942.37        21.44 o
   3  -5   6       2130.51       1948.26        50.97 o
   4  -5   6        538.66        418.43        18.77 o
   5  -5   6       1216.10       1102.47        23.80 o
   6  -5   6         11.33         25.20         3.82 o
   7  -5   6       2531.29       2427.81        62.76 o
   8  -5   6        181.05        172.92         7.76 o
   9  -5   6        776.34        705.32        18.72 o
  10  -5   6        491.65        493.07        19.34 o
  11  -5   6        177.96        186.90        12.29 o
  12  -5   6        963.23        940.19        27.10 o
  13  -5   6        264.65        253.09        11.81 o
  14  -5   6        296.90        299.45        10.40 o
 -14  -4   6        969.86       1037.18        26.41 o
 -13  -4   6         81.89         85.10         6.33 o
 -12  -4   6        221.51        222.08        12.13 o
 -11  -4   6        229.07        251.35        10.83 o
 -10  -4   6       1634.98       1705.00        45.63 o
  -9  -4   6        812.48        827.72        22.03 o
  -8  -4   6        554.52        576.56        21.19 o
  -7  -4   6        152.74        144.14         6.52 o
  -6  -4   6       3690.34       3572.17       101.23 o
  -5  -4   6       1387.84       1229.45        43.17 o
  -4  -4   6       1102.06       1097.36        22.98 o
  -3  -4   6        307.97        307.87        11.55 o
  -2  -4   6        148.60        169.49         7.78 o
  -1  -4   6        573.99        585.75        13.88 o
   0  -4   6        694.63        791.05        14.83 o
   1  -4   6       2734.27       2900.66        55.85 o
   2  -4   6       1331.87       1422.50        36.52 o
   3  -4   6       1294.67       1510.23        47.60 o
   4  -4   6       1970.74       2001.23        44.46 o
   5  -4   6         66.90         92.27        19.18 o
   6  -4   6       1367.22       1336.26        37.97 o
   7  -4   6          0.10          1.09         1.77 o
   8  -4   6       1695.58       1634.82        28.66 o
   9  -4   6         22.26         15.86         3.09 o
  10  -4   6         12.09         12.99         3.36 o
  11  -4   6        127.84        110.99         9.75 o
  12  -4   6       1495.00       1470.64        51.50 o
  13  -4   6        152.50        168.71         8.48 o
  14  -4   6        410.24        405.64        12.84 o
 -14  -3   6        214.82        199.13         9.30 o
 -13  -3   6       1500.12       1504.21        30.94 o
 -12  -3   6         17.92         18.90         4.27 o
 -11  -3   6        443.85        448.20        18.91 o
 -10  -3   6         90.69         90.56         8.53 o
  -9  -3   6         48.65         50.84         6.39 o
  -8  -3   6        117.37        107.06         6.08 o
  -7  -3   6        858.74        771.10        20.38 o
  -6  -3   6          9.28          8.21         2.14 o
  -5  -3   6       3248.01       3268.00        97.51 o
  -4  -3   6        142.60        134.24         5.14 o
  -3  -3   6          5.78          3.43         1.18 o
  -2  -3   6        350.26        403.55        10.58 o
  -1  -3   6       1663.61       1756.74        27.15 o
   0  -3   6          9.87         18.28         2.09 o
   1  -3   6       3642.79       3479.24       101.08 o
   2  -3   6       2219.17       2361.92        37.81 o
   3  -3   6         83.22         79.97         8.32 o
   4  -3   6       2404.45       2291.00        68.77 o
   5  -3   6       4144.02       3657.50       168.37 o
   6  -3   6         34.42         25.79         8.32 o
   7  -3   6        136.22        136.95         5.00 o
   8  -3   6        419.71        412.64        12.63 o
   9  -3   6        229.62        235.40         8.65 o
  10  -3   6       1083.23       1081.33        28.62 o
  11  -3   6          0.70          2.69         2.68 o
  12  -3   6          5.67          5.71         3.01 o
  13  -3   6       1806.17       1790.30        37.83 o
  14  -3   6         59.72         49.47         4.40 o
  15  -3   6        533.33        566.22        41.87 o
 -14  -2   6          2.26          2.12         1.54 o
 -13  -2   6       2000.63       2078.02        45.23 o
 -12  -2   6        191.26        148.93        10.05 o
 -11  -2   6        146.42        144.28        15.85 o
 -10  -2   6         92.91         87.10         9.71 o
  -9  -2   6         97.96         86.47         5.73 o
  -8  -2   6        593.47        588.51        15.16 o
  -7  -2   6        197.08        199.00         7.68 o
  -6  -2   6          0.98          6.20         4.70 o
  -5  -2   6        437.33        380.01        11.52 o
  -4  -2   6          1.00         18.07         3.82 o
  -3  -2   6       4898.06       4478.72        90.94 o
  -2  -2   6        123.75        164.44         5.83 o
  -1  -2   6       2147.43       2296.69        30.20 o
   0  -2   6        504.02        517.74        14.54 o
   1  -2   6       1566.79       1422.44        22.28 o
   2  -2   6        657.16        611.04        10.85 o
   3  -2   6         54.23         59.42         2.40 o
   4  -2   6         84.65         58.24         3.74 o
   5  -2   6       2897.76       2645.95       144.74 o
   6  -2   6        355.05        255.44        11.61 o
   7  -2   6       1229.96       1210.43        47.01 o
   8  -2   6         27.85         26.93         2.86 o
   9  -2   6       1093.10       1125.81        21.69 o
  10  -2   6         12.00         17.61         4.02 o
  11  -2   6        227.13        224.41        11.42 o
  12  -2   6        139.53        129.56         9.18 o
  13  -2   6        801.65        753.44        21.18 o
  14  -2   6         30.84         32.58         3.85 o
  15  -2   6        258.98        271.18        12.72 o
 -14  -1   6         15.12          8.28         1.96 o
 -13  -1   6        109.01        102.28         7.63 o
 -12  -1   6        615.39        630.11        22.58 o
 -11  -1   6        138.53        138.13        10.43 o
 -10  -1   6        195.85        184.48        26.59 o
  -9  -1   6        225.08        197.40         7.72 o
  -8  -1   6        366.40        317.25        12.40 o
  -7  -1   6        653.75        621.90        22.47 o
  -6  -1   6        415.30        311.34        17.25 o
  -5  -1   6        179.24        171.25         7.20 o
  -4  -1   6         42.29         84.41         5.78 o
  -3  -1   6       4025.49       4127.68        58.28 o
  -2  -1   6      10708.93      10675.98       174.09 o
  -1  -1   6        262.87        287.61         7.15 o
   0  -1   6       7116.67       7019.23        83.90 o
   1  -1   6       3073.17       3295.64        52.06 o
   2  -1   6        211.69        133.16         3.94 o
   3  -1   6       2131.98       2104.05        25.69 o
   4  -1   6        226.87        300.96         6.85 o
   5  -1   6       6934.77       7767.13       132.34 o
   6  -1   6       6229.92       5778.72       136.63 o
   7  -1   6        500.61        441.73        23.39 o
   8  -1   6        761.94        805.34        16.79 o
   9  -1   6        300.59        331.27         9.27 o
  10  -1   6       1342.83       1408.37        45.24 o
  11  -1   6        276.44        300.96        11.41 o
  12  -1   6        578.77        664.05        20.55 o
  13  -1   6        124.92        142.36         8.48 o
  14  -1   6        177.17        210.09         9.40 o
  15  -1   6          7.79         15.42         3.10 o
 -14   0   6         90.23         90.35         4.26 o
 -13   0   6         21.61         21.68         4.21 o
 -12   0   6        318.37        344.06        18.19 o
 -11   0   6        380.29        381.94        17.36 o
 -10   0   6         40.67         39.20        11.14 o
  -9   0   6       1658.31       1674.50        56.50 o
  -8   0   6        598.12        616.93        18.47 o
  -7   0   6        486.61        410.86        14.51 o
  -6   0   6         70.93         61.07        11.79 o
  -5   0   6         25.16         26.00         8.63 o
  -4   0   6       7154.18       7817.08       450.09 o
  -3   0   6       1030.17       1025.70        25.15 o
  -2   0   6        106.86        166.88         4.85 o
  -1   0   6         25.50         11.80         1.41 o
   0   0   6         60.13         72.34         6.06 o
   1   0   6        694.23        665.44        13.50 o
   2   0   6        518.23        623.79        10.10 o
   3   0   6      27174.73      28672.86       372.69 o
   4   0   6       7292.04       7867.68       106.23 o
   5   0   6        627.22        702.50        16.39 o
   6   0   6       1016.54        983.61        18.70 o
   7   0   6         65.19         25.23         3.69 o
   8   0   6       1604.76       1688.53        21.81 o
   9   0   6       1048.95       1092.35        16.55 o
  10   0   6        188.82        191.60         8.33 o
  11   0   6        250.84        272.34         9.59 o
  12   0   6        618.45        617.07        19.66 o
  13   0   6        265.91        309.49        15.37 o
  14   0   6         15.50         20.41         3.33 o
  15   0   6        531.10        543.11        17.74 o
 -14   1   6         44.20         49.81         3.63 o
 -13   1   6         17.14         16.20         4.00 o
 -12   1   6          8.38         13.01         3.44 o
 -11   1   6       1268.01       1173.23        49.37 o
 -10   1   6        207.35        216.44        18.85 o
  -9   1   6       1042.39       1011.57        26.50 o
  -8   1   6          2.60          5.12         2.42 o
  -7   1   6        797.17        754.20        19.63 o
  -6   1   6        485.01        469.46        17.94 o
  -5   1   6       1552.91       1358.20        27.82 o
  -4   1   6       2551.33       2548.09        44.76 o
  -3   1   6       3813.25       3684.19        75.15 o
  -2   1   6       3389.69       3164.22        67.61 o
  -1   1   6       5441.18       4789.52        99.87 o
   0   1   6        500.54        559.48        17.43 o
   1   1   6       1706.26       1862.96        74.02 o
   2   1   6       2096.44       2132.68        44.04 o
   3   1   6       3202.15       3163.80        57.76 o
   4   1   6        390.15        398.12        10.71 o
   5   1   6         44.31         37.35         3.22 o
   6   1   6         60.57         71.79         3.64 o
   7   1   6          2.94         22.88         4.40 o
   8   1   6        545.39        596.44        10.25 o
   9   1   6        472.76        493.99         8.43 o
  10   1   6       3735.99       3962.29        54.58 o
  11   1   6         17.37         25.55         2.95 o
  12   1   6        120.47        130.45         7.29 o
  13   1   6        555.05        554.89        17.81 o
  14   1   6         57.69         40.78         4.45 o
  15   1   6         49.52         66.05         8.47 o
 -14   2   6        220.23        210.50         6.29 o
 -13   2   6          3.73          8.03         2.24 o
 -12   2   6        312.82        293.91        11.55 o
 -11   2   6        626.95        646.91        34.04 o
 -10   2   6          9.29         10.58         5.85 o
  -9   2   6        116.27        111.24         7.92 o
  -8   2   6          9.07         12.87         4.16 o
  -7   2   6        569.67        596.90        17.87 o
  -6   2   6       3462.22       3543.19       170.12 o
  -5   2   6        140.20        125.91         8.10 o
  -4   2   6       1150.22       1283.72        22.74 o
  -3   2   6       1023.03       1134.24        17.79 o
  -2   2   6        856.67       1037.55        16.18 o
  -1   2   6       3585.15       3340.32        50.45 o
   0   2   6        796.64        852.70        16.50 o
   1   2   6        596.00        638.46        20.17 o
   2   2   6       6778.21       6702.11       119.04 o
   3   2   6          0.90          3.23         1.45 o
   4   2   6         24.84         81.71        17.72 o
   5   2   6       1919.17       2333.09        32.16 o
   6   2   6       2616.98       2677.34        47.52 o
   7   2   6        984.99       1061.01        23.65 o
   8   2   6       2785.13       2827.81        32.62 o
   9   2   6       3401.39       3748.16        41.67 o
  10   2   6         16.73         15.40         1.93 o
  11   2   6        245.92        256.26         7.63 o
  12   2   6        671.85        686.64        14.67 o
  13   2   6        510.39        527.69        31.07 o
  14   2   6         58.72         69.49         6.56 o
  15   2   6          7.85          5.76         2.34 o
 -13   3   6         88.74         90.54         5.38 o
 -12   3   6        165.44        157.84         8.08 o
 -11   3   6       1154.80       1140.92        48.69 o
 -10   3   6        367.42        282.75        21.64 o
  -9   3   6         51.05         63.99         7.75 o
  -8   3   6       2812.53       2824.91        56.58 o
  -7   3   6        750.87        748.21        27.33 o
  -6   3   6        908.05        817.01        21.19 o
  -5   3   6         23.83         15.63         2.84 o
  -4   3   6       5117.52       5169.98        85.70 o
  -3   3   6       6645.93       6715.59       102.55 o
  -2   3   6       4716.71       4997.51        62.50 o
  -1   3   6       4376.19       4410.14        55.29 o
   0   3   6        493.53        341.43         7.01 o
   1   3   6       6360.37       6260.24        97.77 o
   2   3   6       2623.40       2472.45        51.34 o
   3   3   6       9117.78       9257.75       126.14 o
   4   3   6       4991.39       4920.62        70.05 o
   5   3   6       7138.01       7666.73        93.89 o
   6   3   6        457.63        501.66        10.42 o
   7   3   6        220.41        252.35         7.25 o
   8   3   6       1440.45       1289.30        15.09 o
   9   3   6         69.79         68.14         3.15 o
  10   3   6        674.68        704.13        12.73 o
  11   3   6       1083.31       1157.79        20.65 o
  12   3   6         66.21         78.89         6.80 o
  13   3   6        300.09        335.43        13.39 o
  14   3   6        883.25        916.60        27.27 o
  15   3   6         10.25         13.18         3.10 o
  16   3   6         12.46         25.69         3.36 o
 -13   4   6        226.06        265.15        11.15 o
 -12   4   6        267.04        226.32         9.37 o
 -11   4   6        867.49        778.24        33.23 o
 -10   4   6        259.96        259.67        20.76 o
  -9   4   6         36.80         33.02         8.37 o
  -8   4   6        874.48        875.32        21.12 o
  -7   4   6        305.41        311.21        12.99 o
  -6   4   6        284.81        344.17        20.93 o
  -5   4   6       1633.38       1545.94        32.75 o
  -4   4   6       1048.60        997.89        23.14 o
  -3   4   6       2029.51       2000.43        32.50 o
  -2   4   6       1001.91       1066.54        24.07 o
  -1   4   6       2144.04       2066.45        31.79 o
   0   4   6        131.93        145.41         6.47 o
   1   4   6        832.59        734.21        13.41 o
   2   4   6       3714.57       3680.89        63.37 o
   3   4   6       1495.97       1521.69        22.01 o
   4   4   6        529.16        503.68         9.98 o
   5   4   6       7670.20       7349.88        89.96 o
   6   4   6        467.20        490.88        10.46 o
   7   4   6        344.83        357.74        10.10 o
   8   4   6         43.11         56.43         2.71 o
   9   4   6       2653.20       2612.15        29.48 o
  10   4   6        112.59        108.36         4.95 o
  11   4   6          2.99          4.68         2.11 o
  12   4   6        255.76        258.60        12.58 o
  13   4   6        477.07        461.94        22.55 o
  14   4   6         10.98          9.44         3.33 o
  15   4   6        736.71        752.15        22.00 o
 -13   5   6        473.57        478.50        17.31 o
 -12   5   6         66.76         89.51         7.08 o
 -11   5   6         10.18         17.83         4.14 o
 -10   5   6        304.06        310.16        22.30 o
  -9   5   6        903.53        863.43        41.62 o
  -8   5   6       3881.05       3720.01        86.57 o
  -7   5   6        649.12        661.89        17.43 o
  -6   5   6         48.81         77.09         5.31 o
  -5   5   6         59.41         57.72         6.73 o
  -4   5   6       1529.93       1429.32        30.90 o
  -3   5   6       2062.51       1805.93        34.44 o
  -2   5   6        371.58        388.88         9.75 o
  -1   5   6        378.26        398.20         9.61 o
   0   5   6       1031.26        951.58        17.18 o
   1   5   6        250.78        184.45         5.72 o
   2   5   6       1971.07       1966.56        30.57 o
   3   5   6       1170.30       1181.68        20.58 o
   4   5   6       2187.15       2166.89        49.32 o
   5   5   6       3283.37       3053.30        53.63 o
   6   5   6       9389.08       9136.67       135.00 o
   7   5   6       1912.13       1889.48        34.40 o
   8   5   6        100.81        107.79         3.96 o
   9   5   6       3077.80       2957.36        37.03 o
  10   5   6       2409.31       2434.80        51.87 o
  11   5   6        490.77        508.90        15.24 o
  12   5   6         97.84         99.90         6.50 o
  13   5   6         20.67         30.28         4.91 o
  14   5   6        928.02        931.07        22.55 o
  15   5   6        580.50        621.68        19.11 o
 -12   6   6        169.77        175.62         7.35 o
 -11   6   6         39.14         54.34         6.09 o
 -10   6   6         29.03         55.88         9.19 o
  -9   6   6        334.00        337.72        23.38 o
  -8   6   6          1.30          0.92         4.16 o
  -7   6   6         17.32         22.69         3.35 o
  -6   6   6          5.31          5.14         1.65 o
  -5   6   6        786.14        858.81        19.64 o
  -4   6   6       1142.04       1058.44        18.13 o
  -3   6   6        497.19        560.14        19.77 o
  -2   6   6      11531.91      11680.31       259.18 o
  -1   6   6       1050.88       1158.72        43.24 o
   0   6   6        127.48        101.00         5.16 o
   1   6   6        994.79       1000.70        18.34 o
   2   6   6       2220.04       2094.31        45.55 o
   3   6   6         55.93         62.48         3.17 o
   4   6   6         20.94         42.07         3.48 o
   5   6   6        102.10        111.83         5.76 o
   6   6   6       6781.13       6695.68       120.40 o
   7   6   6         11.92          8.49         1.57 o
   8   6   6       1241.29       1182.26        16.24 o
   9   6   6          3.24          3.77         1.61 o
  10   6   6       3739.86       3809.69        76.39 o
  11   6   6        127.55        134.26         7.55 o
  12   6   6        788.55        817.86        32.92 o
  13   6   6         10.24         13.85         3.66 o
  14   6   6        686.82        690.69        18.31 o
  15   6   6         17.08         14.27         2.49 o
 -12   7   6        212.60        212.77         9.56 o
 -11   7   6        336.91        371.24        14.84 o
 -10   7   6         87.92        114.80        12.28 o
  -9   7   6        485.69        471.72        27.35 o
  -8   7   6        100.21        102.56        11.33 o
  -7   7   6        144.11        141.66        10.81 o
  -6   7   6        493.52        466.47        11.69 o
  -5   7   6         12.83         10.87         2.01 o
  -4   7   6       1734.45       1677.99        25.81 o
  -3   7   6        359.28        310.78         8.99 o
  -2   7   6       8687.80       8805.36       166.90 o
  -1   7   6      14398.14      16020.34       427.21 o
   0   7   6        163.89        175.51         7.35 o
   1   7   6       1056.74       1064.95        23.28 o
   2   7   6       1533.02       1460.73        35.73 o
   3   7   6        179.32        174.74         7.64 o
   4   7   6        106.90         75.08         5.02 o
   5   7   6        106.33         90.18         6.13 o
   6   7   6       1115.29       1042.08        17.69 o
   7   7   6       3194.19       3118.28        50.64 o
   8   7   6       1160.73       1094.43        17.85 o
   9   7   6        782.67        723.03        17.19 o
  10   7   6        600.33        567.19        18.88 o
  11   7   6        256.58        299.72        12.33 o
  12   7   6        140.51        147.71         8.44 o
  13   7   6         55.79         58.62         5.26 o
  14   7   6         69.81         71.09         5.21 o
  15   7   6        184.95        209.36         7.69 o
 -11   8   6        623.14        690.41        29.47 o
 -10   8   6         65.80         55.44         5.86 o
  -9   8   6       1675.25       1640.52        67.03 o
  -8   8   6        417.32        451.30        28.27 o
  -7   8   6        627.65        595.23        33.73 o
  -6   8   6       1767.77       1647.48        80.76 o
  -5   8   6        773.76        714.83        16.65 o
  -4   8   6        871.57        894.94        18.96 o
  -3   8   6         88.32         79.63         4.76 o
  -2   8   6        381.72        414.09        17.27 o
  -1   8   6      11409.54      11758.15       226.07 o
   0   8   6        669.35        708.69        31.73 o
   1   8   6        113.32        106.55         7.65 o
   2   8   6       1091.16       1273.03        34.72 o
   3   8   6       4490.13       4454.47        75.01 o
   4   8   6         21.79         36.04         3.06 o
   5   8   6        598.26        588.06        11.17 o
   6   8   6        158.30        177.27         6.02 o
   7   8   6         56.80         49.18         3.60 o
   8   8   6        120.14        106.41         4.52 o
   9   8   6        826.58        817.49        15.02 o
  10   8   6        764.43        793.30        17.72 o
  11   8   6        382.59        369.14        11.72 o
  12   8   6         94.50        103.86         8.77 o
  13   8   6        940.94       1034.37        35.71 o
  14   8   6         27.68         26.03         3.33 o
  15   8   6         41.51         48.66         4.73 o
 -11   9   6        119.21        100.67         6.24 o
 -10   9   6        684.64        701.69        21.75 o
  -9   9   6        269.18        234.26        17.98 o
  -8   9   6        225.16        209.11        18.19 o
  -7   9   6         16.17         32.20         8.17 o
  -6   9   6        358.87        376.89        26.31 o
  -5   9   6       1254.67       1113.96        37.60 o
  -4   9   6       1610.39       1607.60        28.90 o
  -3   9   6        174.08        188.95         8.73 o
  -2   9   6        400.77        426.24        18.52 o
  -1   9   6       2513.25       2679.94        88.10 o
   0   9   6       4632.27       4760.49        83.48 o
   1   9   6       1559.73       1610.55        32.73 o
   2   9   6        186.57        187.14         6.98 o
   3   9   6        359.04        323.59         9.55 o
   4   9   6       1263.64       1355.49        25.75 o
   5   9   6         61.64         43.01         3.03 o
   6   9   6        446.57        443.01        10.77 o
   7   9   6        113.10         94.15         4.83 o
   8   9   6        913.64        905.24        26.79 o
   9   9   6       1418.69       1470.96        31.94 o
  10   9   6         69.09         82.74         6.64 o
  11   9   6       1196.34       1212.11        33.97 o
  12   9   6        724.72        703.73        26.49 o
  13   9   6        362.82        400.93        33.89 o
  14   9   6        501.17        458.06        23.70 o
 -10  10   6        371.36        356.44        19.41 o
  -9  10   6        330.61        311.88        13.43 o
  -8  10   6        792.13        823.49        38.27 o
  -7  10   6         41.54         37.70         8.68 o
  -6  10   6        128.77        120.10        14.49 o
  -5  10   6        118.17        110.28        13.97 o
  -4  10   6       1041.10       1065.87        34.58 o
  -3  10   6        356.20        366.99        22.02 o
  -2  10   6         45.12         41.68         6.07 o
  -1  10   6          7.02          4.68         3.32 o
   0  10   6       6337.49       6544.95       136.52 o
   1  10   6        276.97        313.48        13.04 o
   2  10   6        818.01        843.47        17.60 o
   3  10   6        696.46        704.43        15.64 o
   4  10   6       1303.81       1224.20        36.06 o
   5  10   6        876.71        881.46        25.75 o
   6  10   6        372.16        389.72         9.71 o
   7  10   6        306.77        320.60         9.52 o
   8  10   6        201.77        200.86        10.67 o
   9  10   6        345.46        350.99        14.17 o
  10  10   6         10.35         10.29         4.01 o
  11  10   6        275.25        244.32        13.07 o
  12  10   6        155.67        142.54         7.90 o
  13  10   6         44.59         41.46         4.92 o
  14  10   6        555.60        573.17        25.77 o
  -9  11   6        194.94        189.63         7.48 o
  -8  11   6        810.04        850.92        20.77 o
  -7  11   6        612.96        649.51        32.96 o
  -6  11   6         91.46         86.65        11.92 o
  -5  11   6        338.80        339.88        24.20 o
  -4  11   6        203.94        194.35        18.24 o
  -3  11   6         41.25         40.07         5.10 o
  -2  11   6          1.77          1.54         4.06 o
  -1  11   6        128.08        142.10        11.24 o
   0  11   6         23.87         32.60         5.74 o
   1  11   6       4010.66       4032.45        89.45 o
   2  11   6       2058.62       2070.67        44.02 o
   3  11   6         80.78         78.67         5.74 o
   4  11   6          3.00          5.80         2.39 o
   5  11   6        688.37        668.06        14.66 o
   6  11   6        311.08        303.34        10.14 o
   7  11   6         30.38         33.90         5.77 o
   8  11   6        947.52        923.16        37.97 o
   9  11   6        469.40        442.96        15.98 o
  10  11   6         60.98         59.25         6.70 o
  11  11   6         61.55         60.92         6.47 o
  12  11   6         75.93         69.09         5.23 o
  13  11   6         57.09         74.12         7.04 o
  -8  12   6         19.67         17.36         3.13 o
  -7  12   6       1357.59       1410.42        36.89 o
  -6  12   6         68.25         99.02         6.85 o
  -5  12   6         10.41         16.19         3.32 o
  -4  12   6       2427.28       2665.74        53.20 o
  -3  12   6        226.28        253.58        15.01 o
  -2  12   6         68.00         73.35         6.72 o
  -1  12   6         35.42         44.79         9.37 o
   0  12   6        571.88        604.11        35.88 o
   1  12   6        223.35        202.16        11.13 o
   2  12   6        277.54        316.33        16.86 o
   3  12   6       2280.98       2247.50        75.27 o
   4  12   6        203.85        198.41        11.55 o
   5  12   6         66.91         66.89         5.53 o
   6  12   6         12.35         11.98         2.96 o
   7  12   6         68.84         68.76         5.59 o
   8  12   6          7.56          7.30         3.66 o
   9  12   6        285.94        289.03        15.06 o
  10  12   6        337.39        334.99        16.65 o
  11  12   6        301.45        315.85        22.23 o
  12  12   6        140.43        149.67         7.05 o
  13  12   6         11.68          8.15         2.23 o
  -7  13   6         18.33         21.47         3.29 o
  -6  13   6        717.40        772.92        23.80 o
  -5  13   6       1106.25       1119.61        50.88 o
  -4  13   6        236.72        246.97        13.59 o
  -3  13   6          0.01          3.15         3.17 o
  -2  13   6       2249.22       2394.92        49.11 o
  -1  13   6         82.69         84.26         8.62 o
   0  13   6         17.07         27.13         4.39 o
   1  13   6        148.28        145.17         9.14 o
   2  13   6       3043.91       3239.84        94.45 o
   3  13   6         20.58         16.25         4.03 o
   4  13   6        445.29        470.67        20.60 o
   5  13   6        485.57        440.25        14.24 o
   6  13   6        468.23        424.08        13.78 o
   7  13   6          0.08          0.58         2.59 o
   8  13   6        153.73        171.34        11.19 o
   9  13   6        135.83        137.98        14.10 o
  10  13   6         22.84         24.60         5.55 o
  11  13   6          1.48          2.82         3.08 o
  12  13   6          5.44          5.72         1.84 o
  -6  14   6        503.07        470.94        15.25 o
  -5  14   6          6.57         10.59         3.06 o
  -4  14   6          0.08         -0.37         2.41 o
  -3  14   6         94.45         84.17         7.69 o
  -2  14   6        147.21        141.20        11.74 o
  -1  14   6        563.78        577.84        16.64 o
   0  14   6        516.21        557.25        17.99 o
   1  14   6        431.36        426.90        19.47 o
   2  14   6        510.98        535.40        22.38 o
   3  14   6        601.78        689.28        25.97 o
   4  14   6         34.02         45.53         6.59 o
   5  14   6        221.81        190.27        10.29 o
   6  14   6        161.26        171.23         9.66 o
   7  14   6         32.06         32.76         6.61 o
   8  14   6        142.99        147.98         9.76 o
   9  14   6        211.72        201.17        10.84 o
  10  14   6         98.89         75.36         8.01 o
  11  14   6         20.21         19.84         3.16 o
  -4  15   6        164.37        157.67         8.33 o
  -3  15   6        254.77        298.43        12.73 o
  -2  15   6         79.95         83.36        10.43 o
  -1  15   6       2160.71       2162.39        75.68 o
   0  15   6        184.76        170.65         8.87 o
   1  15   6         35.75         35.03         5.44 o
   2  15   6        382.35        405.22        17.90 o
   3  15   6        583.60        596.84        22.51 o
   4  15   6        214.14        233.64        20.24 o
   5  15   6          5.41          6.96         3.33 o
   6  15   6         22.23         17.74         4.22 o
   7  15   6        420.85        447.29        19.10 o
   8  15   6         19.45         17.61         3.68 o
   9  15   6          4.26          6.27         3.54 o
  10  15   6          0.00          1.28         2.41 o
  -2  16   6          3.05          4.78         3.29 o
  -1  16   6        131.91        130.02        11.56 o
   0  16   6       1309.18       1311.11        48.83 o
   1  16   6        213.14        231.49         9.39 o
   2  16   6         92.03         93.15         7.48 o
   3  16   6          0.30          1.41         2.65 o
   4  16   6        168.80        155.42         9.46 o
   5  16   6         14.46         13.35         5.03 o
   6  16   6          1.83          3.26         2.49 o
   7  16   6        432.51        416.74        32.39 o
   8  16   6         66.75         56.35         4.81 o
   2  17   6        193.60        185.71         8.72 o
   3  17   6         18.30         20.76         3.39 o
   4  17   6         20.23         24.70         4.67 o
  -4 -15   7         35.00         37.41         3.42 o
  -3 -15   7        166.39        160.03         7.04 o
  -2 -15   7         15.46          6.64         1.78 o
  -1 -15   7          2.47          3.11         1.96 o
   0 -15   7        184.53        181.46         9.35 o
   1 -15   7        475.76        491.47        16.76 o
   2 -15   7         38.40         30.08         3.94 o
  -7 -14   7         80.19         74.68        10.92 o
  -6 -14   7        608.87        553.49        18.00 o
  -5 -14   7          1.17          4.97         2.10 o
  -4 -14   7         54.29         62.10         5.05 o
  -3 -14   7         28.94         34.23         3.44 o
  -2 -14   7        335.30        337.64        10.63 o
  -1 -14   7         13.48         11.47         2.50 o
   0 -14   7         30.08         31.23         3.39 o
   1 -14   7          8.21          6.65         2.68 o
   2 -14   7        716.36        738.42        24.20 o
   3 -14   7        153.94        171.88        10.08 o
   4 -14   7        357.40        368.55        15.63 o
   5 -14   7        386.38        387.46        13.83 o
  -8 -13   7          1.14         -0.72         2.02 o
  -7 -13   7         99.18         92.89         5.68 o
  -6 -13   7        370.64        346.40        15.99 o
  -5 -13   7        130.43        120.32         8.94 o
  -4 -13   7          3.83          1.21         2.77 o
  -3 -13   7        102.99         98.25         6.89 o
  -2 -13   7        181.74        198.02         8.70 o
  -1 -13   7        560.48        536.44        15.07 o
   0 -13   7         36.03         40.70         4.21 o
   1 -13   7          0.02          0.70         2.12 o
   2 -13   7         75.99         73.27         6.18 o
   3 -13   7        100.73        110.44        13.46 o
   4 -13   7         74.98         91.53        11.81 o
   5 -13   7         17.86         23.11         6.37 o
   6 -13   7        348.24        337.59        20.20 o
   7 -13   7         89.71         90.82         8.99 o
  -9 -12   7        749.82        732.72        21.01 o
  -8 -12   7         41.44         37.67         4.66 o
  -7 -12   7        199.85        210.39         9.30 o
  -6 -12   7        112.78        122.97         7.49 o
  -5 -12   7        931.81        999.97        33.20 o
  -4 -12   7         38.30         32.85         4.49 o
  -3 -12   7         27.38         26.99         5.55 o
  -2 -12   7       1607.71       1588.90        36.26 o
  -1 -12   7        153.08        123.64         8.38 o
   0 -12   7          2.70          5.86         3.59 o
   1 -12   7        124.04         98.58         6.48 o
   2 -12   7         45.20         46.83         4.64 o
   3 -12   7        200.42        194.42        10.33 o
   4 -12   7          0.15          1.81         3.14 o
   5 -12   7          0.48         -0.98         5.34 o
   6 -12   7         40.85         37.62         9.12 o
   7 -12   7          3.23          6.61         2.90 o
   8 -12   7         42.17         45.54         7.22 o
 -10 -11   7         52.41         50.39         3.86 o
  -9 -11   7        320.98        364.48        11.64 o
  -8 -11   7        195.74        186.58         8.50 o
  -7 -11   7        252.61        226.66        12.24 o
  -6 -11   7         14.36         19.58         3.83 o
  -5 -11   7       1993.07       2033.15        42.53 o
  -4 -11   7        440.34        456.09        18.53 o
  -3 -11   7        282.83        277.24        16.17 o
  -2 -11   7          1.18          4.69         3.31 o
  -1 -11   7        245.81        228.29        13.62 o
   0 -11   7         37.86         34.74         4.80 o
   1 -11   7        196.33        218.37        11.90 o
   2 -11   7          3.08          9.37         3.63 o
   3 -11   7        618.33        627.47        25.59 o
   4 -11   7         98.67         79.86        10.14 o
   5 -11   7        133.95        137.14        10.71 o
   6 -11   7         56.36         60.97         5.80 o
   7 -11   7        566.31        590.22        22.38 o
   8 -11   7        206.62        172.77        10.52 o
   9 -11   7        282.32        268.16        16.65 o
 -11 -10   7         78.81         82.47         4.71 o
 -10 -10   7        318.53        365.45        11.51 o
  -9 -10   7        263.10        284.64        10.69 o
  -8 -10   7        626.17        650.54        18.22 o
  -7 -10   7        189.29        179.13         9.04 o
  -6 -10   7        313.74        299.71        10.66 o
  -5 -10   7          9.64          6.56         2.51 o
  -4 -10   7        705.95        752.97        22.22 o
  -3 -10   7        148.96        154.51         9.02 o
  -2 -10   7        102.67         80.75         5.04 o
  -1 -10   7        232.87        231.68         8.51 o
   0 -10   7       1802.78       1727.17        38.03 o
   1 -10   7        143.40        126.28         8.33 o
   2 -10   7       1373.86       1420.05        54.45 o
   3 -10   7        773.26        687.14        26.41 o
   4 -10   7        783.05        814.01        24.26 o
   5 -10   7          3.75          5.20         3.99 o
   6 -10   7        495.44        431.73        19.35 o
   7 -10   7        330.41        351.57        13.87 o
   8 -10   7        746.11        827.17        28.03 o
   9 -10   7         27.18         30.98         4.83 o
  10 -10   7        904.64        883.88        35.87 o
 -12  -9   7        666.27        638.62        18.08 o
 -11  -9   7         49.88         73.70         6.08 o
 -10  -9   7         34.59         28.88         3.64 o
  -9  -9   7        124.72        115.65         7.12 o
  -8  -9   7        859.73        998.50        24.80 o
  -7  -9   7        666.70        801.60        21.72 o
  -6  -9   7          0.22          1.92         2.17 o
  -5  -9   7        132.58        130.01         5.78 o
  -4  -9   7          3.01          3.06         1.64 o
  -3  -9   7        677.24        712.27        14.31 o
  -2  -9   7         72.68         77.62         7.01 o
  -1  -9   7        142.63        166.57         7.24 o
   0  -9   7        434.86        428.91        12.77 o
   1  -9   7       3260.08       3507.43        50.69 o
   2  -9   7        786.48        789.59        22.58 o
   3  -9   7        669.65        691.79        23.86 o
   4  -9   7        832.89        818.79        30.17 o
   5  -9   7        283.18        294.75        13.59 o
   6  -9   7        307.91        341.57        17.54 o
   7  -9   7          1.36         -0.32         2.88 o
   8  -9   7         11.21         12.01         4.26 o
   9  -9   7        312.01        300.68        15.63 o
  10  -9   7        938.39        845.99        37.72 o
  11  -9   7        675.78        640.40        28.65 o
 -12  -8   7         21.03         20.64         3.30 o
 -11  -8   7        230.34        276.24        12.50 o
 -10  -8   7        378.91        463.93        25.54 o
  -9  -8   7         13.42         21.67         6.37 o
  -8  -8   7        854.00        882.18        40.27 o
  -7  -8   7         38.80         50.33         9.04 o
  -6  -8   7        777.87        707.86        71.92 o
  -5  -8   7         26.17         30.49         2.86 o
  -4  -8   7       1170.67       1203.61        21.33 o
  -3  -8   7       1794.75       1916.71        36.55 o
  -2  -8   7        167.21        190.43         6.45 o
  -1  -8   7        547.15        566.22        13.02 o
   0  -8   7        302.00        306.12         8.31 o
   1  -8   7       1805.88       1862.00        46.06 o
   2  -8   7        151.57        145.67         6.40 o
   3  -8   7       1270.74       1237.25        21.26 o
   4  -8   7       1283.49       1213.05        23.65 o
   5  -8   7        880.10        923.32        20.12 o
   6  -8   7        140.39        159.79        11.89 o
   7  -8   7        394.67        387.05        19.70 o
   8  -8   7         25.84         31.44         6.28 o
   9  -8   7        883.71        823.78        47.71 o
  10  -8   7          6.37          2.72         4.57 o
  11  -8   7       1122.08       1078.74        44.22 o
  12  -8   7        172.44        143.65        11.61 o
 -13  -7   7         15.01         17.54         2.81 o
 -12  -7   7          0.79         -0.56         3.49 o
 -11  -7   7        372.25        380.16        22.20 o
 -10  -7   7        586.38        649.06        34.78 o
  -9  -7   7        796.18        807.66        44.64 o
  -8  -7   7        209.39        215.31        19.32 o
  -7  -7   7       1012.36       1105.67        35.40 o
  -6  -7   7        500.12        509.46        14.18 o
  -5  -7   7        704.01        705.96        19.35 o
  -4  -7   7          0.30          3.20         1.59 o
  -3  -7   7       1652.29       1789.68        47.81 o
  -2  -7   7       5904.71       6197.29        89.93 o
  -1  -7   7        602.62        668.28        20.38 o
   0  -7   7         87.70         61.06         3.20 o
   1  -7   7        342.22        335.97         9.12 o
   2  -7   7         13.46         25.13         2.69 o
   3  -7   7        585.49        582.13        13.63 o
   4  -7   7        798.11        802.82        22.18 o
   5  -7   7        829.88        763.15        21.89 o
   6  -7   7         61.24         61.62         6.16 o
   7  -7   7        529.82        483.92        18.20 o
   8  -7   7        477.25        446.38        33.90 o
   9  -7   7        943.51        928.27        32.70 o
  10  -7   7          4.04          6.73         4.06 o
  11  -7   7        241.51        222.48        18.29 o
  12  -7   7        902.87        862.28        36.90 o
 -13  -6   7          0.96          4.97         2.36 o
 -12  -6   7          7.03          7.65         3.11 o
 -11  -6   7         43.44         29.79         7.70 o
 -10  -6   7       2790.47       2801.37        96.07 o
  -9  -6   7        142.94        146.61        16.13 o
  -8  -6   7        460.56        457.09        28.58 o
  -7  -6   7        883.09        829.66        43.42 o
  -6  -6   7       2340.57       2465.64        58.18 o
  -5  -6   7       1325.27       1365.05       108.46 o
  -4  -6   7        301.02        329.25         8.89 o
  -3  -6   7        136.82        124.67         5.74 o
  -2  -6   7       1273.78       1255.36        26.63 o
  -1  -6   7        571.84        509.91        14.19 o
   0  -6   7       6761.44       7206.32       116.29 o
   1  -6   7       1188.67       1382.92        28.77 o
   2  -6   7       2011.13       2242.83        52.60 o
   3  -6   7        160.54        165.62         5.45 o
   4  -6   7       1092.44        975.69        17.30 o
   5  -6   7        581.62        570.09        14.08 o
   6  -6   7         93.89         75.27         6.66 o
   7  -6   7        282.16        262.47        11.01 o
   8  -6   7        336.50        314.15        17.72 o
   9  -6   7          4.67          7.07         4.10 o
  10  -6   7        187.91        182.92        13.00 o
  11  -6   7        192.61        192.59        22.37 o
  12  -6   7        786.73        805.30        25.01 o
  13  -6   7        165.53        154.61        14.41 o
 -13  -5   7         90.72         87.62         6.60 o
 -12  -5   7         24.85         19.57         6.37 o
 -11  -5   7        610.99        653.01        22.75 o
 -10  -5   7        153.30        179.69        21.81 o
  -9  -5   7        631.23        685.63        24.48 o
  -8  -5   7         90.75         80.97         6.22 o
  -7  -5   7        418.34        414.75        15.40 o
  -6  -5   7        507.58        550.19        19.64 o
  -5  -5   7       2820.80       2847.39        76.14 o
  -4  -5   7        382.30        394.91        12.19 o
  -3  -5   7        161.96        190.89        11.95 o
  -2  -5   7        837.57        936.32        20.97 o
  -1  -5   7        145.53         95.51         7.90 o
   0  -5   7        337.86        423.59        10.47 o
   1  -5   7       1728.34       1730.38        48.67 o
   2  -5   7       1196.65       1259.46        26.34 o
   3  -5   7       2552.94       2632.80        48.29 o
   4  -5   7       1545.43       1455.59        38.50 o
   5  -5   7       2039.11       1985.70        59.45 o
   6  -5   7       1974.78       1866.11        34.90 o
   7  -5   7        120.17        109.40         6.88 o
   8  -5   7          9.97         13.90         3.11 o
   9  -5   7         77.59         95.14         6.44 o
  10  -5   7         72.48         72.30         5.68 o
  11  -5   7         57.36         63.72         7.27 o
  12  -5   7        480.74        451.52        43.51 o
  13  -5   7       1250.60       1269.27        33.39 o
  14  -5   7        261.36        288.98        20.02 o
 -13  -4   7         39.78         40.47         6.98 o
 -12  -4   7        226.29        254.25        12.57 o
 -11  -4   7        937.33       1016.00        34.19 o
 -10  -4   7        351.78        378.65        17.18 o
  -9  -4   7        195.85        222.39        16.36 o
  -8  -4   7       1361.28       1358.90        38.28 o
  -7  -4   7        128.15        115.95         6.85 o
  -6  -4   7        136.99        126.43         6.86 o
  -5  -4   7        772.13        712.83        27.34 o
  -4  -4   7          4.25         24.17         4.04 o
  -3  -4   7       5067.87       5277.83        86.28 o
  -2  -4   7        170.54        259.09        11.36 o
  -1  -4   7         48.86         19.53         2.82 o
   0  -4   7       1256.12       1175.32        39.74 o
   1  -4   7        429.48        494.42        23.44 o
   2  -4   7        158.19        157.05        10.56 o
   3  -4   7       1397.39       1361.97        27.83 o
   4  -4   7         12.37          4.49         6.65 o
   5  -4   7       3721.12       3433.91       144.27 o
   6  -4   7          0.35          3.96         1.57 o
   7  -4   7        273.37        295.21        10.95 o
   8  -4   7         27.40         35.27         3.45 o
   9  -4   7        343.59        355.71        12.67 o
  10  -4   7        735.74        730.19        22.46 o
  11  -4   7        436.75        423.66        27.16 o
  12  -4   7         34.95         39.45         5.86 o
  13  -4   7       1125.29       1172.38        81.90 o
  14  -4   7        323.05        397.91        14.38 o
 -14  -3   7        136.58        109.58         5.01 o
 -13  -3   7          0.08          1.43         1.75 o
 -12  -3   7        687.13        621.47        22.07 o
 -11  -3   7         17.38         27.59         6.03 o
 -10  -3   7         97.74        104.07        17.03 o
  -9  -3   7        486.94        501.64        16.78 o
  -8  -3   7          7.79          9.69         2.71 o
  -7  -3   7         55.69         47.79         4.71 o
  -6  -3   7          8.82          9.32         2.66 o
  -5  -3   7        687.40        666.00        17.00 o
  -4  -3   7       1268.06       1289.50        27.88 o
  -3  -3   7        200.45        168.79         5.87 o
  -2  -3   7       4215.33       4864.51        94.21 o
  -1  -3   7       2717.07       2961.00        94.39 o
   0  -3   7        220.08        166.77         6.47 o
   1  -3   7       3711.81       3755.83        78.47 o
   2  -3   7       3618.09       3740.15        79.57 o
   3  -3   7        107.37        108.88         4.60 o
   4  -3   7       4311.98       4735.87       552.75 o
   5  -3   7         10.47          6.68         2.45 o
   6  -3   7       3342.94       3258.37        71.66 o
   7  -3   7         12.47         14.83         1.82 o
   8  -3   7         46.43         68.73         4.59 o
   9  -3   7        148.62        157.57         7.13 o
  10  -3   7        547.03        561.97        16.22 o
  11  -3   7         33.41         40.07         6.33 o
  12  -3   7         55.73         48.94         6.26 o
  13  -3   7          4.30          9.14         2.66 o
  14  -3   7       1953.06       1918.60       110.39 o
 -14  -2   7        312.20        328.89         9.54 o
 -13  -2   7        102.13        104.71         6.62 o
 -12  -2   7        432.23        442.28        29.66 o
 -11  -2   7         65.58         65.56         7.25 o
 -10  -2   7         10.27          9.72         3.57 o
  -9  -2   7         21.20         15.62         2.95 o
  -8  -2   7        202.25        184.66         9.45 o
  -7  -2   7        381.24        373.63        11.34 o
  -6  -2   7         61.45         46.44         3.64 o
  -5  -2   7          9.59          5.91         2.39 o
  -4  -2   7       2158.16       2168.35        56.88 o
  -3  -2   7       6787.51       6694.07       104.09 o
  -2  -2   7       1781.18       1835.23        25.71 o
  -1  -2   7       1713.23       1817.39        27.03 o
   0  -2   7        530.36        644.13        15.68 o
   1  -2   7        311.71        406.29        10.64 o
   2  -2   7       2264.90       2114.29        37.85 o
   3  -2   7       2111.79       2115.09        36.66 o
   4  -2   7        359.91        363.90         9.25 o
   5  -2   7       5410.40       4901.28       133.02 o
   6  -2   7       7431.31       7282.64       163.54 o
   7  -2   7       3187.77       3036.04        36.86 o
   8  -2   7        166.87        174.05         5.97 o
   9  -2   7       2418.14       2482.52        40.42 o
  10  -2   7         12.56         15.84         3.47 o
  11  -2   7        803.97        760.74        28.11 o
  12  -2   7        656.88        625.55        19.54 o
  13  -2   7        232.72        221.77        10.23 o
  14  -2   7        395.24        421.58        13.20 o
  15  -2   7         10.64         19.05         4.11 o
 -14  -1   7         16.13         17.97         2.29 o
 -13  -1   7         15.91          9.27         2.70 o
 -12  -1   7         42.00         32.21         4.96 o
 -11  -1   7        835.12        846.51        27.95 o
 -10  -1   7         39.51         35.84         5.51 o
  -9  -1   7       5354.75       5112.25       132.96 o
  -8  -1   7          6.00         10.65         2.25 o
  -7  -1   7        260.35        278.31         9.56 o
  -6  -1   7         23.77         22.58         3.08 o
  -5  -1   7        369.11        356.12        11.47 o
  -4  -1   7       1318.86       1463.43        37.16 o
  -3  -1   7       5407.33       5294.28        98.90 o
  -2  -1   7       1280.64       1334.06        19.52 o
  -1  -1   7       1667.69       1555.04        26.49 o
   0  -1   7         17.49         25.82         2.28 o
   1  -1   7       1764.83       1613.57        29.25 o
   2  -1   7       4263.87       4595.34       101.01 o
   3  -1   7      12955.87      12977.11       153.68 o
   4  -1   7         53.63         30.58         2.21 o
   5  -1   7       5976.78       6237.08        94.03 o
   6  -1   7         16.15         17.08         3.19 o
   8  -1   7         72.41         70.44         4.37 o
   9  -1   7        282.62        297.16         8.83 o
  10  -1   7        540.15        592.82        13.50 o
  11  -1   7       2972.38       2990.70        73.79 o
  12  -1   7        133.42        146.25         8.99 o
  13  -1   7         54.85         54.45         5.37 o
  14  -1   7         14.53         14.44         3.46 o
  15  -1   7        500.05        513.37        13.44 o
 -14   0   7         59.58         41.52         4.28 o
 -13   0   7         10.30          8.93         2.21 o
 -12   0   7       1336.70       1339.35        36.55 o
 -11   0   7         43.70         56.61         6.60 o
 -10   0   7         43.20         39.61         5.86 o
  -9   0   7       1753.10       1717.02        46.46 o
  -8   0   7       2130.66       1952.42        40.75 o
  -7   0   7       1603.41       1546.83       105.92 o
  -6   0   7        855.65        840.29        26.32 o
  -5   0   7        111.36        108.76         7.55 o
  -4   0   7       2721.36       2472.20        77.95 o
  -3   0   7       2540.07       2548.05        44.27 o
  -2   0   7      13639.60      14903.22       270.70 o
  -1   0   7       1123.89       1129.79        26.36 o
   0   0   7        478.38        482.10        13.48 o
   1   0   7       2704.28       2772.69        46.14 o
   2   0   7      13642.09      14496.77       178.28 o
   3   0   7       3604.43       3878.50        74.98 o
   4   0   7       5822.44       6082.23        97.35 o
   5   0   7       2413.07       2843.15        49.85 o
   6   0   7        348.13        333.99        11.01 o
   7   0   7        301.69        298.94        13.28 o
   8   0   7       1948.92       2092.72        26.00 o
   9   0   7       3115.99       3218.37        46.49 o
  10   0   7         88.04         95.98         7.57 o
  11   0   7        227.00        222.35         8.57 o
  12   0   7       1437.65       1490.15        32.75 o
  13   0   7         49.71         41.08         7.54 o
  14   0   7         30.80         20.43         3.28 o
  15   0   7        409.33        414.40        49.12 o
 -13   1   7        126.15        104.91         5.85 o
 -12   1   7        391.47        364.20        20.40 o
 -11   1   7          8.89         13.73         3.26 o
 -10   1   7        169.43        139.80         8.44 o
  -9   1   7        463.00        425.28        31.94 o
  -8   1   7        215.51        241.82        11.20 o
  -7   1   7        289.99        320.97        12.51 o
  -6   1   7       6977.29       7004.21       138.18 o
  -5   1   7       3238.55       3465.75        74.93 o
  -4   1   7        427.53        470.06        16.33 o
  -3   1   7       4703.67       4978.60        81.11 o
  -2   1   7       1913.77       1700.82        30.68 o
  -1   1   7       6142.02       6057.81       120.67 o
   0   1   7       2189.81       2170.81        64.06 o
   1   1   7       1845.76       1970.01        29.72 o
   2   1   7       4485.92       4397.68        85.10 o
   3   1   7       1602.94       1667.74        26.30 o
   4   1   7      11856.37      12224.98       188.44 o
   5   1   7         20.71         47.57         4.52 o
   6   1   7        475.66        454.78        13.30 o
   7   1   7        106.51         99.19         7.35 o
   8   1   7       1227.85       1170.26        15.10 o
   9   1   7         19.82         21.38         2.21 o
  10   1   7        113.83        104.10         4.68 o
  11   1   7       1080.13       1068.24        18.20 o
  12   1   7       2074.33       2127.73        31.57 o
  13   1   7         92.78         92.70         6.95 o
  14   1   7         18.57         23.51         3.46 o
  15   1   7          0.02         -0.56         2.88 o
 -13   2   7       1136.05       1116.71        20.57 o
 -12   2   7         53.29         65.67         5.31 o
 -11   2   7          2.52          7.04         2.83 o
 -10   2   7       1477.47       1350.86       100.44 o
  -9   2   7        679.70        632.10        34.14 o
  -8   2   7         53.61         62.82         5.89 o
  -7   2   7        693.91        681.37        19.91 o
  -6   2   7         98.18         95.33         8.74 o
  -5   2   7       2023.12       1821.89        51.71 o
  -4   2   7        656.96        659.19        16.65 o
  -3   2   7       3351.41       3325.85        48.52 o
  -2   2   7       3095.45       3125.01        90.86 o
  -1   2   7       1991.33       1814.21        27.67 o
   0   2   7       2471.86       2461.80        50.41 o
   1   2   7         49.29         57.19         4.17 o
   2   2   7       6533.08       6974.92       106.63 o
   3   2   7       2671.45       2604.50        34.43 o
   4   2   7       1477.70       1685.18        41.40 o
   5   2   7       4898.18       5169.96        84.85 o
   6   2   7       1749.65       1961.79        46.60 o
   7   2   7       2211.57       2263.47        60.51 o
   8   2   7         90.44        101.10         3.48 o
   9   2   7       2494.82       2573.45        29.28 o
  10   2   7       2311.15       2338.71        31.40 o
  11   2   7         31.88         39.19         3.12 o
  12   2   7        147.37        153.81         6.45 o
  13   2   7       2290.05       2411.49        57.99 o
  14   2   7        172.85        176.63        11.36 o
  15   2   7        270.55        245.37        15.98 o
 -13   3   7        323.58        351.51         9.15 o
 -12   3   7        253.52        249.83         9.91 o
 -11   3   7        795.81        700.22        23.51 o
 -10   3   7          0.63          6.62         5.19 o
  -9   3   7       2281.05       2119.16        77.66 o
  -8   3   7         54.06         53.07         4.89 o
  -7   3   7        445.15        425.57        19.97 o
  -6   3   7       1126.21       1177.61        27.79 o
  -5   3   7       4512.57       4649.36        80.13 o
  -4   3   7        563.53        513.65        15.51 o
  -3   3   7       3191.30       3216.51        43.20 o
  -2   3   7        855.54        838.11        20.74 o
  -1   3   7       2593.39       2372.17        46.69 o
   0   3   7          2.54          9.59         1.93 o
   1   3   7       8964.10       9051.79       206.60 o
   2   3   7       5307.95       5702.09        88.74 o
   3   3   7       2475.28       2767.88        44.16 o
   4   3   7       4312.21       4849.45        68.63 o
   5   3   7       5764.50       6026.91       152.42 o
   6   3   7       2312.97       2228.02        51.31 o
   7   3   7         42.13         44.21        11.97 o
   8   3   7       4444.30       4504.18        41.15 o
   9   3   7        754.95        801.24        12.76 o
  10   3   7        300.14        300.36         7.85 o
  11   3   7       5291.50       5575.58       106.65 o
  12   3   7        170.41        175.15         9.81 o
  13   3   7       1562.15       1528.92        30.37 o
  14   3   7        475.84        491.79        14.93 o
  15   3   7         99.24        126.57         7.48 o
 -13   4   7        281.56        288.37        12.25 o
 -12   4   7        458.81        423.42        11.21 o
 -11   4   7        350.05        342.27        14.81 o
 -10   4   7         14.80         15.77         6.27 o
  -9   4   7        431.98        434.14        27.70 o
  -8   4   7         55.28         53.52         7.23 o
  -7   4   7         44.22         50.49         6.30 o
  -6   4   7        602.10        624.69        18.71 o
  -5   4   7        610.79        580.38        13.48 o
  -4   4   7       3457.81       2999.72        54.90 o
  -3   4   7        406.60        464.24        13.73 o
  -2   4   7       1330.92       1465.92        26.60 o
  -1   4   7        297.25        336.73         7.86 o
   0   4   7       2058.02       1878.57        45.56 o
   1   4   7         99.36        113.59         6.46 o
   2   4   7       3516.95       3581.10        51.59 o
   3   4   7       3277.40       3195.44        42.08 o
   4   4   7       1862.35       1848.65        36.23 o
   5   4   7       3991.51       4030.82        70.46 o
   6   4   7       5926.40       5618.02        93.23 o
   7   4   7        357.32        354.83        12.35 o
   8   4   7        600.67        671.82        11.87 o
   9   4   7        330.95        343.64         9.93 o
  10   4   7       2902.28       3038.58        46.48 o
  11   4   7        261.46        274.58        11.45 o
  12   4   7         13.82         15.59         3.07 o
  13   4   7        412.13        457.06        13.31 o
  14   4   7       1038.09       1134.02        32.36 o
  15   4   7         36.90         29.50         3.97 o
 -12   5   7       1176.04       1328.12        32.64 o
 -11   5   7         59.16         41.55         7.14 o
 -10   5   7          6.95          1.75         4.21 o
  -9   5   7        165.15        145.43        15.31 o
  -8   5   7        362.22        388.30        25.85 o
  -7   5   7       1189.39       1175.10        53.45 o
  -6   5   7         16.89         18.95         3.01 o
  -5   5   7         35.72         45.08         3.67 o
  -4   5   7        129.99         90.44         5.45 o
  -3   5   7       3896.71       3865.14       157.84 o
  -2   5   7       3961.65       3984.41        63.49 o
  -1   5   7        608.36        648.18        12.45 o
   0   5   7        554.23        502.18        18.60 o
   1   5   7       2382.62       2375.20        51.97 o
   2   5   7       6164.09       6273.95       100.46 o
   3   5   7       2845.50       3170.21        67.82 o
   4   5   7          6.11          6.74         2.13 o
   5   5   7         59.20         37.59         3.70 o
   6   5   7       8028.11       7687.17       124.69 o
   7   5   7       1994.78       2020.02        25.89 o
   8   5   7         11.36         13.33         2.33 o
   9   5   7        380.61        371.50        10.17 o
  10   5   7       1200.68       1202.71        24.59 o
  11   5   7        163.92        187.95         8.90 o
  12   5   7         64.63         64.65         5.16 o
  13   5   7        593.99        579.05        18.97 o
  14   5   7        626.40        588.88        16.52 o
  15   5   7        586.17        610.50        15.21 o
 -12   6   7         88.81         85.37         4.21 o
 -11   6   7       1149.66       1269.95        32.87 o
 -10   6   7          1.16          6.47         4.31 o
  -9   6   7          0.32          2.72         5.24 o
  -8   6   7        252.95        242.30        19.83 o
  -7   6   7        400.66        381.78        22.59 o
  -6   6   7        192.32        154.38         7.82 o
  -5   6   7        115.22        128.82         5.65 o
  -4   6   7        560.85        605.14        14.20 o
  -3   6   7       8059.88       8432.30       169.45 o
  -2   6   7       1300.69       1469.82        29.17 o
  -1   6   7       6091.57       6197.43       120.46 o
   0   6   7        754.94        835.04        21.44 o
   1   6   7         45.68         26.46         3.68 o
   2   6   7        369.30        403.56        17.48 o
   3   6   7       4946.45       4874.38       101.63 o
   4   6   7         98.16         99.13         8.27 o
   5   6   7       2614.61       2458.83        66.32 o
   6   6   7          5.69          7.76         2.45 o
   7   6   7      12811.92      12837.04       143.39 o
   8   6   7          6.47         12.76         1.96 o
   9   6   7       1225.17       1239.66        34.23 o
  10   6   7       1264.24       1203.83        25.57 o
  11   6   7          3.01          8.39         2.15 o
  12   6   7          9.01          6.27         2.12 o
  13   6   7        245.75        284.35        16.62 o
  14   6   7         26.39         23.44         3.36 o
  15   6   7        827.21        862.84        21.07 o
 -11   7   7        294.72        291.56        12.41 o
 -10   7   7        629.13        653.81        31.21 o
  -9   7   7        381.66        381.28        24.10 o
  -8   7   7         76.89         89.78        12.07 o
  -7   7   7        139.82        158.06        16.08 o
  -6   7   7         60.12         67.51         4.82 o
  -5   7   7        883.40        874.13        16.95 o
  -4   7   7         95.64         93.18         4.47 o
  -3   7   7       1045.82        980.45        22.53 o
  -2   7   7      12522.08      12759.28       234.82 o
  -1   7   7       2470.35       2531.42        46.31 o
   0   7   7        538.27        555.89        15.04 o
   1   7   7        394.22        443.98        16.13 o
   2   7   7        508.25        446.16        13.27 o
   3   7   7       2720.30       2453.59        98.78 o
   4   7   7       1768.34       1776.91        62.22 o
   5   7   7        178.03        213.05        12.01 o
   6   7   7        772.29        779.51        18.84 o
   7   7   7       1107.91       1069.22        20.52 o
   8   7   7        555.66        569.44        11.87 o
   9   7   7       2351.88       2430.94        69.75 o
  10   7   7        779.86        787.42        23.82 o
  11   7   7        845.82        890.50        18.77 o
  12   7   7         32.83         34.46         3.85 o
  13   7   7        444.43        445.28        16.86 o
  14   7   7         72.49         84.26         5.53 o
  15   7   7        226.67        225.18         7.86 o
 -11   8   7          1.71          1.19         1.51 o
 -10   8   7       2237.97       2439.48        77.56 o
  -9   8   7        115.62        106.54        11.71 o
  -8   8   7        340.11        344.10        16.40 o
  -7   8   7        960.85        902.99        45.30 o
  -6   8   7         32.35         32.21         4.61 o
  -5   8   7         15.05         16.38         3.06 o
  -4   8   7       2798.69       2856.52        43.85 o
  -3   8   7        288.52        269.64         9.38 o
  -2   8   7       4786.59       4550.96       106.98 o
  -1   8   7        559.09        593.49        14.95 o
   0   8   7       6027.04       5951.30        86.52 o
   1   8   7         14.25         10.37         2.45 o
   2   8   7        701.89        711.62        16.77 o
   3   8   7        229.72        188.69        10.26 o
   4   8   7       2380.84       2104.98        36.40 o
   5   8   7         95.65         88.53         4.96 o
   6   8   7        488.68        510.05        12.88 o
   7   8   7        719.89        597.76        16.89 o
   8   8   7       1818.22       1718.43        34.16 o
   9   8   7         25.91         23.08         3.39 o
  10   8   7          3.59          2.08         2.22 o
  11   8   7         15.17          9.46         2.63 o
  12   8   7          8.01          6.97         2.44 o
  13   8   7         39.92         42.13         4.39 o
  14   8   7          0.48          1.16         1.82 o
  15   8   7          2.32         -0.07         1.89 o
 -10   9   7        437.37        477.40        16.59 o
  -9   9   7       1810.73       1787.22        63.04 o
  -8   9   7          6.76          5.19         4.83 o
  -7   9   7         82.41         86.91        12.02 o
  -6   9   7         28.71         26.45         7.50 o
  -5   9   7       1183.87       1207.75        37.67 o
  -4   9   7         19.70         22.05         3.08 o
  -3   9   7       3246.04       3157.04        48.83 o
  -2   9   7         11.14         38.83        20.34 o
  -1   9   7       4953.06       5109.77       113.46 o
   0   9   7         50.84         38.37         5.52 o
   1   9   7       1030.59       1114.42        33.13 o
   2   9   7        217.27        239.54        10.28 o
   3   9   7        145.25        145.01         6.24 o
   4   9   7        188.27        171.90         8.99 o
   5   9   7        541.41        506.69        22.18 o
   6   9   7        209.14        214.41         8.22 o
   7   9   7        880.38        937.67        24.72 o
   8   9   7       3580.99       3495.49        58.78 o
   9   9   7        526.20        506.35        18.18 o
  10   9   7         27.82         29.62         4.65 o
  11   9   7          6.50          7.81         3.73 o
  12   9   7        355.81        376.30        12.89 o
  13   9   7        227.73        267.02        16.46 o
  14   9   7          0.34          0.56         3.29 o
 -10  10   7        278.53        271.32        10.54 o
  -9  10   7       1651.74       1681.51        36.43 o
  -8  10   7         16.43         23.90         6.34 o
  -7  10   7        376.03        359.49        23.95 o
  -6  10   7         14.68         12.69         5.60 o
  -5  10   7         31.32         52.78        21.85 o
  -4  10   7        850.95        939.85        32.05 o
  -3  10   7       1465.66       1517.21        37.35 o
  -2  10   7          7.03          9.27         2.65 o
  -1  10   7       1162.05       1175.81        36.16 o
   0  10   7       2897.75       3075.52        80.01 o
   1  10   7        458.67        441.53        19.46 o
   2  10   7         12.89         15.72         3.40 o
   3  10   7         89.89        104.24         5.78 o
   4  10   7       1363.46       1322.70        38.60 o
   5  10   7       1433.55       1328.08        27.75 o
   6  10   7        327.35        314.86        11.71 o
   7  10   7         67.25         68.35         5.53 o
   8  10   7        391.37        389.73        15.27 o
   9  10   7         49.46         53.55         5.65 o
  10  10   7         50.73         58.52         6.68 o
  11  10   7          2.22          4.58         3.27 o
  12  10   7        413.06        339.16        15.86 o
  13  10   7          5.09          2.05         3.34 o
  14  10   7         33.68         31.89         5.70 o
  -9  11   7         56.05         57.09         4.49 o
  -8  11   7       1536.73       1586.89        46.87 o
  -7  11   7        103.24        108.71        10.38 o
  -6  11   7          1.05          4.08         3.11 o
  -5  11   7        670.65        729.37        26.60 o
  -4  11   7        957.56       1008.84        24.95 o
  -3  11   7       1132.36       1216.96        26.89 o
  -2  11   7        643.51        650.10        18.07 o
  -1  11   7          3.31         10.01         6.11 o
   0  11   7        355.94        352.29        17.97 o
   1  11   7          0.33          2.01         2.91 o
   2  11   7       1090.72       1074.94        34.55 o
   3  11   7         48.36         45.95         5.58 o
   4  11   7        909.55        853.68        25.07 o
   5  11   7          1.45          5.45         3.06 o
   6  11   7         16.91         15.94         3.71 o
   7  11   7        280.37        305.64        13.29 o
   8  11   7        156.33        146.72         9.17 o
   9  11   7        621.91        622.35        23.56 o
  10  11   7       1093.00       1110.02        32.41 o
  11  11   7         91.61         88.08         7.46 o
  12  11   7         18.71         24.78         3.41 o
  13  11   7        401.32        395.59        19.61 o
  -8  12   7        392.16        376.13        13.43 o
  -7  12   7        242.35        264.02        13.13 o
  -6  12   7       1388.87       1494.69        39.69 o
  -5  12   7        133.64        135.95         8.13 o
  -4  12   7          0.82          3.87         2.80 o
  -3  12   7       1384.64       1489.70        30.26 o
  -2  12   7        835.88        915.83        25.72 o
  -1  12   7        838.51        880.80        30.70 o
   0  12   7        266.97        263.69        22.66 o
   1  12   7         70.57         78.02        12.33 o
   2  12   7        216.25        261.71        22.81 o
   3  12   7         64.72         72.16        12.17 o
   4  12   7        162.61        139.27        16.80 o
   5  12   7        299.70        298.30        15.57 o
   6  12   7       1288.16       1252.15        31.17 o
   7  12   7        487.44        493.52        17.29 o
   8  12   7         24.65         29.96         4.45 o
   9  12   7          5.14          0.98         2.96 o
  10  12   7        322.07        311.36        18.91 o
  11  12   7        319.69        296.22        12.95 o
  12  12   7         61.61         62.75         4.51 o
  13  12   7         49.18         45.77         7.50 o
  -7  13   7         25.62         17.86         2.89 o
  -6  13   7         36.60         39.26         6.96 o
  -5  13   7        855.32        874.36        21.72 o
  -4  13   7        182.68        214.88        12.32 o
  -3  13   7        660.79        713.76        20.70 o
  -2  13   7         32.65         31.37         4.58 o
  -1  13   7        700.96        702.97        24.89 o
   0  13   7        232.36        225.88        13.96 o
   1  13   7         55.93         75.45        12.33 o
   2  13   7         42.96         50.95        10.43 o
   3  13   7        931.55       1018.99        49.64 o
   4  13   7        183.96        181.24        18.60 o
   5  13   7        183.27        190.41        12.94 o
   6  13   7          5.46         10.39         3.50 o
   7  13   7       1140.11       1066.75        39.10 o
   8  13   7        173.26        181.66        10.10 o
   9  13   7          0.04         -0.62         3.75 o
  10  13   7        550.22        565.98        25.66 o
  11  13   7        151.55        138.55         8.13 o
  12  13   7         26.26         21.87         3.03 o
  -5  14   7        198.28        211.45        12.72 o
  -4  14   7          8.84          9.74         3.00 o
  -3  14   7        114.01        117.09         9.79 o
  -2  14   7        296.85        347.08        12.97 o
  -1  14   7        416.34        423.24        14.99 o
   0  14   7        398.96        437.46        26.19 o
   1  14   7         40.61         37.41         5.78 o
   2  14   7          6.55          7.45         5.08 o
   3  14   7       1080.95       1093.69        50.12 o
   4  14   7        482.84        499.80        21.00 o
   5  14   7        195.24        175.89        19.57 o
   6  14   7        282.08        305.37        12.83 o
   7  14   7        425.18        441.33        15.37 o
   8  14   7        182.87        166.67        18.78 o
   9  14   7         17.80         22.78         3.82 o
  10  14   7          0.16          0.41         3.08 o
  11  14   7         80.71         93.84         6.21 o
  -4  15   7         99.31        101.70         6.37 o
  -3  15   7          0.66          0.85         2.00 o
  -2  15   7        157.12        147.99         9.03 o
  -1  15   7        122.52         99.07         6.84 o
   0  15   7        959.90        998.83        30.27 o
   1  15   7        167.50        154.63        15.10 o
   2  15   7         66.59         53.47         9.40 o
   3  15   7          3.49          1.80         3.75 o
   4  15   7        404.03        440.76        18.28 o
   5  15   7         10.17          9.15         3.38 o
   6  15   7          0.38          0.68         2.42 o
   7  15   7          9.91          5.54         2.95 o
   8  15   7        678.27        705.65        30.45 o
   9  15   7        336.09        327.36        17.58 o
  -2  16   7        106.52         98.48         9.14 o
  -1  16   7         56.06         90.30         9.35 o
   0  16   7         71.09         69.60         8.78 o
   1  16   7        458.75        469.39        17.06 o
   2  16   7        242.59        227.61        11.46 o
   3  16   7         44.33         44.53         7.40 o
   4  16   7         58.23         65.69         8.78 o
   5  16   7         50.19         45.68         5.10 o
   6  16   7          1.54          0.51         2.88 o
   7  16   7         52.74         40.37         6.06 o
  -2 -15   8        350.06        304.64        15.16 o
  -1 -15   8          8.19          3.27         2.09 o
   0 -15   8        171.30        152.29        11.46 o
  -6 -14   8          5.44          5.28         1.83 o
  -5 -14   8        277.18        270.51        11.85 o
  -4 -14   8        178.85        151.84         7.27 o
  -3 -14   8        369.73        400.99        13.09 o
  -2 -14   8         53.85         61.15         4.24 o
  -1 -14   8         96.19         84.01         5.75 o
   0 -14   8         72.66         66.08         6.49 o
   1 -14   8         17.87         15.51         2.86 o
   2 -14   8         36.04         29.39         9.45 o
   3 -14   8        281.78        275.15        12.26 o
   4 -14   8         42.01         38.30         4.30 o
  -7 -13   8         46.92         58.40         7.14 o
  -6 -13   8        148.49        136.47         8.52 o
  -5 -13   8        367.83        352.73        19.09 o
  -4 -13   8        175.89        168.77        10.31 o
  -3 -13   8        673.10        689.83        19.35 o
  -2 -13   8        245.99        236.97         9.17 o
  -1 -13   8         79.68         95.81         5.84 o
   0 -13   8          2.08          4.25         2.62 o
   1 -13   8        277.03        274.15        11.29 o
   2 -13   8         54.06         52.86         5.03 o
   3 -13   8         13.96         11.71         5.08 o
   4 -13   8          8.00          4.67         4.11 o
   5 -13   8        195.93        199.81        15.57 o
   6 -13   8        111.52        100.48        10.07 o
  -9 -12   8         92.05        112.40         6.37 o
  -8 -12   8        396.05        370.71        13.64 o
  -7 -12   8          0.74          1.21         2.05 o
  -6 -12   8        121.41        128.91         8.32 o
  -5 -12   8          0.03          2.79         2.36 o
  -4 -12   8        477.81        474.26        30.04 o
  -3 -12   8       1362.62       1328.98        49.94 o
  -2 -12   8          1.64          7.52         3.30 o
  -1 -12   8        306.02        345.23        14.73 o
   0 -12   8         79.39         90.81        13.15 o
   1 -12   8        388.94        420.26        22.95 o
   2 -12   8          3.07          5.84         2.91 o
   3 -12   8        130.97        131.26        11.03 o
   4 -12   8        406.29        384.43        17.11 o
   5 -12   8          1.66         -0.49         3.04 o
   6 -12   8         34.47         24.70         6.52 o
   7 -12   8          4.60          9.24         4.21 o
 -10 -11   8        112.32        118.61         7.55 o
  -9 -11   8        409.96        467.16        12.81 o
  -8 -11   8         45.64         48.65         4.27 o
  -7 -11   8         42.75         31.81         3.85 o
  -6 -11   8          0.09          1.75         2.08 o
  -5 -11   8         26.80         42.63         5.00 o
  -4 -11   8        731.94        756.04        30.01 o
  -3 -11   8        397.20        391.39        14.55 o
  -2 -11   8          0.04          7.86         3.73 o
  -1 -11   8         10.45         12.54         4.29 o
   0 -11   8        292.79        356.44        20.45 o
   1 -11   8         65.51         71.76         6.86 o
   2 -11   8         88.76         75.64         6.98 o
   3 -11   8        328.60        310.13        25.77 o
   4 -11   8        120.06        131.91        10.62 o
   5 -11   8        545.57        549.37        21.86 o
   6 -11   8          7.21         11.84         3.97 o
   7 -11   8         63.30         40.45         5.52 o
   8 -11   8        246.81        226.62        11.47 o
   9 -11   8        154.99        156.54         8.30 o
 -11 -10   8          0.47          2.00         1.78 o
 -10 -10   8          0.26          2.14         1.70 o
  -9 -10   8         19.18         27.57         3.45 o
  -8 -10   8         42.37         36.66         4.06 o
  -7 -10   8        471.67        497.41        15.56 o
  -6 -10   8          0.19          0.21         2.20 o
  -5 -10   8        299.00        290.51        10.51 o
  -4 -10   8        133.52        165.64         7.90 o
  -3 -10   8        182.76        199.61        10.21 o
  -2 -10   8        255.95        234.42        14.09 o
  -1 -10   8        869.77        932.56        43.93 o
   0 -10   8          1.78          5.23         3.13 o
   1 -10   8        392.72        415.26        19.29 o
   2 -10   8        139.49        122.15         9.66 o
   3 -10   8        132.01        127.77         8.94 o
   4 -10   8        271.09        264.21        12.71 o
   5 -10   8          1.97          2.61         3.44 o
   6 -10   8        129.21        138.94        10.70 o
   7 -10   8        410.24        381.65        18.35 o
   8 -10   8        100.63         94.08         8.34 o
   9 -10   8        291.65        307.67        16.34 o
  10 -10   8         42.88         51.52         6.88 o
 -11  -9   8         25.55         21.65         5.42 o
 -10  -9   8        258.29        222.61        10.85 o
  -9  -9   8          0.96          2.73         2.28 o
  -8  -9   8          6.79          6.90         2.72 o
  -7  -9   8        109.67        121.82         7.57 o
  -6  -9   8         99.42        109.98         9.65 o
  -5  -9   8        469.24        507.66        14.48 o
  -4  -9   8          1.01          2.37         2.11 o
  -3  -9   8       1044.39       1039.58        18.53 o
  -2  -9   8        472.85        455.31        12.13 o
  -1  -9   8         52.61         47.38         4.43 o
   0  -9   8        368.40        372.99        15.48 o
   1  -9   8        413.70        402.68        13.72 o
   2  -9   8       1412.54       1519.82        30.90 o
   3  -9   8          0.82          7.60         3.16 o
   4  -9   8        657.08        607.88        20.25 o
   5  -9   8        205.60        217.79        11.53 o
   6  -9   8         80.09         81.48         8.55 o
   7  -9   8         10.85          7.75         3.17 o
   8  -9   8         37.77         34.76         5.79 o
   9  -9   8        114.40        100.76         8.88 o
  10  -9   8        647.71        596.17        20.66 o
  11  -9   8         11.43         14.69         4.21 o
 -12  -8   8        331.15        344.74        12.01 o
 -11  -8   8        140.09        144.58        17.93 o
 -10  -8   8        719.65        790.25        24.35 o
  -9  -8   8         69.49         59.67         6.53 o
  -8  -8   8        506.30        579.34        17.42 o
  -7  -8   8         40.41         51.66         5.28 o
  -6  -8   8        782.20        789.14        21.42 o
  -5  -8   8        813.70        929.25        18.86 o
  -4  -8   8        596.19        639.20        15.35 o
  -3  -8   8        100.86        136.40         6.21 o
  -2  -8   8       1452.52       1529.23        32.55 o
  -1  -8   8        281.96        302.57         9.31 o
   0  -8   8          3.34          4.80         1.68 o
   1  -8   8        207.02        219.93        10.06 o
   2  -8   8       1449.85       1433.19        24.84 o
   3  -8   8        689.82        735.87        16.74 o
   4  -8   8         41.58         36.17         3.62 o
   5  -8   8        283.09        287.04        11.48 o
   6  -8   8       1646.35       1544.37        36.33 o
   7  -8   8        421.38        369.97        19.15 o
   8  -8   8         67.62         53.51         7.54 o
   9  -8   8        105.30         75.73         8.18 o
  10  -8   8        218.79        209.49        13.15 o
  11  -8   8          0.71         -1.34         3.39 o
  12  -8   8          1.25         -0.92         2.62 o
 -12  -7   8        407.96        462.87        15.24 o
 -11  -7   8        669.86        697.98        21.78 o
 -10  -7   8         44.23         33.90         6.98 o
  -9  -7   8          1.81          9.50         4.83 o
  -8  -7   8        212.25        198.23        12.28 o
  -7  -7   8        144.98        178.40        15.92 o
  -6  -7   8       1635.58       1674.26        42.70 o
  -5  -7   8         15.25          9.80         2.09 o
  -4  -7   8          0.02          2.37         1.51 o
  -3  -7   8        221.55        218.76         7.48 o
  -2  -7   8        665.79        732.70        17.64 o
  -1  -7   8       5334.22       5421.24        85.99 o
   0  -7   8         53.48         57.49         3.50 o
   1  -7   8         18.24         20.20         2.45 o
   2  -7   8        215.46        198.84         6.24 o
   3  -7   8        817.85        756.05        13.78 o
   4  -7   8        134.73        108.69         5.36 o
   5  -7   8          7.23          8.19         2.58 o
   6  -7   8         18.05         17.20         2.90 o
   7  -7   8        934.18        918.68        34.11 o
   8  -7   8       1226.99       1143.72        37.61 o
   9  -7   8         17.64         23.94         5.48 o
  10  -7   8        161.80         99.95         9.21 o
  11  -7   8         16.39          1.64         3.60 o
  12  -7   8          6.56          4.98         3.39 o
 -13  -6   8         16.53         15.40         2.52 o
 -12  -6   8         33.45         41.43         4.72 o
 -11  -6   8        235.33        293.53        13.90 o
 -10  -6   8        417.84        475.06        28.22 o
  -9  -6   8        961.17        905.36        43.06 o
  -8  -6   8       1053.54       1115.02        49.40 o
  -7  -6   8        197.54        218.42        17.72 o
  -6  -6   8         10.41          8.86         3.17 o
  -5  -6   8        831.00        857.72        18.91 o
  -4  -6   8        601.17        611.46        14.82 o
  -3  -6   8       1266.79       1424.15        66.29 o
  -2  -6   8        423.18        463.27        11.05 o
  -1  -6   8       2318.89       2377.34        46.99 o
   0  -6   8       1689.61       1722.61        24.44 o
   1  -6   8        285.64        328.23        11.03 o
   2  -6   8        329.92        323.74        12.35 o
   3  -6   8        664.07        605.31        11.56 o
   4  -6   8       1695.70       1685.15        26.30 o
   5  -6   8         92.33        101.90         5.11 o
   6  -6   8          1.13          1.46         1.99 o
   7  -6   8        445.19        429.10        16.89 o
   8  -6   8        416.76        431.62        21.09 o
   9  -6   8        975.78        967.75        33.79 o
  10  -6   8        153.94        134.49        12.89 o
  11  -6   8         16.00         14.97         4.17 o
  12  -6   8         47.90         45.81         7.96 o
  13  -6   8        775.68        813.67        32.99 o
 -13  -5   8          3.89          4.57         2.88 o
 -12  -5   8          9.09         10.48         4.47 o
 -11  -5   8          0.42         -0.87         3.80 o
 -10  -5   8        565.53        625.25        33.83 o
  -9  -5   8        134.65        127.70         9.84 o
  -8  -5   8        874.62        908.90        55.40 o
  -7  -5   8        238.22        243.18        10.48 o
  -6  -5   8         38.47         46.51         5.63 o
  -5  -5   8        751.62        797.74        20.13 o
  -4  -5   8       1631.22       1585.91        33.75 o
  -3  -5   8         11.90         20.15         2.48 o
  -2  -5   8        182.29        134.48         6.76 o
  -1  -5   8          3.01         10.38         2.14 o
   0  -5   8        691.09        619.50        16.02 o
   1  -5   8        160.54        144.37         6.75 o
   2  -5   8         53.11         52.76         5.83 o
   3  -5   8       1697.79       1777.24        27.45 o
   4  -5   8       3668.96       3466.86        58.98 o
   5  -5   8        587.72        557.95        15.04 o
   6  -5   8       1448.05       1415.74        26.07 o
   7  -5   8        160.31        157.88         7.50 o
   8  -5   8       1242.93       1224.48        31.84 o
   9  -5   8        649.06        657.77        26.81 o
  10  -5   8        119.15        120.76         8.34 o
  11  -5   8          0.82          4.78         2.57 o
  12  -5   8        677.69        677.86        39.75 o
  13  -5   8        128.31        113.54         7.55 o
 -13  -4   8         11.82         18.18         4.83 o
 -12  -4   8          4.12         10.37         4.57 o
 -11  -4   8        122.73        113.48         8.74 o
 -10  -4   8        796.77        822.60        28.44 o
  -9  -4   8        857.22        853.70        28.18 o
  -8  -4   8        550.43        543.54        16.95 o
  -7  -4   8          5.85          6.16         2.31 o
  -6  -4   8        102.29        126.29         7.06 o
  -5  -4   8         25.29         20.51         3.57 o
  -4  -4   8        336.95        303.87        12.58 o
  -3  -4   8          6.88         20.05         2.40 o
  -2  -4   8       2222.65       2217.56        40.53 o
  -1  -4   8       1353.39       1411.97        28.40 o
   0  -4   8         74.00         44.35         3.63 o
   1  -4   8        294.05        283.97         9.48 o
   2  -4   8       1416.84       1461.78        28.84 o
   3  -4   8         36.62         55.93        28.63 o
   4  -4   8        686.12        614.43        21.02 o
   5  -4   8       3762.12       3608.76       108.48 o
   6  -4   8       5498.04       5428.22       131.36 o
   7  -4   8        790.98        776.27        15.79 o
   8  -4   8       2980.17       2850.96        59.33 o
   9  -4   8         86.48         96.20         6.36 o
  10  -4   8         37.50         36.07         4.96 o
  11  -4   8        183.19        169.74         9.72 o
  12  -4   8          7.55         12.39         3.67 o
  13  -4   8        844.24        894.86        26.62 o
  14  -4   8        462.62        437.40        32.78 o
 -13  -3   8        776.85        866.41        23.81 o
 -12  -3   8         22.72         30.32         4.55 o
 -11  -3   8        599.21        630.82        22.47 o
 -10  -3   8          6.53          7.82         4.52 o
  -9  -3   8         51.64         58.68         6.93 o
  -8  -3   8        257.45        269.04         9.87 o
  -7  -3   8        115.87        117.65         6.20 o
  -6  -3   8        717.83        716.45        16.42 o
  -5  -3   8          0.57          1.95         1.59 o
  -4  -3   8         78.33         84.69         4.05 o
  -3  -3   8        809.23        711.86        15.26 o
  -2  -3   8        157.54        175.58         6.13 o
  -1  -3   8        172.34        210.00         7.96 o
   0  -3   8         94.04         91.41         4.28 o
   1  -3   8        241.23        157.22         6.53 o
   2  -3   8        945.00        997.64        26.93 o
   3  -3   8       1718.68       1535.71        52.54 o
   4  -3   8       1028.78       1080.08        34.70 o
   5  -3   8       4443.12       4128.97       260.75 o
   6  -3   8          7.10          3.17         1.49 o
   7  -3   8         45.92         37.48         3.20 o
   8  -3   8          8.74         12.35         2.18 o
   9  -3   8        167.93        143.93         6.27 o
  10  -3   8        376.20        366.87        12.70 o
  11  -3   8        827.10        826.58        23.96 o
  12  -3   8         19.11         34.81         9.30 o
  13  -3   8       1081.09       1127.27        51.21 o
  14  -3   8         36.80         40.21         4.56 o
 -13  -2   8          6.52          5.36         2.38 o
 -12  -2   8        338.70        336.68        14.59 o
 -11  -2   8         19.79         20.67         6.01 o
 -10  -2   8         32.81         38.97         7.65 o
  -9  -2   8         57.34         75.47         9.99 o
  -8  -2   8         94.92         99.22         6.17 o
  -7  -2   8          6.58          7.47         2.41 o
  -6  -2   8        174.81        159.88         8.09 o
  -5  -2   8        251.87        231.49         6.96 o
  -4  -2   8       3177.47       3358.60        52.05 o
  -3  -2   8       4166.78       4081.72        52.99 o
  -2  -2   8        224.50        223.23         6.06 o
  -1  -2   8        760.77        765.54        17.62 o
   0  -2   8        716.13        857.01        18.83 o
   1  -2   8         90.82        126.00         5.66 o
   2  -2   8       3959.24       3842.58        81.04 o
   3  -2   8       3404.95       3319.57        69.44 o
   4  -2   8        202.47        189.28         9.30 o
   5  -2   8        127.88        118.37         6.23 o
   6  -2   8       2988.20       3024.76        74.29 o
   7  -2   8       3145.35       3225.89        55.85 o
   8  -2   8       1204.71       1303.23        21.77 o
   9  -2   8        786.65        804.58        16.20 o
  10  -2   8       1354.34       1401.44        23.69 o
  11  -2   8        309.72        298.94        11.39 o
  12  -2   8        489.02        513.14        21.22 o
  13  -2   8          0.01          1.74         2.84 o
  14  -2   8          6.13          6.54         2.86 o
  15  -2   8         54.98         68.26         7.24 o
 -13  -1   8         20.54         23.00         3.61 o
 -12  -1   8          6.39         12.26         3.35 o
 -11  -1   8        893.08        926.75        29.06 o
 -10  -1   8         15.64         18.49         4.46 o
  -9  -1   8        108.21        132.48         9.99 o
  -8  -1   8         75.99         69.70         5.22 o
  -7  -1   8        702.29        704.15        23.23 o
  -6  -1   8       3296.66       3336.79       133.68 o
  -5  -1   8        113.01        125.14         6.73 o
  -4  -1   8        818.46        957.89        21.68 o
  -3  -1   8        206.89        215.86         7.60 o
  -2  -1   8       7017.04       6618.71       106.42 o
  -1  -1   8        410.85        431.08        12.58 o
   0  -1   8        369.77        404.95        11.13 o
   1  -1   8         36.86         47.14         3.40 o
   2  -1   8       8884.82       8547.86       171.90 o
   3  -1   8        710.78        816.60        15.57 o
   4  -1   8        419.69        462.35        20.07 o
   5  -1   8         73.18         82.02         4.39 o
   6  -1   8       5308.03       5412.68       110.54 o
   7  -1   8         26.80         16.42         2.15 o
   8  -1   8       4026.72       4065.49        57.94 o
   9  -1   8        688.91        736.97        15.27 o
  10  -1   8       2656.54       2783.61        44.05 o
  11  -1   8        123.85        133.02         6.21 o
  12  -1   8       1048.75       1040.84        34.02 o
  13  -1   8         62.21         69.78         7.73 o
  14  -1   8         14.45         28.24         4.49 o
  15  -1   8         35.20         53.21         6.83 o
 -13   0   8         16.52         15.74         2.46 o
 -12   0   8        168.12        204.83        10.83 o
 -11   0   8       1423.54       1317.60        44.23 o
 -10   0   8         72.72         54.87         9.53 o
  -9   0   8         98.63        103.38         8.87 o
  -8   0   8        187.28        198.53         9.49 o
  -7   0   8        467.18        366.14        13.38 o
  -6   0   8       3392.30       3274.98        59.39 o
  -5   0   8       3832.77       3801.28        71.32 o
  -4   0   8        469.63        536.77        53.95 o
  -3   0   8        185.54        220.50         8.03 o
  -2   0   8       1261.55       1142.76        27.72 o
  -1   0   8      12938.06      12946.78       198.86 o
   0   0   8        511.03        499.81        15.25 o
   1   0   8          0.18          6.42         1.92 o
   2   0   8       2083.06       2057.21        58.69 o
   3   0   8      15837.36      16562.98       297.01 o
   4   0   8        664.86        757.62        17.70 o
   5   0   8         29.08         58.47         4.34 o
   6   0   8        491.52        422.59        13.11 o
   7   0   8       2155.18       2199.94        21.63 o
   8   0   8       1585.75       1634.86        20.59 o
   9   0   8        758.42        795.85        13.80 o
  10   0   8        571.68        616.93        13.94 o
  11   0   8        579.46        641.82        14.38 o
  12   0   8        830.95        864.90        17.04 o
  13   0   8        625.26        632.52        23.30 o
  14   0   8         16.10         10.78         3.40 o
  15   0   8         35.52         37.60         6.16 o
 -13   1   8        108.08        110.70         5.61 o
 -12   1   8         17.79         10.45         2.61 o
 -11   1   8        716.39        725.12        20.05 o
 -10   1   8          5.00          3.71         2.46 o
  -9   1   8          2.76          8.85         3.39 o
  -8   1   8        177.75        168.39         8.53 o
  -7   1   8        368.09        407.97        19.37 o
  -6   1   8       1125.83       1106.81        41.40 o
  -5   1   8        984.96        928.56        27.70 o
  -4   1   8         53.84         80.74        23.93 o
  -3   1   8        298.55        316.37        22.77 o
  -2   1   8       1228.04       1470.63        33.59 o
  -1   1   8       2905.12       2676.43        55.71 o
   0   1   8        525.36        525.13        35.38 o
   1   1   8       3675.68       4005.28        65.81 o
   2   1   8       6265.95       6303.36       101.60 o
   3   1   8      11542.40      12237.62       162.84 o
   4   1   8       3542.98       3719.09        63.01 o
   5   1   8       6090.09       6576.36       106.37 o
   6   1   8        181.40        178.08         7.99 o
   7   1   8       1879.77       1900.51        22.25 o
   8   1   8        158.77        188.72         4.91 o
   9   1   8        208.67        229.48         6.30 o
  10   1   8       1193.21       1226.74        18.69 o
  11   1   8       1202.03       1281.83        22.41 o
  12   1   8        158.50        161.25         6.69 o
  13   1   8       1010.78       1199.66        25.08 o
  14   1   8         39.38         41.50         5.33 o
  15   1   8          0.40         -0.56         2.82 o
 -13   2   8         27.97         32.54         2.66 o
 -12   2   8        845.34        854.48        24.30 o
 -11   2   8         52.70         60.08         6.47 o
 -10   2   8       1043.50        902.99        23.77 o
  -9   2   8         76.35         65.26         7.09 o
  -8   2   8       8436.57       8308.76       162.33 o
  -7   2   8       1058.95        999.34        32.22 o
  -6   2   8       1367.92       1311.10        37.70 o
  -5   2   8        404.40        425.82        13.93 o
  -4   2   8       1480.74       1362.08        34.24 o
  -3   2   8         17.92         21.13         2.69 o
  -2   2   8       3781.66       4176.42        70.63 o
  -1   2   8       1117.88       1019.75        40.15 o
   0   2   8      16564.28      17747.00      1158.26 o
   1   2   8       7357.99       7915.73       152.07 o
   2   2   8        523.75        525.66        13.24 o
   3   2   8      10082.53      11432.97       153.06 o
   4   2   8       1355.82       1186.86        36.41 o
   5   2   8       2041.54       2157.22        48.02 o
   6   2   8        297.36        319.68        16.61 o
   7   2   8         43.07         54.58         3.48 o
   8   2   8       2072.49       2027.71        21.75 o
   9   2   8       1337.66       1316.92        17.13 o
  10   2   8        625.24        609.69        11.99 o
  11   2   8         67.89         80.93         4.13 o
  12   2   8       1735.25       1787.61        27.57 o
  13   2   8        267.62        260.72         8.77 o
  14   2   8        603.90        681.29        33.16 o
  15   2   8         86.73         90.61         9.45 o
 -13   3   8         13.94         12.83         1.76 o
 -12   3   8         86.74         82.11         4.57 o
 -11   3   8        939.69        840.92        21.48 o
 -10   3   8          7.52         12.63         3.77 o
  -9   3   8        938.84        880.76        28.34 o
  -8   3   8       2726.01       2621.47       131.17 o
  -7   3   8          7.56          8.82         2.89 o
  -6   3   8        164.73        154.71         8.66 o
  -5   3   8        660.06        601.29        17.63 o
  -4   3   8       2221.78       2070.67        49.82 o
  -3   3   8       4263.77       4437.83        75.15 o
  -2   3   8       1152.12       1158.13        22.97 o
  -1   3   8        124.12        144.09         8.41 o
   0   3   8       2796.07       2822.52        84.81 o
   1   3   8       1314.23       1224.91        21.27 o
   2   3   8       5388.36       5495.83        93.25 o
   3   3   8       1690.50       1662.83        24.46 o
   4   3   8        518.95        530.58        12.21 o
   5   3   8        728.21        856.04        20.46 o
   6   3   8       3070.74       2976.45        62.12 o
   7   3   8         19.52         24.45         1.69 o
   8   3   8       2868.62       2831.04        26.86 o
   9   3   8        684.68        723.47        11.58 o
  10   3   8       1720.33       1805.09        25.07 o
  11   3   8          7.24         13.50         2.10 o
  12   3   8         33.44         37.31         3.35 o
  13   3   8        127.10        115.40         7.34 o
  14   3   8        254.88        286.82        10.79 o
  15   3   8        899.32        937.42        42.92 o
 -12   4   8         91.94        102.19         5.89 o
 -11   4   8       1494.03       1376.57        51.07 o
 -10   4   8        105.96         94.67        12.23 o
  -9   4   8         43.12         59.01        10.27 o
  -8   4   8        450.84        377.57        25.70 o
  -7   4   8       4279.62       4215.92        77.14 o
  -6   4   8        164.44        165.45         9.15 o
  -5   4   8        838.04        840.24        22.26 o
  -4   4   8         93.75         67.07         4.75 o
  -3   4   8       1333.58       1219.56        20.58 o
  -2   4   8          2.47          1.69         1.23 o
  -1   4   8        404.47        412.13        10.39 o
   0   4   8       3139.30       3337.99        86.09 o
   1   4   8       3103.77       2854.41        49.95 o
   2   4   8          2.13          4.71         2.28 o
   3   4   8       2903.45       2960.52        52.72 o
   4   4   8        266.44        317.24        11.62 o
   5   4   8       1686.98       1560.06        45.89 o
   6   4   8        784.85        751.91        23.94 o
   7   4   8       1604.06       1599.93        22.91 o
   8   4   8        353.74        387.82         6.91 o
   9   4   8       1906.27       1934.54        26.93 o
  10   4   8         80.76         74.04         3.99 o
  11   4   8        338.33        347.09        10.97 o
  12   4   8         90.47         95.53         6.25 o
  13   4   8        455.36        503.11        16.08 o
  14   4   8        201.35        176.01         7.19 o
  15   4   8       1928.61       2032.82        62.88 o
 -12   5   8        170.13        175.31         7.21 o
 -11   5   8        431.44        483.49        15.83 o
 -10   5   8         20.12         19.26         6.27 o
  -9   5   8        543.50        514.69        30.02 o
  -8   5   8       3317.66       3094.08       104.06 o
  -7   5   8        197.94        213.32        17.52 o
  -6   5   8        168.63        154.28         9.02 o
  -5   5   8        187.94        206.75         7.93 o
  -4   5   8        245.31        270.40         9.84 o
  -3   5   8        167.74        132.33         5.63 o
  -2   5   8        495.38        474.59        14.49 o
  -1   5   8       2586.62       2794.45        43.26 o
   0   5   8        699.61        729.73        18.36 o
   1   5   8        703.02        676.70        16.92 o
   2   5   8       4972.34       5030.90       106.32 o
   3   5   8       1634.28       1570.05        31.03 o
   4   5   8        229.76        301.08         9.19 o
   5   5   8        885.10        827.41        20.69 o
   6   5   8        374.83        353.55        15.39 o
   7   5   8      10473.19      10477.15       160.21 o
   8   5   8       1125.24       1127.91        17.84 o
   9   5   8        635.89        640.95        12.05 o
  10   5   8        648.32        654.26        14.33 o
  11   5   8        202.22        224.27         8.54 o
  12   5   8        203.94        219.76         9.24 o
  13   5   8        515.89        534.55        14.33 o
  14   5   8          1.58          3.27         2.93 o
  15   5   8        926.59        981.06        31.27 o
 -12   6   8         88.89         77.67         4.93 o
 -11   6   8        279.25        263.49         9.60 o
 -10   6   8        884.73        884.01        27.05 o
  -9   6   8        270.10        284.88        19.58 o
  -8   6   8          0.33         12.38         5.80 o
  -7   6   8        173.12        176.26        17.21 o
  -6   6   8        257.38        254.89        10.30 o
  -5   6   8        477.03        496.82        12.03 o
  -4   6   8        744.87        765.71        18.80 o
  -3   6   8        803.84        933.60        19.15 o
  -2   6   8       8537.13       8492.02       106.36 o
  -1   6   8        751.97        731.72        16.11 o
   0   6   8       1053.35       1051.89        32.11 o
   1   6   8        109.51        113.52         6.26 o
   2   6   8        150.23        123.72         7.87 o
   3   6   8        349.95        343.43        11.32 o
   4   6   8        606.72        506.94        22.64 o
   5   6   8       1291.16       1356.44        54.15 o
   6   6   8       3052.72       2858.35        38.85 o
   7   6   8         35.17         29.23         2.96 o
   8   6   8       4477.23       4650.22        68.54 o
   9   6   8        179.53        190.66        12.75 o
  10   6   8         63.66         51.22         4.30 o
  11   6   8        587.64        598.74        14.77 o
  12   6   8        125.29        144.07         7.47 o
  13   6   8        955.71        948.61        23.40 o
  14   6   8          0.85          1.76         2.02 o
  15   6   8         17.72         21.48         3.28 o
 -11   7   8       1082.82       1031.68        31.56 o
 -10   7   8        119.14        139.26        12.59 o
  -9   7   8       1162.14       1209.20        48.95 o
  -8   7   8       2895.39       2899.62        96.81 o
  -7   7   8          3.64          8.42         5.91 o
  -6   7   8        404.37        441.32        27.44 o
  -5   7   8         24.30         19.24         2.57 o
  -4   7   8        455.66        453.85        10.45 o
  -3   7   8        233.41        269.79         8.92 o
  -2   7   8       2915.05       2872.18        68.32 o
  -1   7   8      11194.05      11167.53       165.75 o
   0   7   8        548.35        541.22        17.80 o
   1   7   8         74.71        105.75         7.61 o
   2   7   8         44.59         49.42         5.32 o
   3   7   8        642.48        556.16        23.27 o
   4   7   8        498.25        434.46        14.34 o
   5   7   8       4101.17       4131.30        72.49 o
   6   7   8        982.47        948.44        20.67 o
   7   7   8       1387.75       1401.79        25.14 o
   8   7   8       1187.82       1107.57        20.93 o
   9   7   8          3.08          5.78         2.35 o
  10   7   8        824.15        846.79        21.34 o
  11   7   8         80.23         95.96         6.59 o
  12   7   8        301.43        294.55         9.47 o
  13   7   8         14.28         13.71         2.61 o
  14   7   8        375.87        387.03        18.26 o
  15   7   8         99.84        105.47        10.66 o
 -11   8   8         89.24         93.68         4.73 o
 -10   8   8        522.21        490.95        13.95 o
  -9   8   8       3402.14       3509.63       108.02 o
  -8   8   8        268.76        267.60        19.37 o
  -7   8   8         72.43         87.37        11.92 o
  -6   8   8       1671.31       1713.98        70.16 o
  -5   8   8         99.84        109.38         6.95 o
  -4   8   8         54.62         61.08         4.22 o
  -3   8   8        999.82        989.51        20.03 o
  -2   8   8        890.26        901.79        18.61 o
  -1   8   8       4487.53       4458.49        68.09 o
   0   8   8         66.32         73.40         5.69 o
   1   8   8       3339.78       3548.44        56.54 o
   2   8   8         14.09         10.52         2.62 o
   3   8   8        362.07        331.62        15.07 o
   4   8   8         35.45         32.92         7.50 o
   5   8   8       2029.10       1967.20        77.29 o
   6   8   8        781.84        738.47        19.11 o
   7   8   8         64.26         52.20         4.91 o
   8   8   8         97.75        114.87         6.23 o
   9   8   8       3530.22       3394.76        63.91 o
  10   8   8        426.32        479.92        17.01 o
  11   8   8          0.81          0.54         2.12 o
  12   8   8         10.68         13.46         2.46 o
  13   8   8         59.99         80.47         5.64 o
  14   8   8        149.94        143.89         6.68 o
 -10   9   8       1040.35       1063.30        27.54 o
  -9   9   8          0.40          1.39         3.65 o
  -8   9   8       1173.64       1279.92        52.25 o
  -7   9   8         53.74         55.32         9.66 o
  -6   9   8        545.06        553.65        31.82 o
  -5   9   8         34.63         39.80         6.48 o
  -4   9   8        723.07        681.62        35.09 o
  -3   9   8        713.93        656.83        21.05 o
  -2   9   8        637.99        569.03        19.31 o
  -1   9   8        347.12        347.62        13.70 o
   0   9   8       3907.36       3938.78        74.37 o
   1   9   8        116.56        104.43         7.16 o
   2   9   8        257.87        234.27        13.20 o
   3   9   8        421.42        465.99        15.14 o
   4   9   8          8.84         20.44         4.08 o
   5   9   8         35.44         35.91        12.51 o
   6   9   8        140.35        134.14         6.61 o
   7   9   8        710.11        628.78        18.15 o
   8   9   8         63.85         63.70         9.45 o
   9   9   8        397.19        408.98        27.29 o
  10   9   8        212.01        163.68        12.01 o
  11   9   8        389.69        366.53        12.04 o
  12   9   8        265.64        286.92        11.72 o
  13   9   8        148.37        148.21         7.28 o
  14   9   8         47.88         51.77         4.63 o
  -9  10   8        829.54        825.20        25.03 o
  -8  10   8        487.77        531.00        29.33 o
  -7  10   8        166.46        151.12        10.48 o
  -6  10   8         23.60         24.42         5.13 o
  -5  10   8          7.02          9.99         3.31 o
  -4  10   8        622.57        643.63        31.24 o
  -3  10   8          0.60          6.80         3.02 o
  -2  10   8       1743.37       1780.72        56.52 o
  -1  10   8         40.36         44.90         5.26 o
   0  10   8        778.09        820.73        23.40 o
   1  10   8        954.65       1017.86        32.72 o
   2  10   8          4.96          3.06         2.97 o
   3  10   8       1334.30       1507.17        62.91 o
   4  10   8         94.90         98.05        10.04 o
   5  10   8       1185.75       1086.96        33.27 o
   6  10   8       1777.59       1711.67        33.60 o
   7  10   8        207.34        221.12        11.11 o
   8  10   8         31.33         41.32         5.13 o
  10  10   8        771.08        827.29        40.32 o
  11  10   8        608.07        507.51        21.32 o
  12  10   8          1.11          2.37         2.98 o
  13  10   8        295.31        267.41        12.34 o
  14  10   8         41.40         43.19         6.16 o
  -8  11   8         16.03         16.13         5.52 o
  -7  11   8       1411.84       1489.77        73.81 o
  -6  11   8         94.50         63.77         7.14 o
  -5  11   8        247.13        259.12        11.84 o
  -4  11   8       1070.14       1048.37        27.70 o
  -3  11   8        636.88        718.79        19.07 o
  -2  11   8        221.87        224.84        10.02 o
  -1  11   8        254.04        297.96        16.47 o
   0  11   8        440.11        538.90        33.15 o
   1  11   8        502.61        525.29        32.80 o
   2  11   8         66.07         60.68         7.42 o
   3  11   8        248.85        209.83        20.09 o
   4  11   8       1161.85       1089.33        54.58 o
   5  11   8          9.12          8.45         8.99 o
   6  11   8          0.03          4.03         2.70 o
   7  11   8        229.34        236.20        11.59 o
   8  11   8        192.58        169.43         9.72 o
   9  11   8          0.83          0.67         3.39 o
  10  11   8        143.91        118.64         8.87 o
  11  11   8        580.42        589.71        30.10 o
  12  11   8        172.01        137.96         9.12 o
  13  11   8        141.45        142.61        15.85 o
  -7  12   8        342.79        367.66        14.13 o
  -6  12   8         99.63         95.36         7.81 o
  -5  12   8        120.49        122.32         9.21 o
  -4  12   8       1989.95       2086.29        43.41 o
  -3  12   8          8.11         10.88         2.90 o
  -2  12   8         44.48         49.28         4.84 o
  -1  12   8          2.46          4.90         2.90 o
   0  12   8        912.45        915.35        45.68 o
   1  12   8        349.69        360.03        26.72 o
   2  12   8         73.41         87.98        13.51 o
   3  12   8        424.53        428.64        29.81 o
   4  12   8        169.45        160.02        17.98 o
   5  12   8         36.45         38.65         5.95 o
   6  12   8       1063.64       1016.75        27.08 o
   7  12   8         47.97         56.09         5.82 o
   8  12   8       1126.79       1125.73        28.46 o
   9  12   8          4.50          6.17         3.03 o
  10  12   8         36.16         26.00         6.55 o
  11  12   8        105.37         96.90         7.17 o
  12  12   8        177.14        216.25        15.31 o
  -6  13   8          1.92          2.36         2.13 o
  -5  13   8        291.57        322.95        13.82 o
  -4  13   8         70.99         89.16         7.63 o
  -3  13   8          0.07          2.24         2.46 o
  -2  13   8        543.05        588.87        18.69 o
  -1  13   8        191.74        186.36        10.12 o
   0  13   8        112.20        130.47        11.07 o
   1  13   8        455.48        487.00        31.15 o
   2  13   8        388.66        437.91        29.70 o
   3  13   8         20.67         24.14         8.01 o
   4  13   8        191.40        185.41        19.01 o
   5  13   8        194.94        197.17        19.42 o
   6  13   8         45.36         36.67         9.04 o
   7  13   8        101.14         91.33         6.94 o
   8  13   8        814.06        788.50        21.69 o
   9  13   8        468.48        394.92        15.96 o
  10  13   8        363.32        371.44        19.17 o
  11  13   8         22.40         21.86         3.44 o
  12  13   8        452.18        374.50        18.77 o
  -5  14   8        855.84        830.44        32.17 o
  -4  14   8         22.19         20.54         3.61 o
  -3  14   8        358.65        404.37        16.23 o
  -2  14   8         46.00         55.72         5.15 o
  -1  14   8        652.77        735.92        31.68 o
   0  14   8        942.72       1003.49        25.68 o
   1  14   8        347.67        351.97        16.70 o
   2  14   8        895.33        935.95        33.98 o
   3  14   8        747.85        812.78        41.14 o
   4  14   8         65.80         80.07        11.86 o
   5  14   8          0.50          3.03         4.67 o
   6  14   8        115.31        114.91        13.82 o
   7  14   8          6.91          9.30         3.57 o
   8  14   8        799.23        786.74        36.88 o
   9  14   8        695.99        589.96        28.65 o
  10  14   8         88.37         77.51         8.99 o
  -3  15   8         84.57         67.57         5.50 o
  -2  15   8          0.77          1.60         2.15 o
  -1  15   8        469.02        501.52        18.74 o
   0  15   8          2.85          4.80         2.17 o
   1  15   8        445.26        447.04        14.49 o
   2  15   8          1.91          1.75         4.37 o
   3  15   8        485.91        469.65        27.86 o
   4  15   8          9.88         12.12         5.39 o
   5  15   8        240.15        237.54        18.45 o
   6  15   8         43.24         58.81         9.09 o
   7  15   8          6.70          6.37         3.70 o
   8  15   8        141.02        116.46        11.25 o
   9  15   8        945.43        852.75        46.80 o
  -1  16   8          1.62          2.00         2.57 o
   0  16   8        936.78        977.89        53.72 o
   1  16   8        149.58        137.79        16.59 o
   2  16   8        100.07        108.19         9.55 o
   3  16   8          6.50          8.85         2.94 o
   4  16   8          6.24          6.47         3.85 o
   5  16   8          0.68          1.23         2.52 o
   6  16   8          9.07          8.94         2.67 o
   7  16   8         24.82         24.34         5.08 o
  -4 -14   9         71.71         62.57         5.46 o
  -3 -14   9        219.49        197.63        10.03 o
  -2 -14   9        716.16        751.69        22.67 o
  -1 -14   9         46.60         41.71         6.99 o
   0 -14   9        678.47        656.52        20.80 o
   1 -14   9         58.21         42.57         7.88 o
   2 -14   9        268.28        250.32        11.12 o
   3 -14   9          6.92         10.45         2.62 o
  -7 -13   9        117.21        134.43         7.14 o
  -6 -13   9        300.33        324.81        12.76 o
  -5 -13   9         73.24         81.27         5.42 o
  -4 -13   9          0.35          1.90         2.10 o
  -3 -13   9        294.19        274.39        10.63 o
  -2 -13   9          0.70          1.49         4.70 o
  -1 -13   9        461.71        508.25        15.84 o
   0 -13   9        173.61        180.79        11.23 o
   1 -13   9         75.42        109.43        19.49 o
   2 -13   9         23.85         26.68         3.70 o
   3 -13   9          2.47          5.80         3.95 o
   4 -13   9        263.82        250.82        17.37 o
   5 -13   9          0.67          0.56         2.98 o
  -8 -12   9         11.34         11.40         3.85 o
  -7 -12   9         53.52         40.01         6.32 o
  -6 -12   9        413.10        394.10        15.52 o
  -5 -12   9        897.69        921.14        27.65 o
  -4 -12   9         20.56         18.20         4.39 o
  -3 -12   9        309.03        330.15        12.83 o
  -2 -12   9        266.19        273.48        14.71 o
  -1 -12   9         76.49         74.91         6.39 o
   0 -12   9          8.15          3.95         5.19 o
   1 -12   9        394.90        411.64        17.80 o
   2 -12   9        427.65        403.94        14.54 o
   3 -12   9        136.59         94.99         6.90 o
   4 -12   9          0.49         -1.47         2.97 o
   5 -12   9        465.62        416.26        16.64 o
   6 -12   9         10.30         16.90         5.24 o
   7 -12   9         24.71         22.91         5.29 o
  -9 -11   9         37.54         35.33         7.47 o
  -8 -11   9         52.78         53.31         4.14 o
  -7 -11   9         42.98         30.00         3.60 o
  -6 -11   9        148.44        134.67         6.45 o
  -5 -11   9        391.79        423.23        14.72 o
  -4 -11   9        291.08        320.49        12.48 o
  -3 -11   9        583.35        593.56        22.49 o
  -2 -11   9        228.79        258.58        20.65 o
  -1 -11   9         60.31         46.47         6.79 o
   0 -11   9        215.64        223.16        22.50 o
   1 -11   9        146.68        158.87        11.37 o
   2 -11   9        397.08        383.17        20.37 o
   3 -11   9        199.26        172.18         9.77 o
   4 -11   9          5.67          8.11         3.59 o
   5 -11   9       1099.07       1135.73        49.54 o
   6 -11   9       1007.20       1057.31        31.22 o
   7 -11   9         21.02         16.54         5.65 o
   8 -11   9        110.87         99.61        10.53 o
 -10 -10   9          7.34          5.82         2.09 o
  -9 -10   9          1.46          1.37         2.32 o
  -8 -10   9        368.04        393.60        12.82 o
  -7 -10   9        154.33        132.50         9.08 o
  -6 -10   9        131.40        124.99         6.54 o
  -5 -10   9        185.14        184.16         8.09 o
  -4 -10   9         94.15         80.40         5.53 o
  -3 -10   9        575.81        595.40        25.25 o
  -2 -10   9       1154.63       1170.84        70.48 o
  -1 -10   9          0.13         -0.98         4.31 o
   0 -10   9          0.57          2.57         3.39 o
   1 -10   9        584.18        561.37        31.33 o
   2 -10   9        122.64        130.24        11.46 o
   3 -10   9          4.67          1.37         3.19 o
   4 -10   9        157.42        146.51        10.39 o
   5 -10   9        930.15        940.16        37.86 o
   6 -10   9       2564.98       2486.35        61.13 o
   7 -10   9        221.72        215.09        12.26 o
   8 -10   9         54.06         74.37        10.48 o
   9 -10   9         20.33         16.85         4.13 o
 -11  -9   9        564.27        592.91        13.74 o
 -10  -9   9         23.53         40.39         3.69 o
  -9  -9   9        322.45        363.84        14.62 o
  -8  -9   9        236.09        262.99        14.31 o
  -7  -9   9         12.99          8.77         2.86 o
  -6  -9   9        415.98        423.89        12.71 o
  -5  -9   9        752.63        720.11        17.80 o
  -4  -9   9        243.32        264.61        13.64 o
  -3  -9   9       1840.80       1929.58        57.74 o
  -2  -9   9        295.80        286.47        17.08 o
  -1  -9   9        674.47        682.41        19.85 o
   0  -9   9         28.90         30.32         3.26 o
   1  -9   9       1607.88       1665.71        89.34 o
   2  -9   9        118.26        106.57         7.98 o
   3  -9   9        137.23        126.97         8.65 o
   4  -9   9         60.66         71.40         6.85 o
   5  -9   9         36.88         27.27         5.47 o
   6  -9   9       1053.40       1051.62        58.35 o
   7  -9   9        483.76        515.78        25.73 o
   8  -9   9        711.65        717.69        25.67 o
   9  -9   9         85.33         64.94         6.73 o
  10  -9   9        206.55        232.67        11.39 o
 -11  -8   9        396.74        453.48        14.96 o
 -10  -8   9          2.58          1.74         2.40 o
  -9  -8   9         72.79         58.90         6.17 o
  -8  -8   9        825.39        855.78        27.04 o
  -7  -8   9         57.32         74.94         7.48 o
  -6  -8   9        117.60        117.61         6.58 o
  -5  -8   9       1723.84       1859.97        34.04 o
  -4  -8   9         23.72         33.09         3.36 o
  -3  -8   9        250.00        262.51         8.90 o
  -2  -8   9       1618.71       1629.94        31.47 o
  -1  -8   9        944.09        975.26        27.36 o
   0  -8   9        545.82        582.03        13.76 o
   1  -8   9         15.87         16.58         2.63 o
   2  -8   9       1267.50       1321.06        22.11 o
   3  -8   9        714.31        662.87        15.90 o
   4  -8   9        368.64        412.67        12.18 o
   5  -8   9         52.67         59.73         5.76 o
   6  -8   9        712.30        826.00        82.22 o
   7  -8   9       2166.20       2123.10        55.26 o
   8  -8   9        237.39        225.90        14.10 o
   9  -8   9       1467.33       1303.61        38.22 o
  10  -8   9        166.95        170.20        13.18 o
  11  -8   9        322.87        305.34        12.96 o
 -12  -7   9          4.53          8.25         1.73 o
 -11  -7   9          0.13          2.32         2.26 o
 -10  -7   9        694.02        734.94        23.00 o
  -9  -7   9        848.99        879.71        27.11 o
  -8  -7   9         97.57         79.27         7.58 o
  -7  -7   9          1.08          3.90         3.29 o
  -6  -7   9         15.11         17.65         4.33 o
  -5  -7   9        688.51        826.74        27.75 o
  -4  -7   9        739.32        741.43        17.89 o
  -3  -7   9          7.50         11.99         2.26 o
  -2  -7   9       1457.69       1528.83        30.77 o
  -1  -7   9          0.44          1.71         1.57 o
   0  -7   9       3999.53       4082.87        60.18 o
   1  -7   9        464.42        485.19        11.13 o
   2  -7   9        253.38        248.91         7.76 o
   3  -7   9         36.87         37.17         3.63 o
   4  -7   9        285.61        265.93        11.05 o
   5  -7   9        178.82        202.73         7.74 o
   6  -7   9          5.91          9.72         3.37 o
   7  -7   9         34.89         33.07         6.10 o
   8  -7   9       4302.61       3946.62        91.77 o
   9  -7   9       1088.25       1023.63        33.90 o
  10  -7   9          3.28          9.42         3.77 o
  11  -7   9         38.68         50.12         5.85 o
  12  -7   9        111.88        106.18         9.97 o
 -12  -6   9          4.67          4.88         2.20 o
 -11  -6   9        194.16        183.72        12.43 o
 -10  -6   9        818.62        892.81        22.39 o
  -9  -6   9        925.72        974.83        33.80 o
  -8  -6   9        108.03        108.07        13.71 o
  -7  -6   9         36.74         44.67         8.35 o
  -6  -6   9        654.66        660.38        19.59 o
  -5  -6   9          8.56         12.11         2.85 o
  -4  -6   9         19.00         18.52         2.92 o
  -3  -6   9        359.44        363.60        11.18 o
  -2  -6   9        747.16        747.85        20.07 o
  -1  -6   9       2624.06       2642.57        47.07 o
   0  -6   9       3693.82       3608.22        45.20 o
   1  -6   9        177.63        178.71         6.56 o
   2  -6   9        187.55        206.39         7.36 o
   3  -6   9       1057.15        929.06        15.61 o
   4  -6   9         61.03         57.55         4.25 o
   5  -6   9         10.03         20.04         3.32 o
   6  -6   9        313.85        278.48         9.94 o
   7  -6   9          3.43          3.05         2.79 o
   8  -6   9        818.35        749.46        28.75 o
   9  -6   9          2.88          4.91         3.38 o
  10  -6   9        667.16        607.16        24.34 o
  11  -6   9         26.39         25.18         4.78 o
  12  -6   9        180.81        190.30        14.85 o
  13  -6   9          6.15          5.14         2.98 o
 -12  -5   9         60.40         61.99         7.40 o
 -11  -5   9        151.21        165.54         9.79 o
 -10  -5   9        462.94        455.98        27.24 o
  -9  -5   9       2236.83       2260.34        80.96 o
  -8  -5   9       1080.84       1234.46        52.49 o
  -7  -5   9        481.67        498.79        29.45 o
  -6  -5   9          8.88          6.06         2.83 o
  -5  -5   9        179.99        181.51         8.78 o
  -4  -5   9          7.25          9.30         1.86 o
  -3  -5   9        588.20        654.88        21.95 o
  -2  -5   9         30.00         46.87         3.73 o
  -1  -5   9        117.30        103.41         5.33 o
   0  -5   9        873.27        915.56        16.84 o
   1  -5   9        917.88        837.94        15.88 o
   2  -5   9        277.61        284.91         7.59 o
   3  -5   9       1589.38       1555.24        25.73 o
   4  -5   9        596.56        545.92        13.12 o
   5  -5   9       1541.30       1454.07        38.72 o
   6  -5   9        653.27        622.87        17.61 o
   7  -5   9        786.36        736.98        17.68 o
   8  -5   9        452.77        426.29        16.99 o
   9  -5   9        386.48        395.81        19.94 o
  10  -5   9        223.91        225.43        14.52 o
  11  -5   9        252.55        210.94        24.53 o
  12  -5   9          1.72          3.02         2.06 o
  13  -5   9        631.88        658.84        53.03 o
 -12  -4   9        436.91        519.25        26.01 o
 -11  -4   9        184.46        148.82         9.46 o
 -10  -4   9          0.48         -1.80         4.62 o
  -9  -4   9       1373.50       1430.74        39.82 o
  -8  -4   9       2165.29       2151.49        77.80 o
  -7  -4   9        244.54        241.79         9.20 o
  -6  -4   9        663.89        661.99        18.27 o
  -5  -4   9         10.34         22.32         4.73 o
  -4  -4   9        684.85        632.15        19.36 o
  -3  -4   9       1996.46       2058.85        48.21 o
  -2  -4   9         26.33         37.96         3.85 o
  -1  -4   9        118.03        120.57         6.42 o
   0  -4   9       2316.62       2484.50        45.53 o
   1  -4   9        148.94        112.06         6.44 o
   2  -4   9        106.87         90.71         5.44 o
   3  -4   9       1274.18       1334.95        40.18 o
   4  -4   9        870.51        826.85        16.56 o
   5  -4   9       1338.40       1265.43        25.61 o
   6  -4   9        855.82        892.46        25.18 o
   7  -4   9        766.03        761.98        19.95 o
   8  -4   9        908.55        867.58        25.69 o
   9  -4   9       1959.82       1938.04        37.84 o
  10  -4   9       3030.63       3013.30        59.48 o
  11  -4   9       1365.77       1403.11        48.07 o
  12  -4   9        183.10        192.14        13.40 o
  13  -4   9        111.17        120.94        10.86 o
  14  -4   9        801.94        808.15        31.50 o
 -13  -3   9        161.66        194.31         8.77 o
 -12  -3   9        497.57        498.13        25.60 o
 -11  -3   9        115.71        124.48         8.98 o
 -10  -3   9        947.01        967.99        30.14 o
  -9  -3   9        282.98        273.69        14.37 o
  -8  -3   9       1895.86       1812.78       110.28 o
  -7  -3   9         26.97         26.34         3.92 o
  -6  -3   9         31.87         39.09         4.28 o
  -5  -3   9       1072.90       1024.03        21.18 o
  -4  -3   9       6048.47       6277.25        80.10 o
  -3  -3   9         51.30         74.93         5.80 o
  -2  -3   9        357.13        324.95        11.04 o
  -1  -3   9         25.85         23.35         2.98 o
   0  -3   9        265.05        238.97         7.74 o
   1  -3   9        179.83        159.34         6.99 o
   2  -3   9       1996.65       1816.33        34.69 o
   3  -3   9        466.79        504.40        17.50 o
   4  -3   9       1385.54       1325.10        34.66 o
   5  -3   9       1000.43        990.51        21.38 o
   6  -3   9       2458.91       2466.67        48.53 o
   7  -3   9        526.49        553.49        20.10 o
   8  -3   9         37.78         55.34         3.93 o
   9  -3   9          3.04          1.43         2.01 o
  10  -3   9       2353.63       2419.70        63.29 o
  11  -3   9          0.08          1.27         2.81 o
  12  -3   9         91.55         92.81         6.89 o
  13  -3   9         75.88         74.68         6.75 o
  14  -3   9        316.38        331.61        18.71 o
 -13  -2   9         29.00         27.11         3.45 o
 -12  -2   9         58.02         54.57         4.44 o
 -11  -2   9        567.84        606.89        21.45 o
 -10  -2   9          4.90          8.24         3.41 o
  -9  -2   9        234.69        234.46        13.28 o
  -8  -2   9        407.15        432.29        21.89 o
  -7  -2   9        579.14        607.84        29.67 o
  -6  -2   9        102.84        100.36        18.23 o
  -5  -2   9          8.26         10.53         2.15 o
  -4  -2   9         63.77         60.76         4.10 o
  -3  -2   9       8255.61       8180.74       146.74 o
  -2  -2   9        435.01        401.88        10.53 o
  -1  -2   9        249.30        214.02        13.02 o
   0  -2   9        408.77        400.89        11.85 o
   1  -2   9        763.06        707.04        17.25 o
   2  -2   9       6509.59       6077.37       125.97 o
   3  -2   9        736.24        730.18        21.88 o
   4  -2   9         37.27         34.98         6.47 o
   5  -2   9       2887.76       2946.30        93.37 o
   6  -2   9        775.27        767.81        21.50 o
   7  -2   9       5264.10       5400.67        86.29 o
   8  -2   9        332.60        329.79        12.05 o
   9  -2   9       1791.13       1813.69        41.16 o
  10  -2   9        380.84        407.49        11.00 o
  11  -2   9       1783.81       1880.60        40.67 o
  12  -2   9        895.29        951.95        25.44 o
  13  -2   9        100.86         95.62         8.08 o
  14  -2   9          9.14          9.56         2.87 o
 -13  -1   9         37.73         40.41         4.12 o
 -12  -1   9        150.24        188.68         9.98 o
 -11  -1   9        275.35        260.21        13.15 o
 -10  -1   9        556.84        512.58        20.15 o
  -9  -1   9        281.84        296.44        19.35 o
  -8  -1   9         47.71         54.93         5.48 o
  -7  -1   9        629.60        545.56        14.97 o
  -6  -1   9       2070.70       1982.61        57.38 o
  -5  -1   9       3604.50       3957.69        83.39 o
  -4  -1   9          1.38          3.84         1.85 o
  -3  -1   9         48.10         27.48         2.76 o
  -2  -1   9        682.07        578.53        13.24 o
  -1  -1   9       2944.60       2662.68        60.08 o
   0  -1   9       4820.18       5069.04        83.15 o
   1  -1   9          2.16         15.97         2.42 o
   2  -1   9          9.62         29.76         9.45 o
   3  -1   9       2759.45       2381.33        53.30 o
   4  -1   9        378.83        354.33        11.19 o
   5  -1   9        280.53        292.82        10.51 o
   6  -1   9        249.15        235.96         8.87 o
   7  -1   9       3645.78       3542.17        55.66 o
   8  -1   9        262.66        265.83         8.31 o
   9  -1   9        259.14        278.65         8.85 o
  10  -1   9         62.66         65.85         4.43 o
  11  -1   9       1216.16       1268.75        22.18 o
  12  -1   9         65.99         78.61         5.70 o
[truncated: 271,092 more chars]
