# Supplementary material for: Crystal structures of two dimeric nickel di­phenyl­acetate com­plexes
Source: Acta Crystallogr E Crystallogr Commun. 2019 Oct 29;75(Pt 11):1768–73. doi: 10.1107/S2056989019014063 (PMC6829704; doi:10.1107/S2056989019014063)
Supplement: Supplementary file 3 [file e-75-01768-2sup3.hkl]

#
# h,k,l, Fc-squared, Fo-squared, sigma(Fo-squared), status flag
#
data_2
_shelx_title '2_a.res in P-1'
_shelx_refln_list_code          4
_shelx_F_calc_maximum      342.14
_exptl_crystal_F_000      1682.00
_reflns_d_resolution_high  0.8204

loop_
 _space_group_symop_operation_xyz
 'x, y, z'
 '-x, -y, -z'

_cell_length_a    15.6064
_cell_length_b    17.7440
_cell_length_c    17.9143
_cell_angle_alpha  70.462
_cell_angle_beta   69.631
_cell_angle_gamma  64.726

_shelx_F_squared_multiplier     1.000

loop_
 _refln_index_h
 _refln_index_k
 _refln_index_l
 _refln_F_squared_calc
 _refln_F_squared_meas
 _refln_F_squared_sigma
 _refln_observed_status
   1   0   0      66770.86      55820.54       954.39 o
   2   0   0      14736.51      13612.64       246.80 o
   3   0   0       1766.44       1572.00        31.22 o
   4   0   0      15614.71      14647.10       277.55 o
   5   0   0       3773.54       3537.05        84.59 o
   6   0   0          0.62         24.15         4.90 o
   7   0   0        488.05        498.06        28.05 o
   8   0   0       1211.57       1215.46        52.33 o
   9   0   0         27.49         31.00         4.19 o
  10   0   0         31.35         37.81         4.16 o
  11   0   0        587.13        624.36        17.41 o
  12   0   0        984.75        999.35        36.19 o
  13   0   0        457.98        524.93        23.00 o
  14   0   0        281.74        260.81        14.75 o
  15   0   0        662.56        626.21        30.12 o
  16   0   0        193.50        213.89        13.48 o
 -16   1   0        297.78        303.88        21.95 o
 -15   1   0         16.21          7.28         6.08 o
 -14   1   0         97.75        111.77         9.89 o
 -13   1   0        947.67       1031.86        36.87 o
 -12   1   0         67.28         51.76         8.62 o
 -11   1   0          2.87          3.15         4.33 o
 -10   1   0        279.95        273.80        11.89 o
  -9   1   0         47.71         46.84         4.91 o
  -8   1   0        173.58        129.59        18.08 o
  -7   1   0        523.31        554.78        30.75 o
  -6   1   0       1426.35       1553.23        47.59 o
  -5   1   0       2538.13       2615.69        62.55 o
  -4   1   0      14044.49      14241.76       269.94 o
  -3   1   0       6089.86       5615.09        94.76 o
  -2   1   0       3062.70       2983.17        47.37 o
  -1   1   0          4.69         13.11         1.06 o
   0   1   0        661.69        505.89         7.45 o
   1   1   0        350.42        263.31         7.87 o
   2   1   0        108.30        104.95         3.70 o
   3   1   0       4224.52       4089.07        68.87 o
   4   1   0        328.09        246.86         8.37 o
   5   1   0       4352.34       4250.79        94.65 o
   6   1   0          7.17         11.05         4.13 o
   7   1   0        933.99        867.57        32.11 o
   8   1   0       1040.21        935.00        35.89 o
   9   1   0        448.24        440.46        35.56 o
  10   1   0       4475.28       4447.67        85.03 o
  11   1   0        296.15        273.72        12.78 o
  12   1   0        305.97        308.43        14.38 o
  13   1   0       1589.48       1672.32        46.93 o
  14   1   0         67.67         57.22         6.97 o
  15   1   0        443.54        483.55        20.60 o
  16   1   0        198.84        232.20        14.65 o
 -15   2   0         69.22         39.70         7.08 o
 -14   2   0        224.90        247.76        19.73 o
 -13   2   0        190.44        212.15        13.43 o
 -12   2   0        764.00        737.72        28.92 o
 -11   2   0        750.18        735.28        24.15 o
 -10   2   0       2597.12       2579.29        61.75 o
  -9   2   0       2892.19       2949.42        67.65 o
  -8   2   0       2721.76       2586.53       115.29 o
  -7   2   0       2877.06       2718.03        94.20 o
  -6   2   0      12026.46      11925.23       288.11 o
  -5   2   0        613.71        527.88        19.58 o
  -4   2   0       4719.75       4537.66        84.10 o
  -3   2   0       9706.71       9469.25       157.37 o
  -2   2   0      14837.72      14299.02       195.05 o
  -1   2   0       1357.19       1112.54        19.31 o
   0   2   0       1811.77       1533.54        24.16 o
   1   2   0        279.34        175.99         3.72 o
   2   2   0        521.38        397.16        13.25 o
   3   2   0      20099.53      18548.89       320.69 o
   4   2   0         81.26         67.99         4.54 o
   5   2   0       1664.18       1442.65        34.14 o
   6   2   0        155.92        167.90         7.57 o
   7   2   0        257.61        157.57         8.95 o
   8   2   0        689.32        608.51        39.76 o
   9   2   0        414.03        357.08        31.70 o
  10   2   0       9421.38       9305.32       169.31 o
  11   2   0       3558.06       3490.33        74.61 o
  12   2   0       1500.63       1464.01        36.19 o
  13   2   0        444.75        481.42        18.97 o
  14   2   0         89.68        111.55        10.77 o
  15   2   0       1064.03       1164.64        39.55 o
  16   2   0        457.13        449.24        22.54 o
  17   2   0         15.73         14.48         6.19 o
 -15   3   0         28.34         13.80         4.95 o
 -14   3   0        567.76        649.68        29.68 o
 -13   3   0        476.80        486.21        25.77 o
 -12   3   0        112.14        121.99        14.03 o
 -11   3   0          2.65          1.69         6.02 o
 -10   3   0       2346.29       2440.74        66.41 o
  -9   3   0       1372.06       1371.89        38.81 o
  -8   3   0        178.82        204.19        12.66 o
  -7   3   0       1269.59       1120.28        58.67 o
  -6   3   0        816.51        813.50        35.04 o
  -5   3   0        212.54        237.85        14.62 o
  -4   3   0       2216.47       2259.05        53.05 o
  -3   3   0       9002.82       8861.12       147.47 o
  -2   3   0        215.65        223.26         6.33 o
  -1   3   0       5722.41       5522.05       144.65 o
   0   3   0      16362.96      15852.45       218.05 o
   1   3   0        480.20        465.15         9.65 o
   2   3   0          3.87         12.70         2.03 o
   3   3   0       7762.81       7325.94       154.92 o
   4   3   0        285.52        247.47         8.91 o
   5   3   0       2364.23       2609.15        91.46 o
   6   3   0       4009.93       3894.83        80.60 o
   7   3   0       5840.92       6165.39       138.20 o
   8   3   0       1553.90       1531.92        48.77 o
   9   3   0       1812.74       1761.86        67.19 o
  10   3   0        904.87        887.82        24.41 o
  11   3   0        229.68        259.82        13.21 o
  12   3   0       1126.07       1180.51        40.78 o
  13   3   0         71.88         75.57         8.80 o
  14   3   0        108.03        100.83         7.78 o
  15   3   0          6.39          2.48         5.13 o
  16   3   0        455.56        457.58        23.23 o
  17   3   0          8.60         14.83         6.42 o
 -15   4   0         11.01         16.58         7.00 o
 -14   4   0       1968.54       2053.84        74.48 o
 -13   4   0         54.65         63.24         9.29 o
 -12   4   0         13.07         12.93         6.22 o
 -11   4   0        381.35        384.70        18.92 o
 -10   4   0          1.10         11.84         5.69 o
  -9   4   0        345.42        414.48        19.78 o
  -8   4   0        172.93        171.33        11.98 o
  -7   4   0         98.35         73.41        10.53 o
  -6   4   0        920.83        794.19        36.02 o
  -5   4   0        286.36        252.70        17.77 o
  -4   4   0          2.60          7.08         5.48 o
  -3   4   0        180.65        217.30         9.44 o
  -2   4   0      11960.66      11125.10       233.83 o
  -1   4   0        607.97        607.82        17.28 o
   0   4   0      12038.88      12483.63       171.17 o
   1   4   0         73.19         48.60         3.57 o
   2   4   0       2543.48       2521.12        38.10 o
   3   4   0      15218.43      15036.58       193.35 o
   4   4   0       8169.42       7432.13       137.36 o
   5   4   0         88.63         79.43        20.62 o
   6   4   0       1261.83       1070.23        34.82 o
   7   4   0      15753.34      15010.00       320.42 o
   8   4   0      18793.23      18291.18       389.34 o
   9   4   0        102.32         72.64         9.66 o
  10   4   0        469.15        386.03        14.02 o
  11   4   0       1331.95       1399.12        35.77 o
  12   4   0        470.49        475.05        18.17 o
  13   4   0        655.21        677.70        24.06 o
  14   4   0          0.43         -2.16         4.65 o
  15   4   0         47.68         50.30         6.56 o
  16   4   0        133.40        142.51        17.04 o
  17   4   0         60.70         47.22         6.67 o
 -14   5   0         16.13         34.22         6.11 o
 -13   5   0        123.72        146.78        12.46 o
 -12   5   0         51.43         44.98         7.34 o
 -11   5   0         46.36         46.04         8.06 o
 -10   5   0        407.77        401.18        19.49 o
  -9   5   0        380.94        372.84        23.83 o
  -8   5   0       1068.44       1088.70        35.53 o
  -7   5   0        672.54        576.53        34.83 o
  -6   5   0        428.16        427.48        25.80 o
  -5   5   0       1033.55       1175.28        46.90 o
  -4   5   0       3920.94       4531.89       116.46 o
  -3   5   0         57.17         76.58         6.31 o
  -2   5   0       1226.99       1274.79        28.52 o
  -1   5   0        241.54        245.03        10.22 o
   0   5   0      12623.91      12836.93       233.41 o
   1   5   0        314.27        265.19         8.06 o
   2   5   0       1896.90       1818.32        30.80 o
   3   5   0        332.17        376.54        10.03 o
   4   5   0       1113.01       1029.27        24.94 o
   5   5   0      14743.38      15153.36       332.31 o
   6   5   0       1815.63       1803.98        52.86 o
   7   5   0        387.27        375.25        18.99 o
   8   5   0       5536.96       5806.69       133.90 o
   9   5   0         43.12         58.48         8.49 o
  10   5   0        136.85        148.24         7.22 o
  11   5   0          8.91         21.42         4.93 o
  12   5   0        328.99        313.41        13.89 o
  13   5   0       3068.77       3023.38        69.73 o
  14   5   0        629.59        615.26        19.79 o
  15   5   0        599.21        566.16        20.42 o
  16   5   0        453.05        391.11        26.15 o
  17   5   0        135.17        115.22         9.56 o
 -14   6   0         59.84         57.35         8.11 o
 -13   6   0        433.85        453.91        30.12 o
 -12   6   0          1.44          6.20         5.19 o
 -11   6   0        848.22        934.74        33.67 o
 -10   6   0          0.29         -2.41         5.83 o
  -9   6   0        554.98        557.57        29.22 o
  -8   6   0       1935.72       1913.83        53.46 o
  -7   6   0        270.79        215.83        16.43 o
  -6   6   0       1852.41       1757.73        41.67 o
  -5   6   0       1265.56       1260.70        50.14 o
  -4   6   0       5963.69       6042.70       152.68 o
  -3   6   0       6999.33       7280.07       135.27 o
  -2   6   0      14636.30      14420.49       257.29 o
  -1   6   0       4736.20       4286.26        96.15 o
   0   6   0       1883.65       1651.22        34.95 o
   1   6   0       1971.06       1876.55        41.55 o
   2   6   0         86.22         68.89         4.61 o
   3   6   0       2607.19       2592.05        45.67 o
   4   6   0       5294.40       5153.93       116.66 o
   5   6   0        377.66        377.39        14.39 o
   6   6   0       2559.12       2519.02        62.51 o
   7   6   0       5202.25       5213.59       120.94 o
   8   6   0         80.58        110.47        10.72 o
   9   6   0       1079.49       1121.45        37.70 o
  10   6   0        528.15        416.59        16.02 o
  11   6   0       2233.40       2191.37        47.93 o
  12   6   0        940.79        865.83        23.04 o
  13   6   0         25.30         24.81         6.18 o
  14   6   0         97.67         86.10         8.39 o
  15   6   0       2498.45       2399.01        62.96 o
  16   6   0        888.01        900.71        37.92 o
  17   6   0        348.80        302.73        16.29 o
 -13   7   0         23.85         26.86         6.30 o
 -12   7   0         10.32          7.24         7.82 o
 -11   7   0         13.11         21.69         7.70 o
 -10   7   0       2263.73       2463.09        91.42 o
  -9   7   0        218.19        265.47        26.38 o
  -8   7   0        302.56        303.04        19.13 o
  -7   7   0        174.86        161.84        14.69 o
  -6   7   0       3547.03       3521.16        71.24 o
  -5   7   0        270.84        210.27         9.86 o
  -4   7   0        277.92        262.00        15.20 o
  -3   7   0        202.21        193.51         9.77 o
  -2   7   0        179.86        138.21         9.15 o
  -1   7   0         29.99         22.25         5.46 o
   0   7   0       1922.17       2047.12        58.05 o
   1   7   0        836.87        976.86        26.42 o
   2   7   0       2644.71       2638.83        47.49 o
   3   7   0       1258.03       1381.89        35.21 o
   4   7   0         11.48         23.54         4.50 o
   5   7   0       1222.74       1473.50        33.01 o
   6   7   0       6126.42       6707.22       126.52 o
   7   7   0        531.99        617.45        23.56 o
   8   7   0         23.56         26.65         7.36 o
   9   7   0          9.21          7.41         7.40 o
  10   7   0        262.29        269.13        14.36 o
  11   7   0         45.25         54.95         6.41 o
  12   7   0       2270.28       2218.12        61.92 o
  13   7   0        187.28        164.28        12.33 o
  14   7   0        556.37        524.29        19.87 o
  15   7   0        394.03        396.31        18.51 o
  16   7   0        683.24        695.18        55.57 o
  17   7   0        405.56        412.33        28.84 o
 -12   8   0         42.53         49.13         7.54 o
 -11   8   0        237.95        229.53        13.21 o
 -10   8   0       1354.82       1580.40        61.91 o
  -9   8   0       3282.94       3705.83       186.67 o
  -8   8   0       3818.11       4296.43       214.10 o
  -7   8   0        724.97        660.58        34.79 o
  -6   8   0        903.56        894.83        26.70 o
  -5   8   0          5.95          4.00         4.85 o
  -4   8   0          3.49         10.75         4.54 o
  -3   8   0       1626.13       1732.94        45.27 o
  -2   8   0        188.40        295.88        14.15 o
  -1   8   0        733.72        818.24        27.49 o
   0   8   0        473.32        607.03        40.00 o
   1   8   0         41.30         70.22         6.36 o
   2   8   0        372.22        405.91        13.52 o
   3   8   0       5317.95       5477.55       104.16 o
   4   8   0       1380.98       1289.28        33.73 o
   5   8   0       3963.39       4049.10        82.05 o
   6   8   0       8908.94       8522.58       159.73 o
   7   8   0       2375.98       2390.16        63.05 o
   8   8   0       5611.33       5383.54       123.98 o
   9   8   0       5535.38       5180.69       257.98 o
  10   8   0        961.03        946.86        33.54 o
  11   8   0       1758.50       1809.69        86.04 o
  12   8   0          2.57          6.70         5.54 o
  13   8   0        323.27        303.25        18.72 o
  14   8   0        229.91        215.64        11.97 o
  15   8   0       2046.90       1819.22        71.93 o
  16   8   0        466.36        532.81        37.12 o
  17   8   0          1.10          3.62         7.00 o
 -12   9   0         71.46         68.02         7.32 o
 -11   9   0         36.32         38.13         6.06 o
 -10   9   0        157.97        167.71        14.63 o
  -9   9   0        187.24        178.07        12.84 o
  -8   9   0         10.00         16.46        11.09 o
  -7   9   0        329.91        376.78        23.90 o
  -6   9   0        581.41        654.47        23.79 o
  -5   9   0       1173.61       1188.32        37.40 o
  -4   9   0        190.46        154.25        10.30 o
  -3   9   0       1240.54       1388.09        31.66 o
  -2   9   0       4061.48       4336.12        88.34 o
  -1   9   0          9.13         13.88         6.94 o
   0   9   0       5929.17       6161.62       180.47 o
   1   9   0       1895.03       1970.80        53.21 o
   2   9   0         47.00         51.41         6.67 o
   3   9   0         39.52         10.21         4.03 o
   4   9   0       1330.34       1418.73        39.72 o
   5   9   0         98.92        103.42         8.67 o
   6   9   0       3825.54       4385.79        96.09 o
   7   9   0          6.42          5.13         5.59 o
   8   9   0        582.47        676.45        65.38 o
   9   9   0        261.04        254.73        14.98 o
  10   9   0          4.52          3.62         7.77 o
  11   9   0       4542.23       4362.34       106.78 o
  12   9   0        291.07        276.74        22.77 o
  13   9   0          2.51          4.10         5.67 o
  14   9   0         92.43         79.95        11.34 o
  15   9   0        377.89        347.62        21.25 o
  16   9   0         18.53         12.84         8.99 o
  17   9   0        233.56        187.02        17.39 o
 -11  10   0          0.57          1.08         4.79 o
 -10  10   0        162.46        153.13        13.53 o
  -9  10   0        703.01        841.77        31.82 o
  -8  10   0         71.20         69.10        13.83 o
  -7  10   0       1103.60       1140.22        41.45 o
  -6  10   0        243.47        271.53        14.38 o
  -5  10   0         90.77         87.19         8.06 o
  -4  10   0        470.02        455.87        17.05 o
  -3  10   0        214.09        198.37        10.52 o
  -2  10   0        712.07        720.63        16.62 o
  -1  10   0         21.11          6.53         2.97 o
   0  10   0        183.88        119.18        10.94 o
   1  10   0       7126.09       7418.45       214.75 o
   2  10   0       3321.02       3219.30        73.75 o
   3  10   0        531.70        461.11        20.87 o
   4  10   0        233.53        131.07        10.78 o
   5  10   0        190.16        288.75        18.07 o
   6  10   0       1472.76       1277.58        37.40 o
   7  10   0       2052.34       1987.47        42.04 o
   8  10   0       2029.29       2220.41        69.99 o
   9  10   0       1515.66       1529.68        48.58 o
  10  10   0          1.68          2.54         5.58 o
  11  10   0          7.38         10.92         6.28 o
  12  10   0       3002.45       3132.35       114.41 o
  13  10   0         29.37         24.74         8.81 o
  14  10   0        203.25        176.92        19.50 o
  15  10   0       1287.95       1167.06       141.61 o
  16  10   0        132.66        152.35        17.51 o
  17  10   0         96.48        105.51         9.28 o
 -10  11   0         98.56         99.76        10.28 o
  -9  11   0        179.85        206.55        11.94 o
  -8  11   0         32.15         36.15         8.50 o
  -7  11   0         21.89         20.99         5.71 o
  -6  11   0        693.60        670.84        28.42 o
  -5  11   0         60.18         58.80         7.85 o
  -4  11   0        416.80        440.25        22.84 o
  -3  11   0        245.96        285.79        13.26 o
  -2  11   0        715.31        713.93        20.01 o
  -1  11   0        958.24        960.70        21.11 o
   0  11   0       2007.76       2050.40        35.73 o
   1  11   0        396.44        417.62        10.75 o
   2  11   0       2053.67       2090.06        38.00 o
   3  11   0        472.88        492.59        14.87 o
   4  11   0          0.60          1.57         3.05 o
   5  11   0          2.63          2.99         2.99 o
   6  11   0         16.74         20.63         3.89 o
   7  11   0         23.61         23.08         4.44 o
   8  11   0        259.31        391.13        56.96 o
   9  11   0        418.52        391.95        27.97 o
  10  11   0         16.36         23.69         7.73 o
  11  11   0        467.86        471.79        26.74 o
  12  11   0        569.59        564.61        30.24 o
  13  11   0         69.63         52.18        14.24 o
  14  11   0        370.14        382.09        32.34 o
  15  11   0        609.22        632.70        30.05 o
  16  11   0          0.93          2.10         5.18 o
  17  11   0         43.93         43.99         5.86 o
  -9  12   0          8.45         24.83         8.99 o
  -8  12   0         52.28         57.43         8.09 o
  -7  12   0         83.47         98.72         9.02 o
  -6  12   0         73.54         60.29         8.71 o
  -5  12   0         71.63         68.73         8.17 o
  -4  12   0        113.00        110.95         9.52 o
  -3  12   0         94.33        119.49         9.54 o
  -2  12   0      10648.64      11048.08       191.50 o
  -1  12   0          5.65         13.66         3.98 o
   0  12   0        974.18       1020.55        22.38 o
   1  12   0        373.35        411.34        11.22 o
   2  12   0       2058.01       1943.34        41.18 o
   3  12   0        426.27        382.68        13.71 o
   4  12   0          5.07         13.09         4.22 o
   5  12   0         66.60         71.28         5.72 o
   6  12   0        136.58        163.31         8.30 o
   7  12   0       1117.73       1141.26        35.73 o
   8  12   0        935.67        977.43        36.75 o
   9  12   0        201.21        181.45        11.47 o
  10  12   0       2091.00       1944.94       108.43 o
  11  12   0        427.19        487.13        35.89 o
  12  12   0       1662.55       1731.91        56.01 o
  13  12   0       1526.42       1666.15        53.99 o
  14  12   0       1278.60       1289.84        52.50 o
  15  12   0        709.49        658.23        30.46 o
  16  12   0        962.33        893.30        36.24 o
  17  12   0         40.76         27.15         4.71 o
  -8  13   0        263.06        279.15        16.23 o
  -7  13   0        899.60       1033.55        68.76 o
  -6  13   0        282.94        283.58        15.59 o
  -5  13   0       1802.23       1924.46        53.27 o
  -4  13   0        936.67        966.42        32.80 o
  -3  13   0         92.27        108.56         9.31 o
  -2  13   0       1288.37       1281.15        47.71 o
  -1  13   0        577.56        574.83        19.81 o
   0  13   0        431.45        481.59        13.57 o
   1  13   0        691.79        677.44        17.47 o
   2  13   0         57.97         70.31         5.38 o
   3  13   0        375.36        395.58        14.41 o
   4  13   0       2032.98       1899.31        49.49 o
   5  13   0         11.99         22.06         4.84 o
   6  13   0         11.05         14.42         4.59 o
   7  13   0       1550.08       1561.10        43.96 o
   8  13   0          5.17          3.86         5.34 o
   9  13   0        739.42        724.45        28.54 o
  10  13   0        920.18        905.22        34.92 o
  11  13   0        655.08        600.50        25.52 o
  12  13   0         14.55         23.04         6.59 o
  13  13   0       1121.89       1137.27        39.33 o
  14  13   0        437.30        469.29        20.22 o
  15  13   0        230.77        254.61        15.84 o
  16  13   0          8.35          0.82         4.29 o
  -7  14   0         15.31          8.06         4.25 o
  -6  14   0        773.71        839.72        36.24 o
  -5  14   0        655.40        683.78        26.74 o
  -4  14   0          0.40          4.44         5.21 o
  -3  14   0         81.68         73.16         7.95 o
  -2  14   0         55.34         46.23         6.94 o
  -1  14   0         94.82         82.53        21.95 o
   0  14   0        151.89        169.80        14.09 o
   1  14   0         86.22         96.54         8.10 o
   2  14   0       1362.10       1395.62        32.28 o
   3  14   0       1393.21       1465.52        41.13 o
   4  14   0       3340.79       3515.00       100.73 o
   5  14   0         26.10         40.10         5.73 o
   6  14   0        681.83        720.87        27.99 o
   7  14   0        166.72        181.70        15.18 o
   8  14   0       3093.06       3137.16        98.08 o
   9  14   0        969.30        972.10        35.31 o
  10  14   0       2344.99       2410.84        74.07 o
  11  14   0        592.48        604.88        25.27 o
  12  14   0         71.30         62.97         8.60 o
  13  14   0         12.34         18.08         6.07 o
  14  14   0         90.77         72.99         9.28 o
  15  14   0        321.50        298.00        30.59 o
  16  14   0         28.10         12.35         5.78 o
  -6  15   0        416.90        418.40        26.62 o
  -5  15   0          3.97          5.49         6.54 o
  -4  15   0         58.68         68.53         9.39 o
  -3  15   0         70.20         65.09         8.44 o
  -2  15   0        121.14        111.95        10.00 o
  -1  15   0         57.87         43.93         7.36 o
   0  15   0         51.30         52.55         7.91 o
   1  15   0         11.95         10.22         6.24 o
   2  15   0        100.17        129.25        13.65 o
   3  15   0        112.68        106.13         9.85 o
   4  15   0        423.82        425.31        19.59 o
   5  15   0       1064.00        998.01        35.59 o
   6  15   0        222.31        223.76        13.25 o
   7  15   0       1166.32       1247.69        42.03 o
   8  15   0        298.16        306.09        24.81 o
   9  15   0         17.27         10.62         6.78 o
  10  15   0        111.65        104.14        11.31 o
  11  15   0        175.78        165.38        14.12 o
  12  15   0         54.87         46.40         8.48 o
  13  15   0         28.09         40.59         7.83 o
  14  15   0          0.06          2.54         5.15 o
  15  15   0         36.19         26.03         5.45 o
  -5  16   0         17.05          7.12         5.14 o
  -4  16   0        662.67        606.80        26.86 o
  -3  16   0        856.88        852.86        29.70 o
  -2  16   0       2395.93       2287.85        68.72 o
  -1  16   0       1555.14       1556.93        60.74 o
   0  16   0       2835.74       2696.02       130.15 o
   1  16   0       6706.31       6554.22       224.86 o
   2  16   0       6221.25       6257.37       175.21 o
   3  16   0          5.46         11.66         6.92 o
   4  16   0        178.51        210.86        15.92 o
   5  16   0       2810.57       2918.36       105.49 o
   6  16   0       3063.27       3019.09        88.74 o
   7  16   0         13.93          1.41         5.81 o
   8  16   0        408.36        404.55        27.69 o
   9  16   0         75.84         63.79        10.16 o
  10  16   0        215.93        195.58        17.45 o
  11  16   0          2.05         10.16         5.35 o
  12  16   0         11.14          2.57         4.58 o
  13  16   0         71.27         60.86         6.55 o
  14  16   0        598.36        528.57        19.25 o
  15  16   0         35.11         31.03         3.98 o
  -3  17   0        182.26        144.64        10.22 o
  -2  17   0       1086.35        980.77        37.79 o
  -1  17   0        163.05        153.28         9.94 o
   0  17   0        242.60        208.84        15.29 o
   1  17   0        108.71         91.53        11.26 o
   2  17   0        190.65        155.73        19.38 o
   3  17   0          5.76          8.40         6.93 o
   4  17   0          8.77         21.15         6.92 o
   5  17   0       1800.96       1881.44        70.99 o
   6  17   0         55.67         63.15         9.09 o
   7  17   0        233.63        270.25        18.35 o
   8  17   0         71.83         77.24         8.52 o
   9  17   0        550.40        589.19        23.10 o
  10  17   0         12.98         14.78         5.15 o
  11  17   0       1285.21       1223.99        39.43 o
  12  17   0        416.20        385.28        21.17 o
  13  17   0        288.82        290.91        12.89 o
  14  17   0        113.36         87.13         6.01 o
  -2  18   0         80.72         50.20         7.47 o
  -1  18   0         25.63         16.34         7.70 o
   0  18   0        762.78        769.56        46.00 o
   1  18   0          1.65         12.96         8.99 o
   2  18   0        129.75        111.84        15.64 o
   3  18   0         20.50         17.98         9.92 o
   4  18   0        383.10        401.34        21.18 o
   5  18   0          2.27          3.83        10.39 o
   6  18   0        474.97        552.26        28.13 o
   7  18   0        123.68        100.07        10.24 o
   8  18   0       1437.22       1394.88        43.76 o
   9  18   0       1376.63       1416.84        44.21 o
  10  18   0        771.70        793.39        27.25 o
  11  18   0        599.63        548.18        20.55 o
  12  18   0        447.38        421.33        16.13 o
  13  18   0        629.35        616.50        40.74 o
   0  19   0         44.03         39.69         7.70 o
   1  19   0        119.71        108.57        12.72 o
   2  19   0          9.78          3.19         4.39 o
   3  19   0         13.47         14.24         7.94 o
   4  19   0         69.75         33.74         9.69 o
   5  19   0         15.08         11.09         8.17 o
   6  19   0        190.11        181.49        12.42 o
   7  19   0        583.85        608.85        26.70 o
   8  19   0        117.09        111.83         9.45 o
   9  19   0        274.45        245.58        11.55 o
  10  19   0         50.91         57.29         6.35 o
  11  19   0        105.00        104.45        11.09 o
   3  20   0         70.71         75.95         6.52 o
   4  20   0        515.56        488.42        20.95 o
   5  20   0        884.12        801.00        56.74 o
   6  20   0       1743.85       1586.57       141.96 o
   7  20   0       1660.49       1329.81       118.78 o
   8  20   0        593.93        540.04        32.69 o
   9  20   0        999.94        867.97        47.28 o
  -6 -20   1         94.91         63.33         6.77 o
 -10 -19   1       1888.45       1850.19        62.08 o
  -9 -19   1       1288.64       1394.34        48.46 o
  -8 -19   1        183.44        188.70        13.72 o
  -7 -19   1         94.69         60.33         6.64 o
  -6 -19   1         13.31         14.79         5.58 o
  -5 -19   1         13.59          7.35         7.35 o
  -4 -19   1        310.92        278.38        15.25 o
  -3 -19   1          8.34          9.70         8.41 o
  -2 -19   1        834.89        830.07        32.42 o
  -1 -19   1        126.65        109.50        12.02 o
 -12 -18   1        487.80        464.57        25.71 o
 -11 -18   1        900.80        840.68        39.75 o
 -10 -18   1         10.73          6.25         4.30 o
  -9 -18   1         54.43         47.71         5.96 o
  -8 -18   1        355.79        349.75        15.32 o
  -7 -18   1         32.76         40.99         6.02 o
  -6 -18   1        338.73        317.64        17.78 o
  -5 -18   1         10.65         13.24         5.78 o
  -4 -18   1       1025.86       1045.42        42.01 o
  -3 -18   1         33.02         24.63         9.34 o
  -2 -18   1          1.14          1.05         7.82 o
  -1 -18   1        230.09        225.05        10.96 o
   0 -18   1         38.35         29.18         5.88 o
   1 -18   1        256.07        259.12        13.78 o
 -13 -17   1        341.16        332.49        16.29 o
 -12 -17   1        489.93        433.35        21.59 o
 -11 -17   1        864.34        760.66        49.32 o
 -10 -17   1       1524.28       1368.09        55.76 o
  -9 -17   1        989.26       1033.39        34.59 o
  -8 -17   1       3708.98       3674.65       119.15 o
  -7 -17   1        214.41        191.58        11.70 o
  -6 -17   1          7.74         20.93         7.53 o
  -5 -17   1        659.65        740.17        41.85 o
  -4 -17   1       3299.27       3354.22       118.49 o
  -3 -17   1       1946.51       2042.36        61.53 o
  -2 -17   1        584.25        663.74        30.35 o
  -1 -17   1        498.47        429.30        22.32 o
   0 -17   1        258.57        244.15        17.39 o
   1 -17   1        720.82        693.33        43.19 o
   2 -17   1        640.83        555.61        59.60 o
   3 -17   1        741.89        670.21        37.82 o
 -14 -16   1          7.05          5.63         4.09 o
 -13 -16   1        129.47        108.07         7.82 o
 -12 -16   1         46.15         35.98         5.82 o
 -11 -16   1       1044.82        912.50        41.33 o
 -10 -16   1          3.24          0.32         5.05 o
  -9 -16   1        620.59        631.62        25.00 o
  -8 -16   1          7.52         10.94         5.52 o
  -7 -16   1          1.23          2.77         5.51 o
  -6 -16   1        196.81        194.74        12.94 o
  -5 -16   1        182.60        179.15        14.49 o
  -4 -16   1         46.30         51.91         6.33 o
  -3 -16   1         24.03         24.13         6.11 o
  -2 -16   1        750.15        793.53        28.96 o
  -1 -16   1          2.58          1.40         9.81 o
   0 -16   1        363.01        368.08        30.47 o
   1 -16   1          5.94          2.60         4.83 o
   2 -16   1       1015.61        926.65        31.94 o
   3 -16   1          0.20         -1.60         4.22 o
   4 -16   1          7.88          5.49         5.49 o
   5 -16   1         76.62         74.97         6.52 o
 -15 -15   1         76.38         69.93         9.46 o
 -14 -15   1         71.31         51.73         5.68 o
 -13 -15   1         91.87         87.54         7.68 o
 -12 -15   1          6.80         -2.80         5.15 o
 -11 -15   1         21.32         14.72         6.73 o
 -10 -15   1        325.96        306.72        19.35 o
  -9 -15   1        339.53        294.11        22.16 o
  -8 -15   1         17.15         18.01         7.83 o
  -7 -15   1         59.83         66.60         8.37 o
  -6 -15   1       1471.91       1500.53        48.68 o
  -5 -15   1       1500.94       1489.29        48.25 o
  -4 -15   1        766.43        751.29        24.10 o
  -3 -15   1        146.98        196.85        11.90 o
  -2 -15   1       1238.70       1310.67        53.44 o
  -1 -15   1       2106.16       2318.09        86.37 o
   0 -15   1         18.33         16.13         7.97 o
   1 -15   1        215.28        195.37        12.72 o
   2 -15   1       2248.21       1993.36        61.79 o
   3 -15   1        493.45        402.73        18.46 o
   4 -15   1       1048.83       1075.48        43.94 o
   5 -15   1          3.13          6.07         6.30 o
   6 -15   1         22.33         18.39         4.49 o
 -15 -14   1         50.85         45.76         9.11 o
 -14 -14   1        145.71        104.21         9.94 o
 -13 -14   1        632.99        563.16        40.68 o
 -12 -14   1        117.28         98.01        11.23 o
 -11 -14   1        444.08        467.60        25.30 o
 -10 -14   1       2334.91       2279.59        85.52 o
  -9 -14   1        313.67        324.30        20.47 o
  -8 -14   1          6.03         17.85         9.40 o
  -7 -14   1         65.29         65.46        14.59 o
  -6 -14   1       1069.19       1088.61        32.71 o
  -5 -14   1        566.10        566.63        23.25 o
  -4 -14   1        969.90        961.88        46.67 o
  -3 -14   1        227.60        261.20        16.19 o
  -2 -14   1       3552.99       4124.90       146.74 o
  -1 -14   1        101.69        108.94        10.79 o
   0 -14   1        632.06        607.71        31.17 o
   1 -14   1          0.07         -2.63         5.70 o
   2 -14   1        580.17        521.17        22.94 o
   3 -14   1        971.41        864.02        32.28 o
   4 -14   1         27.74         30.38         8.02 o
   5 -14   1         58.82         70.68         9.42 o
   6 -14   1         32.51         42.61         9.46 o
   7 -14   1          0.66          0.10         3.84 o
 -16 -13   1          2.81         -1.40         5.60 o
 -15 -13   1         21.94         23.83         5.95 o
 -14 -13   1          0.79          2.91         5.82 o
 -13 -13   1          4.65          6.62         6.66 o
 -12 -13   1        179.16        163.66        12.16 o
 -11 -13   1        456.55        411.58        19.88 o
 -10 -13   1        257.22        270.05        33.27 o
  -9 -13   1        344.62        342.81        17.74 o
  -8 -13   1          2.19          2.75         6.35 o
  -7 -13   1         16.47         20.20         5.66 o
  -6 -13   1          2.06          8.92         5.47 o
  -5 -13   1       1308.25       1351.42        27.01 o
  -4 -13   1       3078.52       3185.31        59.47 o
  -3 -13   1       1628.96       1746.06        46.84 o
  -2 -13   1       3903.06       3927.13       117.69 o
  -1 -13   1        261.76        249.58        19.27 o
   0 -13   1         69.79         77.19         7.20 o
   1 -13   1       1434.98       1429.81        41.63 o
   2 -13   1        622.64        594.34        24.29 o
   3 -13   1       1575.49       1539.37        46.94 o
   4 -13   1         53.71         41.53         7.05 o
   5 -13   1       4106.31       4241.40       105.93 o
   6 -13   1        362.30        383.20        18.37 o
   7 -13   1        141.57        145.37        15.29 o
   8 -13   1        369.70        393.65        15.68 o
 -16 -12   1        411.94        396.45        27.08 o
 -15 -12   1        650.25        535.79        41.73 o
 -14 -12   1        468.36        492.73        25.34 o
 -13 -12   1        616.98        729.28        65.67 o
 -12 -12   1        467.55        513.52        25.51 o
 -11 -12   1        789.31        782.93        30.39 o
 -10 -12   1        670.35        690.93        27.77 o
  -9 -12   1          2.09          8.14         6.14 o
  -8 -12   1         10.37        157.61        64.13 o
  -7 -12   1       1128.64       1204.31        31.10 o
  -6 -12   1        831.01        861.30        23.44 o
  -5 -12   1        290.11        252.81         8.78 o
  -4 -12   1        412.18        472.38        13.77 o
  -3 -12   1        843.89        799.86        24.91 o
  -2 -12   1         72.87         75.52         6.02 o
  -1 -12   1         35.05         28.70         4.62 o
   0 -12   1       1571.34       1694.14        34.22 o
   1 -12   1        443.54        473.34        14.46 o
   2 -12   1       1951.33       2062.42        48.17 o
   3 -12   1        125.04        113.01         9.43 o
   4 -12   1        265.33        288.68        14.66 o
   5 -12   1        592.40        633.07        23.48 o
   6 -12   1       2129.05       2182.98        68.72 o
   7 -12   1        988.32       1097.27        46.66 o
   8 -12   1        312.73        321.46        15.01 o
   9 -12   1         94.85        102.26         9.66 o
 -17 -11   1         14.97         17.28         6.42 o
 -16 -11   1       1364.48       1473.39        77.98 o
 -15 -11   1        381.40        393.47        25.74 o
 -14 -11   1         40.65         55.61         9.37 o
 -13 -11   1       2417.43       2371.25       109.62 o
 -12 -11   1       4830.53       4958.68       173.48 o
 -11 -11   1       2332.85       2376.83        73.22 o
 -10 -11   1       6392.16       6022.41       166.23 o
  -9 -11   1        305.39        294.01        15.42 o
  -8 -11   1       2806.90       2942.98       146.33 o
  -7 -11   1        630.63        631.83        19.79 o
  -6 -11   1         75.28        107.08         6.57 o
  -5 -11   1       1461.58       1511.87        27.53 o
  -4 -11   1         48.67         55.98         4.43 o
  -3 -11   1       2819.65       2729.45        52.92 o
  -2 -11   1       2238.77       2202.48        42.09 o
  -1 -11   1       1381.93       1395.01        26.27 o
   0 -11   1        278.09        284.48         8.96 o
   1 -11   1        319.04        294.61        10.17 o
   2 -11   1       7049.73       7341.95       118.28 o
   3 -11   1        169.62        170.62        10.39 o
   4 -11   1         43.42         35.75         5.74 o
   5 -11   1        130.24        123.32        10.03 o
   6 -11   1        541.49        554.83        36.86 o
   7 -11   1         31.38         29.02         7.56 o
   8 -11   1         95.76         96.41        10.92 o
   9 -11   1         12.41         11.82         6.25 o
  10 -11   1         55.29         71.40         8.22 o
 -17 -10   1         24.12         33.62         7.70 o
 -16 -10   1          0.48         -1.98         7.24 o
 -15 -10   1         59.18         54.99         8.71 o
 -14 -10   1        409.11        372.98        22.23 o
 -13 -10   1        615.39        571.48        81.60 o
 -12 -10   1         49.01         19.61        11.67 o
 -11 -10   1         47.59         46.01         9.79 o
 -10 -10   1       1371.43       1360.09        49.41 o
  -9 -10   1          1.83          9.53         6.03 o
  -8 -10   1        848.29        864.86        48.32 o
  -7 -10   1        299.39        324.15        15.42 o
  -6 -10   1        151.43        126.23         6.35 o
  -5 -10   1        116.17        121.64        10.23 o
  -4 -10   1         13.12         15.03         6.39 o
  -3 -10   1         15.08         12.71         5.83 o
  -2 -10   1          6.51          9.87         5.10 o
  -1 -10   1        966.18       1026.97        38.22 o
   0 -10   1        352.90        342.47        10.06 o
   1 -10   1        173.63        158.83         7.04 o
   2 -10   1          2.49         11.52         3.69 o
   3 -10   1        121.95        129.76         8.44 o
   4 -10   1       1076.82       1079.46        29.73 o
   5 -10   1        695.23        652.85        20.45 o
   6 -10   1        250.37        264.58        14.12 o
   7 -10   1          0.80         -1.33         6.28 o
   8 -10   1        412.81        409.05        20.01 o
   9 -10   1          7.31         20.76         6.18 o
  10 -10   1        457.45        481.53        24.38 o
  11 -10   1          8.01          8.91         5.66 o
 -17  -9   1         57.30         70.98        10.39 o
 -16  -9   1         92.80        111.95        14.94 o
 -15  -9   1          2.82          7.16         6.76 o
 -14  -9   1        221.01        191.32        15.72 o
 -13  -9   1        320.71        310.19        20.73 o
 -12  -9   1        967.85        877.91        40.15 o
 -11  -9   1        541.70        544.33        25.68 o
 -10  -9   1         24.17         18.73         6.42 o
  -9  -9   1       3541.52       3510.12        88.66 o
  -8  -9   1       1183.43       1174.70        35.83 o
  -7  -9   1       1606.13       1462.75        49.37 o
  -6  -9   1       1184.14        990.41        61.33 o
  -5  -9   1        321.29        453.97        29.56 o
  -4  -9   1        769.62        608.40        23.31 o
  -3  -9   1       3710.66       3523.39        78.15 o
  -2  -9   1       4272.90       4238.35        86.08 o
  -1  -9   1       1000.35        809.65        34.25 o
   0  -9   1       1375.34       1308.58        35.70 o
   1  -9   1         33.69         46.43         7.65 o
   2  -9   1        694.32        582.67        14.36 o
   3  -9   1          5.28         18.28         4.10 o
   4  -9   1        271.64        283.27        12.81 o
   5  -9   1          3.70          5.82         4.83 o
   6  -9   1        168.71        148.69        10.82 o
   7  -9   1       1287.99       1300.98        45.99 o
   8  -9   1         42.06         59.63         8.38 o
   9  -9   1        134.98        140.02        11.47 o
  10  -9   1         12.82         13.95         5.65 o
  11  -9   1          4.63          3.95         4.43 o
  12  -9   1         24.72         36.29         5.88 o
 -17  -8   1        243.56        262.20        20.31 o
 -16  -8   1       1087.33       1106.82        62.92 o
 -15  -8   1        121.94        131.44        12.78 o
 -14  -8   1        933.38        941.77        40.41 o
 -13  -8   1        285.42        282.77        16.13 o
 -12  -8   1       4921.52       4891.17       170.87 o
 -11  -8   1       2360.30       2467.58        87.74 o
 -10  -8   1          0.37          8.10         5.28 o
  -9  -8   1        503.36        476.61        30.10 o
  -8  -8   1       3000.28       3159.57        79.55 o
  -7  -8   1        760.96        827.25        31.26 o
  -6  -8   1         10.27          5.96         5.25 o
  -5  -8   1       1141.00       1335.51        41.85 o
  -4  -8   1        476.22        464.91        16.71 o
  -3  -8   1        238.14        251.97        10.44 o
  -2  -8   1        929.36        970.01        24.60 o
  -1  -8   1        975.06       1086.44        31.13 o
   0  -8   1       8093.26       8848.28       331.08 o
   1  -8   1        244.30        207.43        13.56 o
   2  -8   1       3667.35       3901.97        79.11 o
   3  -8   1         45.84         42.40         6.58 o
   4  -8   1          6.92         15.23         5.08 o
   5  -8   1        224.88        225.15        15.29 o
   6  -8   1        112.59        107.64         8.58 o
   7  -8   1       1586.60       1538.18        50.06 o
   8  -8   1       1771.65       2048.69       110.44 o
   9  -8   1       1192.89       1327.58        76.93 o
  10  -8   1         31.12         30.72         7.14 o
  11  -8   1        696.86        769.41        28.30 o
  12  -8   1          0.55          3.17         5.45 o
 -17  -7   1         83.85         90.24        12.02 o
 -16  -7   1       1196.93       1142.20        64.79 o
 -15  -7   1       1563.89       1568.28        55.44 o
 -14  -7   1       1085.75       1094.98        47.25 o
 -13  -7   1        125.54        112.32        13.25 o
 -12  -7   1       2234.16       2188.62        83.12 o
 -11  -7   1          3.67          7.49         5.30 o
 -10  -7   1        214.36        161.95        13.91 o
  -9  -7   1        725.75        665.44        49.67 o
  -8  -7   1       8432.26       7688.67       359.87 o
  -7  -7   1       2935.77       2878.05        83.44 o
  -6  -7   1        235.71        212.52        12.42 o
  -5  -7   1        408.71        391.08        12.17 o
  -4  -7   1        207.55        222.89         8.65 o
  -3  -7   1        842.67        811.64        19.32 o
  -2  -7   1          0.69          4.13         3.02 o
  -1  -7   1        143.74        170.80         7.94 o
   0  -7   1        501.68        445.76        17.07 o
   1  -7   1       2897.98       2889.15        69.86 o
   2  -7   1        600.98        607.27        20.22 o
   3  -7   1       2051.20       2158.12        45.02 o
   4  -7   1        902.19        828.93        42.90 o
   5  -7   1       3632.10       3647.33       113.58 o
   6  -7   1       4240.75       4377.13       149.87 o
   7  -7   1        102.52         91.44         8.74 o
   8  -7   1        527.38        570.90        25.32 o
   9  -7   1       1414.43       1535.50        86.97 o
  10  -7   1         48.54         60.83        10.52 o
  11  -7   1          0.66          7.12         6.77 o
  12  -7   1         52.10         52.12         8.73 o
  13  -7   1         73.19         62.69         8.70 o
 -17  -6   1        661.02        601.33        36.54 o
 -16  -6   1        489.44        518.56        35.72 o
 -15  -6   1        789.80        814.49        25.80 o
 -14  -6   1       1282.54       1261.99        37.12 o
 -13  -6   1       2605.22       2550.57        67.09 o
 -12  -6   1        808.36        812.57        28.39 o
 -11  -6   1        364.19        328.17        14.50 o
 -10  -6   1        796.64        872.46        23.31 o
  -9  -6   1         68.38        101.47        13.48 o
  -8  -6   1        377.44        529.88        66.60 o
  -7  -6   1        579.52        586.84        65.08 o
  -6  -6   1       6894.31       7557.44       186.87 o
  -5  -6   1       2926.60       3335.63        71.93 o
  -4  -6   1       9864.01      10001.01       214.05 o
  -3  -6   1       1509.88       1542.76        29.94 o
  -2  -6   1       4401.00       4603.80        76.68 o
  -1  -6   1       3273.39       3391.55        58.13 o
   0  -6   1       1544.93       1618.19        40.70 o
   1  -6   1       6992.06       7600.04       138.83 o
   2  -6   1       1204.10       1402.32        34.87 o
   3  -6   1       1181.43       1221.28        28.08 o
   4  -6   1        758.58        899.18        27.18 o
   5  -6   1         69.86         58.91        12.54 o
   6  -6   1       1059.46        982.46        31.46 o
   7  -6   1        628.79        612.57        27.30 o
   8  -6   1         16.21         17.75         6.06 o
   9  -6   1       1338.62       1404.52       109.33 o
  10  -6   1        341.16        358.45        25.27 o
  11  -6   1        162.75        210.31        16.26 o
  12  -6   1          1.07         -0.04         6.64 o
  13  -6   1        456.80        526.75        25.57 o
  14  -6   1        440.41        524.75        31.52 o
 -17  -5   1        139.00         97.36        12.14 o
 -16  -5   1        404.60        365.13        19.61 o
 -15  -5   1       1106.40       1097.93        34.12 o
 -14  -5   1       1590.33       1506.50        54.22 o
 -13  -5   1        919.29        902.78        26.72 o
 -12  -5   1       1710.57       1668.40        41.73 o
 -11  -5   1       1121.42       1175.90        32.14 o
 -10  -5   1       5767.13       5633.80       108.11 o
  -9  -5   1        463.69        510.66        25.95 o
  -8  -5   1        616.54        593.37        55.36 o
  -7  -5   1       1869.49       1661.20        46.04 o
  -6  -5   1      13714.78      13862.55       298.47 o
  -5  -5   1       2911.43       2899.56        59.76 o
  -4  -5   1       2116.99       2069.28        49.37 o
  -3  -5   1       1674.08       1558.65        31.91 o
  -2  -5   1       3340.05       3330.15        56.05 o
  -1  -5   1       3787.14       3778.24        63.00 o
   0  -5   1      26119.39      25995.08       472.83 o
   1  -5   1       5724.98       5448.75        93.77 o
   2  -5   1      12316.17      12096.16       215.88 o
   3  -5   1         52.03         30.22         5.07 o
   4  -5   1       4647.86       4822.06       122.58 o
   5  -5   1        507.42        507.75        32.96 o
   6  -5   1       5495.36       5478.74       165.78 o
   7  -5   1       1252.62       1225.81        42.64 o
   8  -5   1         80.13         87.10        10.68 o
   9  -5   1       1945.33       1893.83        78.05 o
  10  -5   1        472.10        487.98        26.42 o
  11  -5   1        182.43        175.34        12.48 o
  12  -5   1         80.91         69.73         8.33 o
  13  -5   1        187.24        186.55        19.50 o
  14  -5   1        102.59        119.31        13.66 o
 -17  -4   1          0.49          0.82         6.30 o
 -16  -4   1        522.51        480.83        23.41 o
 -15  -4   1         38.70         20.60         5.32 o
 -14  -4   1        395.87        387.17        14.63 o
 -13  -4   1        399.04        383.35        14.79 o
 -12  -4   1         14.40         17.94         5.99 o
 -11  -4   1         45.86         44.91         5.74 o
 -10  -4   1        127.53        131.27         7.11 o
  -9  -4   1       4293.58       4583.90       145.90 o
  -8  -4   1       9294.38       9365.72       232.05 o
  -7  -4   1        104.03        127.45         9.84 o
  -6  -4   1       3022.78       2838.35        78.49 o
  -5  -4   1        559.93        548.92        19.93 o
  -4  -4   1      27299.26      27698.08       552.75 o
  -3  -4   1        477.86        393.55         9.64 o
  -2  -4   1       1558.44       1705.29        30.36 o
  -1  -4   1      16910.51      17601.25       255.04 o
   0  -4   1       4622.43       4416.07        61.48 o
   1  -4   1       5020.72       5065.50        80.88 o
   2  -4   1       1929.91       1855.18        37.31 o
   3  -4   1         33.36         46.79         4.85 o
   4  -4   1        257.67        293.81        14.98 o
   5  -4   1        135.81        141.36        14.03 o
   6  -4   1        182.48        240.78        33.56 o
   7  -4   1       1833.10       2100.54        70.92 o
   8  -4   1        281.65        273.09        19.31 o
   9  -4   1         92.38        119.37        11.10 o
  10  -4   1          4.21         11.89         5.23 o
  11  -4   1         24.53         32.48         7.21 o
  12  -4   1       2283.35       2550.88        76.99 o
  13  -4   1       1538.30       1658.55        64.13 o
  14  -4   1        508.80        559.80        26.04 o
  15  -4   1        342.55        274.16        14.36 o
 -17  -3   1        131.80         94.09         7.58 o
 -16  -3   1        114.45        101.16        25.27 o
 -15  -3   1         53.70         51.32         6.89 o
 -14  -3   1        185.29        147.31         8.86 o
 -13  -3   1        158.59        148.75        10.35 o
 -12  -3   1       2048.74       2061.82        55.61 o
 -11  -3   1        326.79        343.74        14.94 o
 -10  -3   1       4338.92       4355.40        92.39 o
  -9  -3   1       3000.44       2971.32       178.56 o
  -8  -3   1      28399.76      28380.11       596.31 o
  -7  -3   1       3495.90       3463.37        92.50 o
  -6  -3   1        207.48        361.31        15.22 o
  -5  -3   1      17075.92      16653.48       349.30 o
  -4  -3   1      15627.94      14771.26       230.46 o
  -3  -3   1       3422.94       2932.91        51.71 o
  -2  -3   1       3087.96       2792.63        43.12 o
  -1  -3   1       3723.21       3451.20        55.96 o
   0  -3   1       2330.28       2271.52        35.57 o
   1  -3   1        953.42       1065.38        21.36 o
   2  -3   1       3870.16       3744.43        64.87 o
   3  -3   1        572.34        584.46        14.95 o
   4  -3   1       1723.13       1781.17        43.91 o
   5  -3   1         80.09         99.06        14.93 o
   6  -3   1       2227.17       2353.61       105.03 o
   7  -3   1       4896.65       5189.99       155.82 o
   8  -3   1        312.39        261.45        18.72 o
   9  -3   1       1986.96       2032.70        52.67 o
  10  -3   1          1.26         -0.86         5.20 o
  11  -3   1        596.24        607.35        25.11 o
  12  -3   1        977.26       1033.00        36.71 o
  13  -3   1        916.98       1007.26        43.48 o
  14  -3   1        445.58        455.80        23.52 o
  15  -3   1        175.63        165.04        12.90 o
 -16  -2   1         31.45         37.74         6.91 o
 -15  -2   1        182.62        159.26         9.53 o
 -14  -2   1        210.23        168.00        12.80 o
 -13  -2   1        430.27        407.92        20.21 o
 -12  -2   1       1414.81       1362.55        39.94 o
 -11  -2   1        340.42        347.41        14.74 o
 -10  -2   1       3165.00       3134.43        67.25 o
  -9  -2   1        637.69        588.28        19.69 o
  -8  -2   1       1627.75       1440.98        70.62 o
  -7  -2   1       5118.64       5454.83       148.11 o
  -6  -2   1       1117.27       1158.45        33.39 o
  -5  -2   1         88.67        100.61         6.27 o
  -4  -2   1       9838.79       9583.97       159.03 o
  -3  -2   1      55529.37      54000.57      1250.03 o
  -2  -2   1      16776.94      14547.30       190.78 o
  -1  -2   1       2324.08       2323.01        38.98 o
   0  -2   1       9358.81       8927.40       124.19 o
   1  -2   1       6116.25       6003.56        93.82 o
   2  -2   1      21484.36      21163.99       279.57 o
   3  -2   1        712.39        726.13        15.75 o
   4  -2   1       3240.54       3515.41        79.27 o
   5  -2   1       7220.90       7380.30       208.59 o
   6  -2   1       1338.41       1351.22        44.11 o
   7  -2   1        397.07        476.01        25.78 o
   8  -2   1         30.96         22.07         8.10 o
   9  -2   1        553.68        567.29        19.82 o
  10  -2   1        339.32        321.30        15.07 o
  11  -2   1          0.36         -1.27         5.31 o
  12  -2   1        127.59        114.00        10.44 o
  13  -2   1        945.59       1031.61        45.59 o
  14  -2   1        447.12        502.52        32.80 o
  15  -2   1          6.24          0.09         5.40 o
  16  -2   1        271.14        225.67        12.33 o
 -16  -1   1         45.99         33.06         6.28 o
 -15  -1   1         64.20         76.29         8.05 o
 -14  -1   1        233.38        285.93        20.75 o
 -13  -1   1         22.51          6.85         6.71 o
 -12  -1   1       2137.80       2290.35        71.43 o
 -11  -1   1       2827.67       2792.70        68.75 o
 -10  -1   1       5753.86       5653.66       127.99 o
  -9  -1   1       4030.03       4115.81        94.41 o
  -8  -1   1        478.58        441.58        26.01 o
  -7  -1   1       5208.13       4833.29       150.87 o
  -6  -1   1       1685.50       1776.35        58.39 o
  -5  -1   1        425.54        408.93        12.54 o
  -4  -1   1       3010.36       2830.50        51.43 o
  -3  -1   1        433.97        310.74         7.99 o
  -2  -1   1        318.27        288.34         6.84 o
  -1  -1   1       5122.95       4296.66        70.66 o
   0  -1   1      18318.05      18241.81       263.85 o
   1  -1   1      10887.10      10624.20       121.09 o
   2  -1   1         27.56         45.03         2.13 o
   3  -1   1      37445.39      37139.23       567.86 o
   4  -1   1       7357.57       7448.79       177.64 o
   5  -1   1      13239.63      12300.22       338.53 o
   6  -1   1       1635.38       1455.46        45.26 o
   7  -1   1       9766.60       9486.00       233.41 o
   8  -1   1       5614.09       5536.20       145.78 o
   9  -1   1       2013.16       1986.24        43.62 o
  10  -1   1        572.68        552.54        17.24 o
  11  -1   1       1870.01       1961.19        49.11 o
  12  -1   1       2999.23       3091.56        92.05 o
  13  -1   1       1478.87       1572.37        51.50 o
  14  -1   1       1128.45       1126.63        39.15 o
  15  -1   1          0.39          8.69         9.40 o
  16  -1   1        332.27        347.16        17.16 o
 -16   0   1        108.91         90.17         8.36 o
 -15   0   1        427.86        431.84        18.50 o
 -14   0   1         29.16         12.40         7.84 o
 -13   0   1          9.62          3.40         6.97 o
 -12   0   1         44.00         39.95         8.06 o
 -11   0   1       1118.47       1134.31        33.18 o
 -10   0   1        618.76        552.03        16.40 o
  -9   0   1       2791.36       3204.08        69.20 o
  -8   0   1         94.96        107.54        17.61 o
  -7   0   1        587.18        557.83        25.35 o
  -6   0   1       4275.73       4242.17       113.06 o
  -5   0   1        242.68        228.53        15.50 o
  -4   0   1        493.53        547.30        15.68 o
  -3   0   1        370.85        426.21         8.90 o
  -2   0   1       1234.19       1213.08        17.37 o
  -1   0   1        253.63        364.21         5.38 o
   0   0   1       1712.01       1297.06        19.55 o
   1   0   1        501.96        437.94         8.16 o
   2   0   1       5638.48       5130.75        71.49 o
   3   0   1      11261.16      10250.07       198.79 o
   4   0   1        671.68        670.37        21.64 o
   5   0   1       8127.08       8538.36       260.71 o
   6   0   1        269.17        306.10        13.31 o
   7   0   1       4140.65       4122.33       108.63 o
   8   0   1        763.67        822.80        35.72 o
   9   0   1        384.25        346.43        24.70 o
  10   0   1        196.99        235.98        13.24 o
  11   0   1        523.86        489.98        25.32 o
  12   0   1        329.05        301.18        22.43 o
  13   0   1       2018.35       2010.90        63.37 o
  14   0   1        124.61        123.73        10.70 o
  15   0   1          0.88          0.37         5.58 o
  16   0   1        612.39        693.49        29.21 o
 -16   1   1         37.66         39.34         7.47 o
 -15   1   1         88.26         87.60         9.69 o
 -14   1   1        319.21        264.04        18.61 o
 -13   1   1         54.05         41.18        10.36 o
 -12   1   1        352.54        332.81        17.48 o
 -11   1   1         28.20         30.94         5.03 o
 -10   1   1         69.81         80.84         6.22 o
  -9   1   1          7.06         21.05         5.10 o
  -8   1   1        148.36        115.56        18.24 o
  -7   1   1       1687.41       1386.42        57.49 o
  -6   1   1       3024.46       3393.84       102.70 o
  -5   1   1       1369.52       1132.45        29.07 o
  -4   1   1         73.07         83.39         5.94 o
  -3   1   1       1048.80        981.54        24.03 o
  -2   1   1        160.21        172.76         5.14 o
  -1   1   1       6276.50       6286.27       122.53 o
   0   1   1      89366.90      76387.80      1742.97 o
   1   1   1      14594.62      14784.01       559.62 o
   2   1   1      19381.76      16972.86       256.98 o
   3   1   1      56034.79      51430.80       857.26 o
   4   1   1       6877.77       6325.17       116.37 o
   5   1   1         37.85         36.80         4.03 o
   6   1   1       2184.69       2049.95        46.39 o
   7   1   1       1338.13       1542.33        47.59 o
   8   1   1        215.68        207.04        14.52 o
   9   1   1         33.18         23.08         9.98 o
  10   1   1        192.25        177.36         7.97 o
  11   1   1       3673.94       3578.67        84.72 o
  12   1   1        654.37        661.37        22.56 o
  13   1   1       1175.93       1172.15        35.42 o
  14   1   1        625.90        598.05        21.52 o
  15   1   1        745.58        784.15        29.14 o
  16   1   1        554.18        575.56        21.52 o
  17   1   1        270.91        293.14        21.01 o
 -15   2   1        210.84        208.50        19.61 o
 -14   2   1        459.68        535.17        27.20 o
 -13   2   1        269.83        250.27        14.43 o
 -12   2   1        100.34         83.09         9.48 o
 -11   2   1        476.14        475.94        16.47 o
 -10   2   1       5153.40       5270.12       106.35 o
  -9   2   1        617.05        683.59        20.36 o
  -8   2   1         71.40         73.17         9.39 o
  -7   2   1        661.81        849.01        47.15 o
  -6   2   1       1667.93       1844.00        69.15 o
  -5   2   1       3064.00       2916.99        85.23 o
  -4   2   1        261.29        278.58        10.96 o
  -3   2   1        728.38        770.29        15.60 o
  -2   2   1      21252.15      19440.64       295.44 o
  -1   2   1       1441.50       1469.92        30.38 o
   0   2   1       6346.65       5506.49        85.75 o
   1   2   1        172.80        102.03         4.61 o
   2   2   1          5.30         48.35         2.73 o
   3   2   1        146.38        182.27         6.07 o
   4   2   1        508.32        488.68        13.34 o
   5   2   1       6950.97       6809.28       119.12 o
   6   2   1       1601.27       1375.41        30.49 o
   7   2   1        756.70        961.10        26.51 o
   8   2   1       1153.67       1051.38        32.82 o
   9   2   1       2065.52       1994.16       189.59 o
  10   2   1       1430.65       1481.53        34.93 o
  11   2   1          9.27         21.91         4.49 o
  12   2   1       2882.67       2896.55        71.06 o
  13   2   1        365.50        373.07        16.23 o
  14   2   1          5.31         11.47         5.32 o
  15   2   1        571.88        551.05        19.79 o
  16   2   1       1879.01       1908.33        57.52 o
  17   2   1       1898.53       1970.47        99.00 o
 -15   3   1        101.91        108.92        13.43 o
 -14   3   1        468.06        482.02        34.79 o
 -13   3   1          7.85          5.87         6.48 o
 -12   3   1       1570.43       1588.25        63.17 o
 -11   3   1        500.34        463.06        18.34 o
 -10   3   1         52.01         57.29         6.08 o
  -9   3   1       2346.37       2362.99        63.95 o
  -8   3   1       3815.94       3825.23       111.95 o
  -7   3   1        115.27         59.50        12.58 o
  -6   3   1       2359.49       2155.37        93.73 o
  -5   3   1          5.46         14.56         5.96 o
  -4   3   1       2947.45       2893.80        88.27 o
  -3   3   1        184.47        198.14         7.61 o
  -2   3   1       8669.67       8376.00       151.74 o
  -1   3   1       1296.26       1394.92        25.10 o
   0   3   1       2030.23       1953.84        31.37 o
   1   3   1        872.72        984.91        14.32 o
   2   3   1      10913.68      10042.10       208.16 o
   3   3   1      75587.90      68380.14      1412.33 o
   4   3   1        513.36        399.57         9.84 o
   5   3   1       3602.07       3757.66        81.57 o
   6   3   1        181.66        125.88         6.79 o
   7   3   1       9091.59       8901.07       164.43 o
   8   3   1       2199.70       1830.64        45.58 o
   9   3   1       1776.63       1501.29        51.48 o
  10   3   1       4855.46       4594.45        93.75 o
  11   3   1       3193.25       3286.33        70.20 o
  12   3   1       2871.50       2785.19        61.70 o
  13   3   1        832.10        803.73        23.80 o
  14   3   1         36.20         44.28         5.94 o
  15   3   1        680.59        675.24        22.92 o
  16   3   1        633.62        668.37        30.99 o
  17   3   1         73.94         78.92        11.32 o
 -14   4   1       1413.66       1443.74        78.10 o
 -13   4   1        486.26        514.02        25.61 o
 -12   4   1        638.11        623.79        25.02 o
 -11   4   1        614.34        679.16        27.07 o
 -10   4   1        289.53        287.77        14.84 o
  -9   4   1        952.91        915.58        35.99 o
  -8   4   1         18.19         14.17         5.49 o
  -7   4   1       1203.84       1208.57        39.18 o
  -6   4   1        600.43        737.23        43.81 o
  -5   4   1       3924.42       4040.40       157.12 o
  -4   4   1       3624.08       3792.88        87.70 o
  -3   4   1       1399.58       1514.29        33.25 o
  -2   4   1      11833.79      11849.00       175.15 o
  -1   4   1        187.26        184.53         6.88 o
   0   4   1     117062.94     111493.49      1695.27 o
   1   4   1      18754.58      17689.24       267.12 o
   2   4   1       3548.53       3488.74        45.34 o
   3   4   1        411.44        423.23         8.81 o
   4   4   1       5568.07       5175.10       112.25 o
   5   4   1       1608.28       1700.58        50.68 o
   6   4   1       1412.08       1514.30        40.03 o
   7   4   1          1.12          3.52         4.76 o
   8   4   1        783.49        679.22        24.74 o
   9   4   1       3473.36       3505.91        99.17 o
  10   4   1       1695.67       1661.48        34.26 o
  11   4   1       1247.97       1157.14        29.26 o
  12   4   1        166.19        135.19         8.34 o
  13   4   1        617.08        580.41        19.02 o
  14   4   1         82.19         97.07         7.40 o
  15   4   1        919.61        906.59        28.45 o
  16   4   1         17.41          8.86         6.39 o
  17   4   1        102.46        107.99        13.43 o
 -14   5   1       2366.25       2435.69       121.41 o
 -13   5   1        203.80        210.10        14.36 o
 -12   5   1         26.59         37.63         6.87 o
 -11   5   1        899.21       1003.42        35.83 o
 -10   5   1       2614.51       2840.64        84.85 o
  -9   5   1       1111.50       1146.33        39.63 o
  -8   5   1        232.06        236.17        14.45 o
  -7   5   1         87.47         85.33         8.40 o
  -6   5   1         22.81         27.57         9.01 o
  -5   5   1       2215.30       2287.42        67.11 o
  -4   5   1       3545.46       3776.39        81.07 o
  -3   5   1         59.00         41.36         4.80 o
  -2   5   1       2875.54       2750.62        47.88 o
  -1   5   1        157.42        208.28         8.71 o
   0   5   1        255.34        280.72        10.31 o
   1   5   1      11400.94      11018.97       171.49 o
   2   5   1       9312.94       9007.17       122.66 o
   3   5   1      20949.08      19972.14       427.64 o
   4   5   1        462.68        429.90        10.65 o
   5   5   1       7550.99       7834.03       154.53 o
   6   5   1        427.91        260.15        12.92 o
   7   5   1       7032.31       6639.44       182.74 o
   8   5   1       1784.20       1662.92        45.90 o
   9   5   1         24.11         22.57         6.54 o
  10   5   1        708.53        723.14        18.05 o
  11   5   1       2778.56       2624.37        51.39 o
  12   5   1        103.31         88.79         6.29 o
  13   5   1       2020.69       2046.93        45.32 o
  14   5   1        851.91        868.44        22.94 o
  15   5   1        363.63        390.48        18.75 o
  16   5   1        485.61        503.97        25.84 o
  17   5   1        426.66        482.72        31.87 o
 -13   6   1        725.91        778.69        58.66 o
 -12   6   1        629.87        645.80        24.56 o
 -11   6   1         15.51         15.19         6.77 o
 -10   6   1         11.75          9.94         6.22 o
  -9   6   1        760.62        785.22        37.33 o
  -8   6   1        464.43        488.64        27.56 o
  -7   6   1       1150.93       1086.12        47.15 o
  -6   6   1       1122.93       1068.18        39.15 o
  -5   6   1         25.72         20.14         8.26 o
  -4   6   1        179.22        186.45        12.05 o
  -3   6   1         68.17         48.48         5.73 o
  -2   6   1       1240.51       1381.55        31.46 o
  -1   6   1       4384.35       4457.09       111.48 o
   0   6   1       4352.85       4341.28        88.31 o
   1   6   1         13.69         19.53         3.01 o
   2   6   1      13548.71      13514.28       210.57 o
   3   6   1        348.53        331.80        13.53 o
   4   6   1         54.19         76.68         4.54 o
   5   6   1        337.31        356.05        11.25 o
   6   6   1       2971.14       3111.33        67.58 o
   7   6   1        678.47        710.45        23.00 o
   8   6   1       2666.52       2765.59        76.83 o
   9   6   1       2617.46       2771.99        78.12 o
  10   6   1         11.88         24.78         3.27 o
  11   6   1        317.98        358.37        11.00 o
  12   6   1        124.90        122.57         6.92 o
  13   6   1        429.86        415.91        14.05 o
  14   6   1        542.05        488.98        19.16 o
  15   6   1       1702.61       1713.96        80.19 o
  16   6   1        387.49        344.62        27.90 o
  17   6   1        357.47        364.49        18.85 o
  18   6   1          8.62          5.21         4.09 o
 -13   7   1         48.87         42.46        10.97 o
 -12   7   1          5.31          5.40         5.41 o
 -11   7   1        162.22        160.64        11.12 o
 -10   7   1         71.39         85.66         9.42 o
  -9   7   1          6.26         17.72        10.27 o
  -8   7   1        196.38        217.28        15.50 o
  -7   7   1        343.78        356.15        17.71 o
  -6   7   1         80.06         64.66         6.48 o
  -5   7   1        364.18        296.75        11.77 o
  -4   7   1       3080.11       2921.11        74.35 o
  -3   7   1        867.13        822.27        23.48 o
  -2   7   1      15145.57      15398.36       275.31 o
  -1   7   1      10299.23      10587.42       206.85 o
   0   7   1      11636.65      11829.55       281.42 o
   1   7   1       2067.31       1971.22        45.96 o
   2   7   1       9257.73       9276.00       178.04 o
   3   7   1        952.14        992.96        22.66 o
   4   7   1       8422.79       8432.21       170.33 o
   5   7   1       1263.93       1333.81        35.99 o
   6   7   1        869.56        865.23        28.09 o
   7   7   1       5460.27       5660.15       215.49 o
   8   7   1         73.38         80.79         9.01 o
   9   7   1         24.45         35.05         7.22 o
  10   7   1       1618.18       1563.96        33.82 o
  11   7   1       2284.30       2105.58        45.02 o
  12   7   1        242.56        241.13        11.57 o
  13   7   1        533.41        543.15        20.32 o
  14   7   1        384.82        386.67        16.55 o
  15   7   1        145.32        130.95        11.04 o
  16   7   1        826.47        860.19        37.22 o
  17   7   1        323.33        318.24        24.98 o
  18   7   1        173.63        144.38        10.12 o
 -12   8   1        112.65         98.43         9.47 o
 -11   8   1        363.96        381.03        20.42 o
 -10   8   1        575.40        611.31        29.80 o
  -9   8   1        519.55        556.15        41.09 o
  -8   8   1        599.22        638.11        45.53 o
  -7   8   1         23.55         34.42         9.09 o
  -6   8   1       2558.16       2516.46        88.43 o
  -5   8   1       1001.35       1036.11        28.90 o
  -4   8   1          0.87          5.88         3.60 o
  -3   8   1         97.14         83.30         8.00 o
  -2   8   1        140.85        121.64         9.40 o
  -1   8   1         55.55         57.10         7.18 o
   0   8   1        816.53        884.69        44.19 o
   1   8   1      17276.42      18870.28       360.86 o
   2   8   1       3930.80       4172.27        96.63 o
   3   8   1       3002.82       3317.04        66.42 o
   4   8   1       1119.97       1409.94        44.31 o
   5   8   1        159.12        170.25        10.06 o
   6   8   1        357.13        300.91        14.62 o
   7   8   1        636.63        678.73        25.84 o
   8   8   1        103.03         94.93        12.04 o
   9   8   1        103.75         84.37         8.40 o
  10   8   1        954.49        975.08        31.23 o
  11   8   1        127.03        123.05        11.10 o
  12   8   1        511.79        528.34        22.45 o
  13   8   1        550.14        523.93        22.74 o
  14   8   1        295.53        310.77        16.74 o
  15   8   1         48.82         35.60         7.16 o
  16   8   1         23.70         12.78         6.11 o
  17   8   1         42.96         38.52         9.81 o
  18   8   1        200.09        147.27        42.09 o
 -12   9   1        303.61        281.70        14.82 o
 -11   9   1        538.05        603.72        22.44 o
 -10   9   1        951.82       1076.98        36.96 o
  -9   9   1         44.37         61.76        10.03 o
  -8   9   1       1056.96       1168.23        70.16 o
  -7   9   1       2445.25       2476.20       136.24 o
  -6   9   1       5116.16       4981.89       146.53 o
  -5   9   1         16.73         24.70         8.24 o
  -4   9   1        130.05        152.62        10.12 o
  -3   9   1       1615.59       1597.44        36.85 o
  -2   9   1       2115.45       2060.16        51.99 o
  -1   9   1        954.10       1076.96        34.44 o
   0   9   1        107.47        114.82        12.81 o
   1   9   1        976.04        930.03        33.67 o
   2   9   1        226.81        190.84        11.07 o
   3   9   1        122.61        111.04         7.49 o
   4   9   1        641.44        619.80        21.34 o
   5   9   1       1557.99       1479.69        38.77 o
   6   9   1       4087.92       4101.85       112.53 o
   7   9   1       2511.37       2246.55        61.55 o
   8   9   1       1475.01       1411.27        47.83 o
   9   9   1       4219.56       4045.41        85.40 o
  10   9   1        666.34        640.78        27.39 o
  11   9   1        652.63        640.72        24.89 o
  12   9   1         13.86         25.85         7.22 o
  13   9   1        682.27        655.26        26.47 o
  14   9   1        139.35        150.86        12.89 o
  15   9   1        555.78        526.54        27.49 o
  16   9   1         38.05         39.69        11.67 o
  17   9   1        408.35        398.32        28.37 o
  18   9   1         37.13         41.49         5.15 o
 -11  10   1          3.91          4.74         4.43 o
 -10  10   1        127.88        145.89         9.90 o
  -9  10   1        100.10        105.82        11.74 o
  -8  10   1        701.61        722.79        35.94 o
  -7  10   1        587.45        594.33        47.51 o
  -6  10   1        500.10        498.48        30.99 o
  -5  10   1        195.52        190.03        17.73 o
  -4  10   1        904.40        835.61        27.54 o
  -3  10   1         56.10         52.68         6.46 o
  -2  10   1        782.86        787.33        18.75 o
  -1  10   1         56.50         60.98         4.40 o
   0  10   1        147.02        168.35        12.60 o
   1  10   1       1911.95       2146.51        98.75 o
   2  10   1        630.70        635.12        24.29 o
   3  10   1        157.71        177.20        11.32 o
   4  10   1        359.11        364.10        18.33 o
   5  10   1       1189.38       1254.60        46.79 o
   6  10   1        179.59        177.66        15.12 o
   7  10   1        814.83        875.49        36.07 o
   8  10   1        932.62        859.11        26.56 o
   9  10   1        251.24        228.79        14.64 o
  10  10   1        174.92        156.26        14.30 o
  11  10   1        707.16        755.42        79.97 o
  12  10   1         12.10         22.16         6.88 o
  13  10   1         16.88         16.89         7.84 o
  14  10   1        350.44        325.18        20.80 o
  15  10   1          5.78          2.80         9.34 o
  16  10   1         25.35         27.43         9.81 o
  17  10   1        491.42        341.90        89.89 o
 -10  11   1         11.67          6.08         3.90 o
  -9  11   1          4.59          4.46         5.09 o
  -8  11   1         12.77         13.56         8.07 o
  -7  11   1       1973.38       2008.90        72.67 o
  -6  11   1       1854.92       2007.11        76.13 o
  -5  11   1         24.32         23.18         6.21 o
  -4  11   1         22.70         17.70         5.95 o
  -3  11   1         21.17         18.72         5.23 o
  -2  11   1       2772.30       2862.68        53.50 o
  -1  11   1       2330.03       2303.19        39.86 o
   0  11   1       1497.05       1437.90        28.02 o
   1  11   1       3349.10       3272.68        60.08 o
   2  11   1        359.12        330.28        14.93 o
   3  11   1       2288.35       2315.06        63.22 o
   4  11   1       1097.21       1072.94        36.46 o
   5  11   1       1357.64       1289.08        53.03 o
   6  11   1        142.54         93.25         6.34 o
   7  11   1        811.72        690.50        19.34 o
   8  11   1         12.05          6.72         3.93 o
   9  11   1          2.28         11.50         5.53 o
  10  11   1          0.74          7.61         5.70 o
  11  11   1        556.66        551.78        31.57 o
  12  11   1       1327.88       1279.17        54.05 o
  13  11   1        142.78        158.69        15.11 o
  14  11   1        231.43        225.76        25.97 o
  15  11   1       1734.32       1819.53        98.30 o
  16  11   1          4.57         10.16         8.99 o
  17  11   1        368.07        339.04        33.10 o
  -9  12   1        220.41        307.94        13.58 o
  -8  12   1        975.00       1018.10        34.45 o
  -7  12   1        269.80        284.13        15.18 o
  -6  12   1        153.22        133.04        11.69 o
  -5  12   1        127.49        127.58        10.25 o
  -4  12   1         66.19         68.21        10.10 o
  -3  12   1       1713.29       1796.34        46.24 o
  -2  12   1       1818.97       1978.68        44.01 o
  -1  12   1       1792.45       1786.43        35.58 o
   0  12   1        119.53        115.15         6.47 o
   1  12   1        481.13        499.71        12.71 o
   2  12   1        120.04        122.08         6.58 o
   3  12   1          0.97          3.50         3.03 o
   4  12   1        100.18         94.56         6.31 o
   5  12   1        565.46        515.42        18.56 o
   6  12   1        737.37        744.10        20.52 o
   7  12   1        528.12        603.73        18.16 o
   8  12   1        720.98        691.91        21.45 o
   9  12   1       1332.90       1442.36        68.33 o
  10  12   1         11.54         18.78         6.24 o
  11  12   1         75.32         57.73         8.30 o
  12  12   1        145.12        159.99        12.37 o
  13  12   1        544.74        508.36        22.70 o
  14  12   1       1486.66       1466.76        48.21 o
  15  12   1        882.74        976.09        56.27 o
  16  12   1        293.54        325.43        18.16 o
  17  12   1        521.89        475.53        21.34 o
  -8  13   1        669.04        671.29        23.53 o
  -7  13   1       2414.01       2734.55        89.23 o
  -6  13   1       2860.97       2945.10        87.96 o
  -5  13   1        489.47        581.65        25.35 o
  -4  13   1          1.30          3.88         5.87 o
  -3  13   1        261.49        291.97        17.61 o
  -2  13   1       4208.61       4486.58       116.40 o
  -1  13   1        497.60        504.91        18.60 o
   0  13   1        824.24        829.61        20.47 o
   1  13   1       1273.41       1303.85        27.19 o
   2  13   1        208.87        210.21         9.51 o
   3  13   1         11.40         11.13         5.38 o
   4  13   1        644.15        583.49        17.59 o
   5  13   1       1090.92       1072.67        27.26 o
   6  13   1        594.14        604.87        17.00 o
   7  13   1        311.73        279.71        11.74 o
   8  13   1         69.44         52.41         7.45 o
   9  13   1       7637.10       7440.90       233.28 o
  10  13   1        908.66        863.30        44.03 o
  11  13   1       2526.36       2586.82        90.76 o
  12  13   1        292.15        284.43        17.35 o
  13  13   1       1139.38       1192.55        41.16 o
  14  13   1        348.23        370.41        17.84 o
  15  13   1        136.01        167.11        15.70 o
  16  13   1         23.82         26.70         6.12 o
  17  13   1        121.74         80.08        10.16 o
  -7  14   1        867.67        952.40        33.40 o
  -6  14   1        248.69        266.75        13.36 o
  -5  14   1        774.15        778.89        39.24 o
  -4  14   1        123.47        152.27        10.29 o
  -3  14   1          7.24          8.16         5.48 o
  -2  14   1        152.98        137.38        12.35 o
  -1  14   1        296.64        289.65        17.39 o
   0  14   1        238.11        207.47        15.81 o
   1  14   1       1422.01       1424.12        43.18 o
   2  14   1          2.21          8.58         4.54 o
   3  14   1       4787.34       4727.64       123.98 o
   4  14   1         94.88        104.51        10.38 o
   5  14   1          9.10          7.10         4.57 o
   6  14   1         27.80         34.59         5.63 o
   7  14   1        272.79        258.07        11.22 o
   8  14   1        103.11        109.54        10.16 o
   9  14   1        865.48        943.37        34.49 o
  10  14   1          9.52         17.52         6.33 o
  11  14   1        109.70         99.27        10.08 o
  12  14   1         50.37         51.91         8.25 o
  13  14   1          2.01          6.81         6.12 o
  14  14   1        400.70        396.84        20.34 o
  15  14   1        306.02        249.90        15.44 o
  16  14   1        242.29        214.45        18.56 o
  -6  15   1        448.14        409.53        26.38 o
  -5  15   1          3.79         11.87         5.81 o
  -4  15   1         27.32         17.74        14.36 o
  -3  15   1          0.52          1.32         5.35 o
  -2  15   1        560.47        530.05        23.02 o
  -1  15   1        710.25        700.99        34.99 o
   0  15   1       1740.72       1688.73        68.13 o
   1  15   1       3773.69       3788.90       110.52 o
   2  15   1        122.72        116.11         9.18 o
   3  15   1       2185.09       2293.08        61.29 o
   4  15   1       2331.83       2455.81        66.25 o
   5  15   1       4711.60       4744.60       117.14 o
   6  15   1         33.90         45.30         6.46 o
   7  15   1        200.13        189.17        12.63 o
   8  15   1        971.59       1018.48        44.89 o
   9  15   1       1666.61       1730.13        55.35 o
  10  15   1       1400.63       1512.37        49.73 o
  11  15   1        226.47        230.13        14.18 o
  12  15   1       2050.62       2057.17        68.33 o
  13  15   1       1937.37       1948.27        60.01 o
  14  15   1        409.42        360.88        19.77 o
  15  15   1        366.29        300.84        23.82 o
  16  15   1          0.14          2.92         5.72 o
  -5  16   1          0.31          0.70         4.55 o
  -4  16   1        141.96        157.85        29.59 o
  -3  16   1       1152.65        956.70        32.70 o
  -2  16   1        304.41        280.82        19.61 o
  -1  16   1         39.35         47.65         7.41 o
   0  16   1        322.90        322.93        25.35 o
   1  16   1         12.87          6.73         7.31 o
   2  16   1        664.56        667.94        26.70 o
   3  16   1        336.04        362.35        17.87 o
   4  16   1        520.59        504.36        21.40 o
   5  16   1       1705.24       1806.25        55.32 o
   6  16   1          1.25          5.99         5.08 o
   7  16   1        121.43        111.07         9.62 o
   8  16   1         73.11         56.43         7.66 o
   9  16   1         39.00         44.28         8.54 o
  10  16   1        291.30        287.48        22.41 o
  11  16   1         48.82         44.49         8.25 o
  12  16   1        567.42        549.11        26.68 o
  13  16   1        484.79        473.25        23.48 o
  14  16   1        161.87        121.64        14.94 o
  15  16   1          0.09         -1.91         4.60 o
  -4  17   1         27.51         26.15         5.95 o
  -3  17   1        797.20        730.69        30.48 o
  -2  17   1        775.54        712.01        25.39 o
  -1  17   1       1755.19       1664.45        51.74 o
   0  17   1         42.20         39.05         6.36 o
   1  17   1       1805.61       1860.03        76.06 o
   2  17   1       1659.80       1679.26        66.20 o
   3  17   1       1252.40       1256.83        42.08 o
   4  17   1       1086.23       1051.40        42.13 o
   5  17   1       1120.04       1130.04        38.72 o
   6  17   1       1109.89       1112.19        46.02 o
   7  17   1        451.67        436.44        23.35 o
   8  17   1        212.73        215.85        12.84 o
   9  17   1        106.41        106.81         9.10 o
  10  17   1         23.92         28.06         6.07 o
  11  17   1        282.49        231.77        16.69 o
  12  17   1        167.24        172.59        13.20 o
  13  17   1        702.05        618.43        37.01 o
  14  17   1        392.11        310.21        16.34 o
  15  17   1        204.95        203.06        12.72 o
  -2  18   1         79.11         74.78        15.99 o
  -1  18   1          0.94          4.77         3.78 o
   0  18   1         31.01         14.62         6.15 o
   1  18   1         53.73         38.54         7.84 o
   2  18   1         42.55         35.89         8.52 o
   3  18   1         34.17         48.75        10.86 o
   4  18   1          0.56          3.20         5.13 o
   5  18   1        288.68        283.42        17.05 o
   6  18   1        966.17       1026.94        42.25 o
   7  18   1       1040.92       1162.08        46.67 o
   8  18   1        585.32        540.71        25.88 o
   9  18   1        756.97        758.31        26.98 o
  10  18   1         50.38         51.61         8.21 o
  11  18   1        638.42        642.73        28.81 o
  12  18   1        173.09        130.13        10.76 o
  13  18   1        402.88        381.16        18.57 o
  14  18   1        312.10        267.80        20.96 o
   0  19   1         22.97         18.64         4.82 o
   1  19   1          8.94          2.38         4.79 o
   2  19   1         25.72         20.04         5.90 o
   3  19   1        343.20        321.39        25.33 o
   4  19   1        248.56        227.30        21.01 o
   5  19   1        179.48        175.81        18.33 o
   6  19   1         16.12         16.34         9.11 o
   7  19   1        803.42        831.66        49.85 o
   8  19   1       2447.59       2301.79       117.32 o
   9  19   1       1261.34       1252.63        68.53 o
  10  19   1        808.98        812.74        33.43 o
  11  19   1        282.01        284.00        22.06 o
  12  19   1       1189.28       1112.10        87.32 o
   3  20   1        169.36        131.05         8.99 o
   4  20   1         12.77         11.21         6.54 o
   5  20   1         11.29          8.29         6.77 o
   6  20   1        108.22        102.73        12.72 o
   7  20   1        120.31         96.43        12.37 o
   8  20   1         38.21         23.00         7.70 o
   9  20   1        669.96        580.79        35.26 o
  10  20   1         18.36         24.28         7.00 o
  -9 -19   2         17.31         34.44         7.35 o
  -8 -19   2        630.16        574.58        67.30 o
  -7 -19   2         88.74         88.18         9.31 o
  -6 -19   2         61.74         40.48         5.86 o
  -5 -19   2         88.93         58.34        17.34 o
  -4 -19   2          3.69          1.27         6.89 o
  -3 -19   2        143.86        110.83         9.40 o
  -2 -19   2        133.39        135.69         8.90 o
 -11 -18   2       1108.18       1139.56        72.90 o
 -10 -18   2       2680.48       2603.60        90.43 o
  -9 -18   2       1215.34       1395.75        49.44 o
  -8 -18   2       1440.90       1470.11        44.69 o
  -7 -18   2       2397.47       2573.53       106.69 o
  -6 -18   2       1155.83       1194.62        79.21 o
  -5 -18   2        349.57        312.99        20.08 o
  -4 -18   2          7.78         17.89         5.89 o
  -3 -18   2         30.77         25.24         7.12 o
  -2 -18   2         19.53         12.59         4.46 o
  -1 -18   2        161.51        152.95         8.57 o
   0 -18   2        112.10        102.22         8.54 o
   1 -18   2          4.28          7.70         5.37 o
 -13 -17   2        547.97        453.48        35.84 o
 -12 -17   2         33.45         32.17         5.93 o
 -11 -17   2         72.11         74.57        14.59 o
 -10 -17   2        375.97        344.45        23.62 o
  -9 -17   2          0.73          5.72         4.83 o
  -8 -17   2       2160.65       2205.32        65.49 o
  -7 -17   2        186.66        176.08        10.94 o
  -6 -17   2         32.70         44.89         6.34 o
  -5 -17   2          0.01         -0.59         4.06 o
  -4 -17   2        117.53        140.02         9.77 o
  -3 -17   2         86.74         71.45         7.42 o
  -2 -17   2        145.37        117.91        11.26 o
  -1 -17   2          9.54         11.55         6.19 o
   0 -17   2         75.58         76.54        10.39 o
   1 -17   2         18.76         22.74         6.11 o
   2 -17   2         23.94         14.96         6.25 o
   3 -17   2         89.51         57.83         6.25 o
 -14 -16   2        187.82        157.13        13.31 o
 -13 -16   2          5.41          1.17         4.46 o
 -12 -16   2        555.89        540.96        54.52 o
 -11 -16   2        555.80        428.17        22.74 o
 -10 -16   2       2337.82       1913.15       158.94 o
  -9 -16   2        273.63        264.16        14.05 o
  -8 -16   2       1092.65       1149.59        39.08 o
  -7 -16   2        334.45        319.64        16.89 o
  -6 -16   2         28.63         29.87         5.05 o
  -5 -16   2         16.06         13.22         4.25 o
  -4 -16   2        248.07        244.62        11.68 o
  -3 -16   2       1019.96       1039.72        35.50 o
  -2 -16   2       1004.42       1012.89        34.73 o
  -1 -16   2        477.22        501.95        25.52 o
   0 -16   2        980.90        933.70        56.85 o
   1 -16   2        585.10        551.72        38.17 o
   2 -16   2        972.37        881.87        59.48 o
   3 -16   2        327.40        289.35        16.64 o
   4 -16   2        319.56        304.58        21.25 o
 -14 -15   2        287.40        318.24        22.76 o
 -13 -15   2         25.25         18.33         5.82 o
 -12 -15   2        239.81        244.33        21.83 o
 -11 -15   2         22.31         18.94         5.51 o
 -10 -15   2        436.07        486.36        25.45 o
  -9 -15   2         51.51         38.58        11.10 o
  -8 -15   2         30.62         29.83         7.85 o
  -7 -15   2         41.43         59.89         8.03 o
  -6 -15   2        140.49        152.48         7.75 o
  -5 -15   2        611.89        634.27        17.48 o
  -4 -15   2          3.38          7.03         3.85 o
  -3 -15   2        300.43        313.64        15.11 o
  -2 -15   2        749.58        800.49        32.69 o
  -1 -15   2        967.89       1006.84        43.25 o
   0 -15   2       1054.75        961.36        60.00 o
   1 -15   2       1349.17       1365.87        78.57 o
   2 -15   2         38.10         45.47        22.59 o
   3 -15   2        213.74        193.69        31.64 o
   4 -15   2        112.43        110.55        13.66 o
   5 -15   2        369.65        370.89        25.57 o
   6 -15   2        113.37        139.74        12.72 o
 -15 -14   2        142.63        142.07        13.66 o
 -14 -14   2        312.70        246.09        20.78 o
 -13 -14   2         55.82         47.95         7.80 o
 -12 -14   2         11.27          4.57         5.04 o
 -11 -14   2        105.13        105.14        28.19 o
 -10 -14   2       1092.84       1011.13        43.58 o
  -9 -14   2        591.33        558.18        28.43 o
  -8 -14   2        492.89        523.27        24.37 o
  -7 -14   2         75.96         70.99         6.43 o
  -6 -14   2       2846.96       3065.07        63.42 o
  -5 -14   2        686.09        698.83        18.86 o
  -4 -14   2        178.25        179.87         8.45 o
  -3 -14   2        234.11        262.56        12.62 o
  -2 -14   2       1208.40       1395.42        44.86 o
  -1 -14   2        461.50        557.39        28.41 o
   0 -14   2         19.25         33.04        14.77 o
   1 -14   2        217.49        225.59        35.08 o
   2 -14   2         28.29         22.91         8.52 o
   3 -14   2        587.17        568.87        23.72 o
   4 -14   2        992.06        913.65        32.62 o
   5 -14   2        199.07        180.48        13.58 o
   6 -14   2       1114.78       1211.31        65.26 o
   7 -14   2          8.44          8.98         4.03 o
 -15 -13   2        119.48        110.44        12.96 o
 -14 -13   2        200.82        207.45        19.85 o
 -13 -13   2        980.52       1011.10        60.00 o
 -12 -13   2         39.11         39.12         9.05 o
 -11 -13   2         11.63         10.21         7.10 o
 -10 -13   2       5984.44       5910.45       313.63 o
  -9 -13   2          3.57         -1.35         6.84 o
  -8 -13   2       3175.02       3421.01       130.68 o
  -7 -13   2         30.98         50.60         7.49 o
  -6 -13   2        205.46        208.71         8.80 o
  -5 -13   2        782.20        797.72        20.13 o
  -4 -13   2       1425.94       1485.90        35.13 o
  -3 -13   2       2063.84       2182.91        49.31 o
  -2 -13   2          2.03          1.37         4.24 o
  -1 -13   2        146.70        131.17         9.96 o
   0 -13   2         12.18          7.61         5.44 o
   1 -13   2        589.29        612.97        24.21 o
   2 -13   2        343.00        331.95        17.47 o
   3 -13   2        110.47        116.54         9.56 o
   4 -13   2         48.54         38.41         6.60 o
   5 -13   2         14.75         23.44         5.79 o
   6 -13   2        300.99        294.20        18.87 o
   7 -13   2        203.62        193.77        15.82 o
   8 -13   2          1.95         -0.93         4.04 o
 -16 -12   2         11.00         16.34         6.65 o
 -15 -12   2          1.54          2.92         7.24 o
 -14 -12   2        445.45        449.34        33.27 o
 -13 -12   2         16.74         18.21        10.27 o
 -12 -12   2        620.13        564.32        58.43 o
 -11 -12   2         52.99         28.37         6.88 o
 -10 -12   2       1936.88       1966.70        80.85 o
  -9 -12   2        388.83        388.55        20.31 o
  -8 -12   2        287.74        476.72        96.32 o
  -7 -12   2        192.02        196.89         8.60 o
  -6 -12   2        545.57        538.02        15.92 o
  -5 -12   2         82.78         91.77         6.05 o
  -4 -12   2         59.69         79.67         5.09 o
  -3 -12   2         20.43         17.42         3.84 o
  -2 -12   2         57.19         57.53         5.62 o
  -1 -12   2       1396.47       1391.82        36.66 o
   0 -12   2        219.98        255.70        11.39 o
   1 -12   2         10.79         16.97         4.37 o
   2 -12   2        452.25        458.08        25.52 o
   3 -12   2        283.24        270.21        13.76 o
   4 -12   2         18.57         20.38         5.98 o
   5 -12   2       4578.50       4467.62       112.22 o
   6 -12   2       2276.97       2177.69        68.21 o
   7 -12   2       1322.06       1369.27        55.33 o
   8 -12   2        389.40        421.62        17.74 o
   9 -12   2        268.16        301.45        12.97 o
 -16 -11   2        937.37        855.36        48.21 o
 -15 -11   2        467.98        432.06        31.05 o
 -14 -11   2         34.05         22.53        10.39 o
 -13 -11   2         15.78         14.94        10.62 o
 -12 -11   2        694.20        713.92        50.20 o
 -11 -11   2        761.18        744.90        29.20 o
 -10 -11   2       1120.75       1139.69        39.84 o
  -9 -11   2        152.08        145.72        11.33 o
  -8 -11   2       1119.28       1249.22       100.91 o
  -7 -11   2        975.09        999.17        21.58 o
  -6 -11   2        351.55        330.52         9.54 o
  -5 -11   2        174.31        198.25         7.68 o
  -4 -11   2          2.11          5.15         2.78 o
  -3 -11   2          1.82          1.89         3.02 o
  -2 -11   2        864.02        904.54        19.73 o
  -1 -11   2        718.36        812.35        19.04 o
   0 -11   2        298.30        342.53        12.19 o
   1 -11   2        312.17        328.24        13.35 o
   2 -11   2        252.24        275.67        10.54 o
   3 -11   2        474.62        470.83        16.41 o
   4 -11   2        131.13        133.49         9.67 o
   5 -11   2         61.08         52.68         7.49 o
   6 -11   2        993.54       1115.83        40.59 o
   7 -11   2       1506.42       1669.86        66.74 o
   8 -11   2        736.39        822.75        40.33 o
   9 -11   2        588.81        652.32        23.87 o
  10 -11   2          9.66         19.91         5.73 o
 -16 -10   2       2207.23       2169.52       109.27 o
 -15 -10   2        206.93        193.38        13.96 o
 -14 -10   2        344.55        262.78        21.07 o
 -13 -10   2        426.75        400.92        23.35 o
 -12 -10   2       1483.46       1665.08        94.21 o
 -11 -10   2       1238.65       1377.08        80.90 o
 -10 -10   2       5117.28       4919.06       145.81 o
  -9 -10   2          1.63          9.19         4.88 o
  -8 -10   2        164.42        176.02        10.22 o
  -7 -10   2        317.76        309.87        11.37 o
  -6 -10   2        371.15        370.04         9.92 o
  -5 -10   2        401.33        483.83        12.83 o
  -4 -10   2       2273.09       2359.32        38.91 o
  -3 -10   2       2601.08       2662.37        55.45 o
  -2 -10   2       6873.66       6965.49       131.10 o
  -1 -10   2       3945.60       3912.01        73.92 o
   0 -10   2       6558.46       6825.62       109.24 o
   1 -10   2       2805.92       2913.05        45.99 o
   2 -10   2       1140.51       1164.19        21.42 o
   3 -10   2         10.07         12.26         4.00 o
   4 -10   2          4.92          7.00         4.31 o
   5 -10   2       1438.54       1384.56        34.98 o
   6 -10   2        469.70        475.68        19.50 o
   7 -10   2        174.90        150.36        17.23 o
   8 -10   2        221.82        183.91        15.81 o
   9 -10   2        181.96        193.61        13.31 o
  10 -10   2        363.98        371.14        20.62 o
  11 -10   2         11.32         12.13         3.96 o
 -16  -9   2         31.48         32.69         8.99 o
 -15  -9   2         78.72         84.01        24.34 o
 -14  -9   2        543.13        567.82        28.77 o
 -13  -9   2        659.80        553.36        33.68 o
 -12  -9   2         14.96         15.64         8.05 o
 -11  -9   2        237.23        267.97        21.83 o
 -10  -9   2        176.35        192.26        17.05 o
  -9  -9   2        618.07        745.12        52.72 o
  -8  -9   2        619.18        587.39        22.32 o
  -7  -9   2         10.31         13.93         3.79 o
  -6  -9   2        430.45        431.15        16.60 o
  -5  -9   2         65.50         63.86         9.29 o
  -4  -9   2        886.18        990.01        34.72 o
  -3  -9   2          4.24          5.32         4.72 o
  -2  -9   2        799.58        739.73        28.68 o
  -1  -9   2        159.63        148.24        15.33 o
   0  -9   2          2.66          5.69         4.92 o
   1  -9   2        503.89        400.89        17.59 o
   2  -9   2        486.24        509.27        11.20 o
   3  -9   2        317.24        349.53        11.27 o
   4  -9   2        291.80        280.55        10.43 o
   5  -9   2       1358.33       1421.72        38.65 o
   6  -9   2        350.89        320.50        13.34 o
   7  -9   2         59.90         61.77         9.04 o
   8  -9   2        241.52        261.66        19.09 o
   9  -9   2         19.57         19.33         8.59 o
  10  -9   2         36.70         45.31         9.12 o
  11  -9   2         23.11         21.24         6.99 o
  12  -9   2         37.07         30.40         5.55 o
 -17  -8   2          3.32          4.09         5.37 o
 -16  -8   2          4.37          5.02         7.82 o
 -15  -8   2        170.87        166.72        13.74 o
 -14  -8   2          5.43          7.57         6.06 o
 -13  -8   2        146.90        143.30        14.23 o
 -12  -8   2        398.73        424.10        24.80 o
 -11  -8   2       3229.70       3104.15        75.15 o
 -10  -8   2        284.82        241.43        13.53 o
  -9  -8   2       3406.10       3302.45        91.44 o
  -8  -8   2       1120.23       1104.23        35.45 o
  -7  -8   2       2402.03       2439.81        76.07 o
  -6  -8   2       6811.36       6737.89       143.97 o
  -5  -8   2        181.40        115.45        10.36 o
  -4  -8   2       5003.27       4599.95       152.23 o
  -3  -8   2       1563.01       1412.85        53.39 o
  -2  -8   2       6649.05       6553.47       163.36 o
  -1  -8   2       5343.56       5332.80       150.54 o
   0  -8   2       9060.30       9570.64       207.97 o
   1  -8   2        368.86        339.30        16.40 o
   2  -8   2        243.38        195.54         9.77 o
   3  -8   2         54.26         73.34         5.22 o
   4  -8   2        994.51        911.25        21.76 o
   5  -8   2       3383.49       3295.67        66.51 o
   6  -8   2        410.41        421.69        15.03 o
   7  -8   2        402.49        375.47        21.79 o
   8  -8   2         28.61         28.13        10.74 o
   9  -8   2        562.74        553.12        46.00 o
  10  -8   2         48.36         44.56         9.89 o
  11  -8   2        109.60        104.96        11.45 o
  12  -8   2        454.39        459.57        18.30 o
 -17  -7   2        530.14        561.88        33.50 o
 -16  -7   2         21.49         42.30         7.30 o
 -15  -7   2        219.85        147.19        11.86 o
 -14  -7   2         19.68          3.58         6.30 o
 -13  -7   2         43.87         54.24         9.90 o
 -12  -7   2       2242.07       2350.10        88.28 o
 -11  -7   2          6.57         12.83         5.21 o
 -10  -7   2        884.41        750.49        27.85 o
  -9  -7   2       1160.73       1341.57        38.05 o
  -8  -7   2       1049.80       1010.68        53.53 o
  -7  -7   2        999.24       1048.34        40.76 o
  -6  -7   2       1110.26       1001.61        39.67 o
  -5  -7   2         48.60         30.16         5.13 o
  -4  -7   2          4.89          6.19         4.16 o
  -3  -7   2          0.45          7.74         3.36 o
  -2  -7   2        355.15        388.13        12.33 o
  -1  -7   2        340.02        420.49        13.91 o
   0  -7   2       4856.38       5401.45       128.11 o
   1  -7   2        270.96        236.38        11.54 o
   2  -7   2       1503.86       1541.94        36.41 o
   3  -7   2        163.52        172.37         9.69 o
   4  -7   2        446.24        398.26        19.44 o
   5  -7   2        678.74        715.25        21.84 o
   6  -7   2         49.29         31.49         5.36 o
   7  -7   2        147.27        169.86        11.66 o
   8  -7   2        425.50        474.41        19.89 o
   9  -7   2        380.02        405.68        33.04 o
  10  -7   2          2.80          9.91         7.04 o
  11  -7   2          5.59          5.31         5.58 o
  12  -7   2          8.02         21.10        11.27 o
  13  -7   2         45.62         51.72         9.92 o
 -17  -6   2        293.68        286.48        20.78 o
 -16  -6   2         87.65        108.59        10.23 o
 -15  -6   2        944.32        947.95        36.66 o
 -14  -6   2       1836.25       1982.38        75.90 o
 -13  -6   2       1415.91       1453.22        59.43 o
 -12  -6   2       2254.11       2423.51       106.93 o
 -11  -6   2        369.46        379.00        16.82 o
 -10  -6   2          1.98         11.81         4.17 o
  -9  -6   2       2511.53       2516.17        60.36 o
  -8  -6   2       7052.54       6470.25       567.71 o
  -7  -6   2          6.53         24.10         7.60 o
  -6  -6   2          2.13          8.67         6.01 o
  -5  -6   2        619.18        664.35        21.65 o
  -4  -6   2        197.28        204.31         8.61 o
  -3  -6   2          2.31         14.03         3.15 o
  -2  -6   2        742.05        714.71        15.25 o
  -1  -6   2       5573.99       5817.53       102.49 o
   0  -6   2       7325.86       7950.82       154.63 o
   1  -6   2      12614.84      12503.44       209.35 o
   2  -6   2       1831.00       2201.39        46.82 o
   3  -6   2       9641.82       9989.81       161.25 o
   4  -6   2       1440.45       1468.31        57.89 o
   5  -6   2       5107.43       5527.21       165.13 o
   6  -6   2       4974.99       4766.29       141.41 o
   7  -6   2       4759.56       4968.05       133.25 o
   8  -6   2       1652.50       1633.22        53.69 o
   9  -6   2       1911.23       2071.01        86.98 o
  10  -6   2          5.99         13.22         8.00 o
  11  -6   2          1.37          1.28         7.10 o
  12  -6   2          2.27         13.66         8.87 o
  13  -6   2        634.48        699.40        42.84 o
  14  -6   2        106.05         99.46        11.44 o
 -17  -5   2        957.04        961.60        51.83 o
 -16  -5   2        905.91        915.87        59.01 o
 -15  -5   2        374.38        357.68        17.22 o
 -14  -5   2         93.31        121.99        14.28 o
 -13  -5   2        569.72        615.52        25.87 o
 -12  -5   2        204.31        196.59        13.67 o
 -11  -5   2       2300.79       2436.62        99.30 o
 -10  -5   2       1998.82       2269.78        48.72 o
  -9  -5   2        314.70        276.07        10.36 o
  -8  -5   2         90.17         92.66        15.03 o
  -7  -5   2       5643.84       5728.98       207.56 o
  -6  -5   2      12327.49      12953.41       359.62 o
  -5  -5   2       2414.90       2708.15        63.45 o
  -4  -5   2       2742.27       2742.44        48.86 o
  -3  -5   2       2151.21       2162.95        35.59 o
  -2  -5   2       1039.04        956.94        18.08 o
  -1  -5   2        444.23        393.10        10.03 o
   0  -5   2       1394.94       1524.12        30.77 o
   1  -5   2        435.70        556.65        13.64 o
   2  -5   2       5640.97       5925.06       102.62 o
   3  -5   2       6709.02       7201.28       116.55 o
   4  -5   2         17.63         41.35         7.03 o
   5  -5   2        128.83        119.93        13.06 o
   6  -5   2        164.57        205.51        18.23 o
   7  -5   2        914.36        893.85        34.29 o
   8  -5   2         55.31         59.49         9.11 o
   9  -5   2        844.37        938.64        37.59 o
  10  -5   2        861.40       1008.39        44.16 o
  11  -5   2       1383.02       1559.08        61.99 o
  12  -5   2        375.68        435.49        23.73 o
  13  -5   2        156.01        160.52        18.33 o
  14  -5   2        232.88        253.80        20.90 o
 -17  -4   2         55.34         38.87         7.70 o
 -16  -4   2        225.39        193.81        24.22 o
 -15  -4   2          0.81          5.56         5.92 o
 -14  -4   2        355.85        320.72        14.47 o
 -13  -4   2        235.43        229.87        12.44 o
 -12  -4   2        567.57        630.96        24.52 o
 -11  -4   2          3.05          7.86         5.41 o
 -10  -4   2       4375.24       4505.88        89.16 o
  -9  -4   2          2.61          2.56         3.12 o
  -8  -4   2        201.28        206.76        18.60 o
  -7  -4   2       1120.40        971.72        52.53 o
  -6  -4   2       1025.44        866.01        40.28 o
  -5  -4   2       4780.43       4778.49       101.05 o
  -4  -4   2       3672.39       3857.12        67.73 o
  -3  -4   2      10985.47      10678.49       150.23 o
  -2  -4   2        288.16        284.79         8.24 o
  -1  -4   2      15445.06      15533.62       240.12 o
   0  -4   2      10520.17      10614.95       166.16 o
   1  -4   2       7697.54       7988.77       113.92 o
   2  -4   2       9986.01       9798.98       155.01 o
   3  -4   2      10811.75      11347.13       178.97 o
   4  -4   2       7181.51       7699.95       167.20 o
   5  -4   2          6.17          2.06         6.13 o
   6  -4   2       1220.88       1337.04        51.97 o
   7  -4   2        104.39        116.16        11.01 o
   8  -4   2        565.68        578.73        25.49 o
   9  -4   2        979.67       1084.99        53.85 o
  10  -4   2        862.19        886.74        35.01 o
  11  -4   2        673.22        733.97        35.04 o
  12  -4   2        857.72       1008.71        43.67 o
  13  -4   2        290.31        355.94        29.07 o
  14  -4   2        389.90        443.62        31.17 o
  15  -4   2        170.21        184.57        16.23 o
 -16  -3   2         20.93         24.28         9.34 o
 -15  -3   2        330.83        322.79        13.47 o
 -14  -3   2          3.96          1.08         4.28 o
 -13  -3   2       1238.26       1198.62        36.19 o
 -12  -3   2        225.32        227.86        12.41 o
 -11  -3   2          2.56          5.87         4.54 o
 -10  -3   2         50.55         66.71         7.21 o
  -9  -3   2       7876.48       8239.58       162.77 o
  -8  -3   2        833.07        869.73        40.74 o
  -7  -3   2        806.04        722.99        60.24 o
  -6  -3   2       2206.50       2554.98       273.99 o
  -5  -3   2        642.97        693.98        21.06 o
  -4  -3   2       2178.94       2225.81        46.83 o
  -3  -3   2        442.99        410.20        11.34 o
  -2  -3   2        353.73        377.10         8.79 o
  -1  -3   2       1095.93       1009.69        25.37 o
   0  -3   2          4.23         11.14         2.30 o
   1  -3   2          7.94         12.30         2.03 o
   2  -3   2       8409.47       8353.41       124.87 o
   3  -3   2       4805.81       5214.39        84.69 o
   4  -3   2       6352.46       7289.79       150.39 o
   5  -3   2        259.08        291.78        17.14 o
   6  -3   2          0.06         -2.21         7.41 o
   7  -3   2       1296.47       1573.38        59.02 o
   8  -3   2         83.05        117.69        10.56 o
   9  -3   2       1984.12       2036.33        54.10 o
  10  -3   2       1537.77       1647.72        45.14 o
  11  -3   2       1549.60       1672.75        53.91 o
  12  -3   2        550.44        586.38        24.40 o
  13  -3   2        921.50        966.86        42.13 o
  14  -3   2        541.43        541.76        35.66 o
  15  -3   2       1305.39       1257.26        47.96 o
 -16  -2   2         68.20         54.92         7.08 o
 -15  -2   2          0.58          4.24         4.38 o
 -14  -2   2          0.72          4.47         4.92 o
 -13  -2   2        157.48        126.30         9.61 o
 -12  -2   2       1001.34       1001.93        31.55 o
 -11  -2   2       5580.08       5476.16       125.48 o
 -10  -2   2       4632.93       4569.67        89.12 o
  -9  -2   2       2072.54       1940.02        40.99 o
  -8  -2   2       7592.75       7553.07       293.10 o
  -7  -2   2      14004.95      13336.04       639.33 o
  -6  -2   2       7961.05       7803.12       170.72 o
  -5  -2   2      25289.65      24590.64       744.33 o
  -4  -2   2        484.63        372.52        14.31 o
  -3  -2   2         22.81         14.74         2.82 o
  -2  -2   2         47.95         69.48         3.26 o
  -1  -2   2         96.39        118.96         3.98 o
   0  -2   2       1534.49       1683.88        27.06 o
   1  -2   2       1905.24       2035.43        28.75 o
   2  -2   2         46.52         77.66         3.22 o
   3  -2   2       3109.75       3210.27        50.35 o
   4  -2   2       1862.24       1728.23        38.80 o
   5  -2   2        997.15       1123.97        41.63 o
   6  -2   2       1183.19       1107.59        50.36 o
   7  -2   2       4067.61       4319.77       156.59 o
   8  -2   2      10552.67      11044.93       311.91 o
   9  -2   2       3567.74       3540.03        76.45 o
  10  -2   2          4.13          5.95         4.66 o
  11  -2   2        121.55        114.36         9.27 o
  12  -2   2         24.53         35.21         9.21 o
  13  -2   2       2070.69       2136.67        81.13 o
  14  -2   2       1360.57       1455.30        57.57 o
  15  -2   2        411.73        421.34        21.61 o
  16  -2   2        116.79        121.83         9.04 o
 -16  -1   2          6.77          2.46         4.36 o
 -15  -1   2         72.78         54.21         6.01 o
 -14  -1   2        188.25        174.35        12.30 o
 -13  -1   2       1658.68       1681.17        55.01 o
 -12  -1   2       1126.79       1137.93        51.08 o
 -11  -1   2         27.43         27.25         6.26 o
 -10  -1   2       3945.79       3942.00        92.18 o
  -9  -1   2       1098.34       1175.71        25.13 o
  -8  -1   2       1213.23        926.44        56.53 o
  -7  -1   2        435.64        451.95        32.20 o
  -6  -1   2        441.75        470.99        34.27 o
  -5  -1   2       1033.92       1089.09        35.31 o
  -4  -1   2        121.81        154.02         5.81 o
  -3  -1   2      15142.77      14079.27       181.00 o
  -2  -1   2          7.74         33.57         2.55 o
  -1  -1   2        620.87        620.05        10.57 o
   0  -1   2       1146.50       1030.65        19.40 o
   1  -1   2         79.79        135.79         3.42 o
   2  -1   2         59.62         87.40         4.14 o
   3  -1   2        225.16        287.38         7.79 o
   4  -1   2       2046.69       2073.51        54.97 o
   5  -1   2      14400.48      14280.10       390.26 o
   6  -1   2       5431.80       5749.78       167.03 o
   7  -1   2       6729.34       7104.72       178.11 o
   8  -1   2       1145.53       1165.12        42.31 o
   9  -1   2       1714.43       1611.83        37.33 o
  10  -1   2          6.23          6.16         4.58 o
  11  -1   2        227.73        186.01        11.19 o
  12  -1   2        335.21        327.50        29.01 o
  13  -1   2         51.81         47.70        11.91 o
  14  -1   2          2.55          4.91         7.54 o
  15  -1   2         24.11         16.28         7.05 o
  16  -1   2          0.00         -0.52         4.79 o
 -16   0   2        150.85        142.74         9.76 o
 -15   0   2         61.73         53.89         6.47 o
 -14   0   2         75.19         80.14         8.65 o
 -13   0   2       1100.30       1093.90        38.90 o
 -12   0   2        419.45        455.65        21.76 o
 -11   0   2       1723.49       1792.09        49.36 o
 -10   0   2       3173.84       3126.39        68.08 o
  -9   0   2       4213.85       4290.16        98.29 o
  -8   0   2        208.27        178.55        14.75 o
  -7   0   2        793.56        743.32        30.39 o
  -6   0   2       1524.84       1756.67        53.54 o
  -5   0   2        761.75        826.84        29.11 o
  -4   0   2         78.23         70.72         6.66 o
  -3   0   2       7024.50       6480.17       102.06 o
  -2   0   2        915.55        673.97        12.41 o
  -1   0   2       6805.61       5492.67        83.21 o
   0   0   2      12798.05      11037.93       130.19 o
   1   0   2         47.91         76.57         3.48 o
   2   0   2      12513.65      12413.83       216.23 o
   3   0   2      47431.10      46923.41       757.62 o
   4   0   2      15383.67      14719.89       305.86 o
   5   0   2       8376.52       7894.13       219.07 o
   6   0   2       1756.52       1704.65        57.28 o
   7   0   2       8946.33       8589.48       213.70 o
   8   0   2        571.75        457.73        22.65 o
   9   0   2       7546.46       6927.30       180.26 o
  10   0   2        359.40        406.71        13.91 o
  11   0   2       1262.85       1269.19        31.80 o
  12   0   2        212.82        239.55        14.59 o
  13   0   2        116.97        126.99        11.24 o
  14   0   2        301.62        246.39        14.67 o
  15   0   2         76.22         68.24         7.87 o
  16   0   2        317.46        284.77        16.10 o
  17   0   2        200.23        214.50        11.68 o
 -15   1   2        659.97        694.78        24.54 o
 -14   1   2        112.89        114.08        12.13 o
 -13   1   2          3.06          0.02         7.35 o
 -12   1   2          0.31         -6.65         7.87 o
 -11   1   2        107.90        101.02        11.91 o
 -10   1   2        403.67        402.25        14.40 o
  -9   1   2         20.74         24.83         4.87 o
  -8   1   2         58.87         43.92         7.80 o
  -7   1   2         85.01         74.41         9.57 o
  -6   1   2       1568.49       1716.02        53.01 o
  -5   1   2       2277.13       2319.66        65.16 o
  -4   1   2        114.69         95.59         8.63 o
  -3   1   2        776.83        863.53        26.65 o
  -2   1   2        165.69        133.21         4.78 o
  -1   1   2       3499.95       3321.95        60.27 o
   0   1   2       1051.23       1057.43        17.11 o
   1   1   2        704.98        635.05        11.33 o
   2   1   2        470.58        424.42         9.94 o
   3   1   2       6277.16       5636.32        99.88 o
   4   1   2        850.28        798.62        16.51 o
   5   1   2      28243.72      27434.96       563.36 o
   6   1   2        102.34         88.11         9.92 o
   7   1   2        383.56        419.11        19.50 o
   8   1   2       2933.47       3042.26        85.25 o
   9   1   2       1665.29       1667.29        55.01 o
  10   1   2         87.52         95.44         6.44 o
  11   1   2        326.57        292.93        12.60 o
  12   1   2         78.75         66.20         7.31 o
  13   1   2        384.85        324.14        17.29 o
  14   1   2         69.65         85.55        14.59 o
  15   1   2       1057.04       1141.46        39.03 o
  16   1   2        482.72        523.38        24.68 o
  17   1   2        880.92        852.21        33.43 o
 -15   2   2         78.74         66.84         6.11 o
 -14   2   2        221.20        194.26        18.50 o
 -13   2   2         67.33         67.12        10.61 o
 -12   2   2        561.32        501.73        22.57 o
 -11   2   2        834.84        878.33        28.50 o
 -10   2   2         26.75         22.16         5.24 o
  -9   2   2        869.31        894.38        30.59 o
  -8   2   2       1118.92       1190.55        35.05 o
  -7   2   2       1288.12       1166.00        64.42 o
  -6   2   2        557.85        476.91        22.30 o
  -5   2   2       1987.45       1723.69        46.65 o
  -4   2   2         16.85         14.08         4.89 o
  -3   2   2       4055.38       3693.11        75.47 o
  -2   2   2        472.46        442.77         9.90 o
  -1   2   2      15003.60      12861.79       178.22 o
   0   2   2      16356.64      15986.83       272.75 o
   1   2   2       9856.64       8582.25       132.16 o
   2   2   2       3587.44       3120.40        54.28 o
   3   2   2       7011.41       6302.31       112.18 o
   4   2   2      10848.84      10166.59       216.10 o
   5   2   2        565.18        641.30        14.51 o
   6   2   2       1978.68       1816.74        41.52 o
   7   2   2        427.27        393.58        14.71 o
   8   2   2        201.12        211.00        12.43 o
   9   2   2          3.62          7.89         7.12 o
  10   2   2        122.40        103.69         6.30 o
  11   2   2       1781.93       1672.79        42.10 o
  12   2   2         74.00         91.42         8.11 o
  13   2   2        191.77        206.82        11.80 o
  14   2   2        960.33        982.68        35.90 o
  15   2   2       2495.10       2450.54        64.21 o
  16   2   2       1891.35       1953.13        59.17 o
  17   2   2        594.39        573.64        31.17 o
 -15   3   2        131.59        108.17         8.47 o
 -14   3   2        836.16        871.24        52.53 o
 -13   3   2        224.64        246.42        17.75 o
 -12   3   2        242.86        233.12        14.44 o
 -11   3   2       1820.25       1910.30        52.42 o
 -10   3   2        402.73        414.15        16.28 o
  -9   3   2       1060.52       1022.70        29.03 o
  -8   3   2        833.94        820.07        25.95 o
  -7   3   2         12.55         14.26         9.10 o
  -6   3   2       2245.97       2086.10       119.24 o
  -5   3   2        659.62        679.53        28.67 o
  -4   3   2        207.27        211.18        13.11 o
  -3   3   2         60.37         38.70         4.31 o
  -2   3   2       2034.90       1731.38        29.03 o
  -1   3   2        433.90        475.81        11.82 o
   0   3   2       4928.90       4145.57        96.37 o
   1   3   2          8.62         60.31         2.63 o
   2   3   2      13373.55      11872.78       417.44 o
   3   3   2      20908.23      18888.94       338.15 o
   4   3   2       4929.92       5057.04        87.71 o
   5   3   2      20634.55      19528.48       339.64 o
   6   3   2       7061.22       7076.93       119.72 o
   7   3   2         21.09         23.20         4.69 o
   8   3   2        914.15        832.85        31.10 o
   9   3   2        951.25        800.78        28.65 o
  10   3   2       2051.12       2095.15        53.51 o
  11   3   2        101.55        109.41         7.03 o
  12   3   2        480.28        432.29        15.53 o
  13   3   2        536.60        530.26        23.37 o
  14   3   2          3.26          0.37         5.32 o
  15   3   2        362.72        367.99        15.70 o
  16   3   2        185.88        205.26        12.22 o
  17   3   2        178.42        161.82        13.60 o
 -14   4   2          0.51         -7.12         8.17 o
 -13   4   2        303.09        347.42        29.42 o
 -12   4   2        145.90        134.14        19.85 o
 -11   4   2        235.49        284.91        15.66 o
 -10   4   2        801.15        818.10        26.67 o
  -9   4   2       1771.91       1848.48        47.05 o
  -8   4   2       1571.68       1499.07        46.56 o
  -7   4   2        829.98        687.43        22.20 o
  -6   4   2        191.07        124.74        15.34 o
  -5   4   2         46.97         72.50        10.04 o
  -4   4   2        110.55        158.80        10.82 o
  -3   4   2       1340.88       1322.59        30.34 o
  -2   4   2       1467.81       1433.32        25.35 o
  -1   4   2      13869.91      13578.17       223.88 o
   0   4   2       3356.68       3134.92        83.28 o
   1   4   2       1827.13       1856.43        43.15 o
   2   4   2      20682.20      20202.58       373.73 o
   3   4   2        944.43        995.89        26.95 o
   4   4   2       1737.17       1551.96        29.69 o
   5   4   2        309.85        429.15        13.55 o
   6   4   2       2107.66       1865.60        41.89 o
   7   4   2      10917.94      10447.68       203.30 o
   8   4   2       1624.62       1450.52        37.08 o
   9   4   2       2083.40       2214.05        67.25 o
  10   4   2       1685.30       1541.34        30.82 o
  11   4   2       2655.31       2551.29        55.93 o
  12   4   2       4671.40       4610.66        96.27 o
  13   4   2         20.75         19.43         5.21 o
  14   4   2         52.68         57.61         5.86 o
  15   4   2         35.34         37.72         6.47 o
  16   4   2         11.11         12.48         5.47 o
  17   4   2        238.85        237.52        25.97 o
  18   4   2          9.57         13.71         4.01 o
 -14   5   2         37.70         31.05         8.17 o
 -13   5   2         13.66         22.76         9.81 o
 -12   5   2        649.40        723.28        33.05 o
 -11   5   2        390.00        413.36        19.24 o
 -10   5   2       2816.00       2908.11       124.15 o
  -9   5   2        384.54        438.80        19.21 o
  -8   5   2          0.18          0.82         5.32 o
  -7   5   2         43.26         40.38         7.03 o
  -6   5   2         76.24         91.81        30.35 o
  -5   5   2       4789.41       4935.92       246.63 o
  -4   5   2       8016.34       8658.69       171.96 o
  -3   5   2         11.91         20.81         4.38 o
  -2   5   2        169.07        152.98         7.20 o
  -1   5   2         35.96         49.83         5.53 o
   0   5   2       3961.98       4079.31        70.72 o
   1   5   2      10865.76       9987.58       156.32 o
   2   5   2         21.82         68.40         5.90 o
   3   5   2       2897.25       2854.56        71.01 o
   4   5   2       2050.75       2118.81        39.04 o
   5   5   2        704.47        705.16        15.74 o
   6   5   2       1368.08       1475.53        35.03 o
   7   5   2       2341.08       2455.73        59.46 o
   8   5   2       1231.25       1197.34        36.14 o
   9   5   2        267.63        280.72        18.03 o
  10   5   2       2088.36       1999.81        38.17 o
  11   5   2       2595.36       2581.62        50.40 o
  12   5   2        330.34        329.26        12.73 o
  13   5   2        566.43        571.85        17.14 o
  14   5   2         91.53        104.66         7.26 o
  15   5   2          2.77          1.03         5.83 o
  16   5   2         31.91         43.30         8.21 o
  17   5   2         13.79          8.99         7.59 o
  18   5   2         19.44         19.28         4.34 o
 -13   6   2        308.47        283.80        23.35 o
 -12   6   2         37.43         25.81         6.94 o
 -11   6   2       2260.37       2422.06        72.84 o
 -10   6   2       1581.20       1778.66        56.69 o
  -9   6   2          0.35          9.36         6.25 o
  -8   6   2          0.61          3.64         5.83 o
  -7   6   2        381.35        339.37        22.10 o
  -6   6   2       1698.50       1733.58        47.50 o
  -5   6   2        111.99        181.74        17.44 o
  -4   6   2         29.50         53.98         6.73 o
  -3   6   2       1432.44       1388.38        41.29 o
  -2   6   2       9398.60       8636.86       159.76 o
  -1   6   2      13952.22      13178.72       310.48 o
   0   6   2       8309.31       8233.50       197.62 o
   1   6   2      27233.58      26395.43       459.72 o
   2   6   2       1416.12       1614.03        31.44 o
   3   6   2        465.25        496.15        13.64 o
   4   6   2       5390.97       5005.89        86.34 o
   5   6   2       7283.78       6587.44       106.26 o
   6   6   2       6150.03       5636.48       126.18 o
   7   6   2        662.04        634.64        25.24 o
   8   6   2         49.02         74.22         8.68 o
   9   6   2        139.76        137.02        13.34 o
  10   6   2       1183.85       1108.49        22.30 o
  11   6   2       1709.24       1616.10        30.96 o
  12   6   2        209.79        199.73         8.33 o
  13   6   2       1761.54       1720.04        38.01 o
  14   6   2       1302.01       1346.64        35.27 o
  15   6   2       1560.49       1461.53        48.15 o
  16   6   2        625.08        616.59        46.23 o
  17   6   2        349.09        395.11        20.35 o
  18   6   2        284.45        208.03        20.20 o
 -13   7   2         68.15         52.80        13.54 o
 -12   7   2         74.68         91.79        10.51 o
 -11   7   2        406.66        468.24        20.91 o
 -10   7   2        165.61        165.23        12.16 o
  -9   7   2        199.55        207.33        20.97 o
  -8   7   2       2370.56       2503.84        80.88 o
  -7   7   2       1837.72       1835.01        45.94 o
  -6   7   2        352.35        356.57        19.04 o
  -5   7   2         57.85         47.21         5.50 o
  -4   7   2        280.37        296.41        18.33 o
  -3   7   2       2320.76       2436.97        62.43 o
  -2   7   2       4071.16       4207.03        89.02 o
  -1   7   2        624.81        642.54        19.82 o
   0   7   2       1428.71       1595.60        53.39 o
   1   7   2       7828.26       7949.04       155.74 o
   2   7   2       3885.77       3846.62        73.66 o
   3   7   2       1180.62       1269.73        26.99 o
   4   7   2        876.78        861.40        37.74 o
   5   7   2        579.29        551.34        24.07 o
   6   7   2        465.59        450.13        20.66 o
   7   7   2       1538.70       1659.86        46.62 o
   8   7   2         18.80         36.88         7.30 o
   9   7   2          0.00          8.62         7.31 o
  10   7   2         94.92         69.25         5.66 o
  11   7   2        331.60        301.94        10.49 o
  12   7   2         23.66         25.88         4.74 o
  13   7   2         21.37         26.12         5.25 o
  14   7   2         15.46          7.00         5.32 o
  15   7   2         38.69         47.54         6.92 o
  16   7   2        142.46        168.81        17.10 o
  17   7   2        479.19        405.96        20.80 o
  18   7   2        230.62        153.05        17.28 o
 -12   8   2         12.66          6.53         3.93 o
 -11   8   2        165.80        172.57        10.68 o
 -10   8   2         85.95         99.04         9.34 o
  -9   8   2         87.89         87.06         9.68 o
  -8   8   2         50.21         50.47        10.55 o
  -7   8   2         31.33         32.57         7.26 o
  -6   8   2       1695.91       1748.95        49.36 o
  -5   8   2       2049.35       1857.62        49.78 o
  -4   8   2         11.61          6.57         4.14 o
  -3   8   2        179.93        171.50        12.91 o
  -2   8   2       3484.68       3420.30        76.05 o
  -1   8   2       1824.07       1512.91        38.31 o
   0   8   2       4840.94       4558.99       134.40 o
   1   8   2       5670.55       5711.84       126.70 o
   2   8   2       4322.25       4240.63        81.76 o
   3   8   2        181.41        204.14         9.70 o
   4   8   2       2975.72       3166.74        94.69 o
   5   8   2        392.15        457.45        18.39 o
   6   8   2          8.43         14.26         5.62 o
   7   8   2        344.76        293.86        17.85 o
   8   8   2       1364.15       1627.16        74.15 o
   9   8   2        986.95        782.50        37.82 o
  10   8   2       1212.62       1147.81        38.98 o
  11   8   2        647.73        565.91        21.70 o
  12   8   2         26.34         21.16         4.92 o
  13   8   2        593.83        486.76        16.90 o
  14   8   2       1976.91       1902.52        52.08 o
  15   8   2        485.39        484.56        19.62 o
  16   8   2        429.19        401.47        22.35 o
  17   8   2        282.86        250.64        22.06 o
  18   8   2         21.61         18.48         6.22 o
 -11   9   2        636.37        711.41        31.29 o
 -10   9   2        679.98        782.29        34.16 o
  -9   9   2       1675.32       1808.14        56.80 o
  -8   9   2         60.93         73.31        11.45 o
  -7   9   2        100.75         86.15        18.21 o
  -6   9   2        232.28        215.96        18.52 o
  -5   9   2       2591.92       2557.74        67.03 o
  -4   9   2         10.03          6.08         4.66 o
  -3   9   2       1124.53       1086.84        26.09 o
  -2   9   2        431.62        393.68        17.70 o
  -1   9   2        596.44        648.41        24.52 o
   0   9   2        211.84        232.75        17.39 o
   1   9   2       7711.08       8637.41       211.37 o
   2   9   2       2160.40       2221.94        56.75 o
   3   9   2       1843.96       2048.15        48.86 o
   4   9   2       1409.98       1614.90        78.11 o
   5   9   2         58.90         65.70         8.06 o
   6   9   2         51.97         55.27         7.96 o
   7   9   2        710.57        753.60        28.08 o
   8   9   2        938.30       1033.39        40.80 o
   9   9   2        183.99        181.08        10.16 o
  10   9   2        129.01        122.73         9.24 o
  11   9   2         90.19         75.11         6.13 o
  12   9   2         90.30         87.24         6.91 o
  13   9   2        951.42        911.87        28.97 o
  14   9   2        508.83        529.28        19.83 o
  15   9   2         41.17         31.87         8.42 o
  16   9   2         76.30         75.53        13.89 o
  17   9   2        120.47        121.76        15.06 o
  18   9   2        120.07         60.59        12.49 o
 -11  10   2        222.39        188.79        11.87 o
 -10  10   2        177.60        177.26        10.85 o
  -9  10   2        281.26        327.64        16.49 o
  -8  10   2        936.56       1036.66        63.27 o
  -7  10   2        841.22        850.58        59.77 o
  -6  10   2         15.60         11.18         7.61 o
  -5  10   2       2884.66       2757.67        79.03 o
  -4  10   2         31.98         38.36         7.66 o
  -3  10   2          4.03          7.75         4.23 o
  -2  10   2         23.00         12.76         3.62 o
  -1  10   2       4599.27       4604.10        76.08 o
   0  10   2       1321.69       1420.40        42.70 o
   1  10   2       1664.11       1721.11        76.79 o
   2  10   2        946.38        864.52        33.19 o
   3  10   2       1737.14       1736.83        48.00 o
   4  10   2        878.15        802.32        30.42 o
   5  10   2      10343.55       9560.82       289.95 o
   6  10   2       3459.03       3367.88       143.13 o
   7  10   2        418.64        310.49        17.88 o
   8  10   2        940.78        789.24        33.43 o
   9  10   2        488.22        429.38        18.57 o
  10  10   2       1474.67       1379.65        76.49 o
  11  10   2        352.38        348.04        17.14 o
  12  10   2       2047.27       1868.40        76.26 o
  13  10   2         25.84         22.42         6.65 o
  14  10   2        167.42        153.37        11.51 o
  15  10   2        541.09        551.37        40.04 o
  16  10   2         90.89         65.73        13.08 o
  17  10   2        146.18        106.00        17.39 o
  18  10   2         11.57         13.45         4.96 o
 -10  11   2        266.27        282.51        12.53 o
  -9  11   2        689.62        755.98        27.20 o
  -8  11   2         32.97         36.29         9.25 o
  -7  11   2         86.34        100.29        19.50 o
  -6  11   2        818.07        835.11        32.96 o
  -5  11   2        935.03        953.90        39.76 o
  -4  11   2         53.64         60.56         8.24 o
  -3  11   2         17.82         21.49         4.82 o
  -2  11   2        233.79        222.87         9.65 o
  -1  11   2        152.41        124.58         7.37 o
   0  11   2          0.37          3.20         3.58 o
   1  11   2        648.04        691.64        18.64 o
   2  11   2       1597.03       1732.97        56.41 o
   3  11   2        485.90        540.66        25.89 o
   4  11   2       3211.32       3117.46       101.68 o
   5  11   2        146.39        148.32        12.38 o
   6  11   2         13.97         11.88         4.52 o
   7  11   2        787.52        826.42        23.96 o
   8  11   2        272.75        265.63        12.40 o
   9  11   2        755.73        643.20        25.27 o
  10  11   2        148.01        129.78        15.55 o
  11  11   2          1.12          2.77         7.95 o
  12  11   2        108.74        105.38        12.81 o
  13  11   2        658.45        669.00        33.64 o
  14  11   2        746.69        769.96        36.61 o
  15  11   2          3.57          9.69         9.69 o
  16  11   2          6.83          1.75        11.32 o
  17  11   2        252.12        239.39        33.33 o
  18  11   2          2.82          5.37         5.14 o
  -9  12   2         27.25         31.16         5.06 o
  -8  12   2          2.79          7.35         5.04 o
  -7  12   2        796.18        880.08        39.82 o
  -6  12   2          0.98          3.29         6.11 o
  -5  12   2          2.30          3.47         5.50 o
  -4  12   2         23.99         25.71         7.98 o
  -3  12   2        140.47        128.74        11.37 o
  -2  12   2        970.37        983.54        25.29 o
  -1  12   2        570.55        585.17        16.91 o
   0  12   2       4401.53       4314.87        75.72 o
   1  12   2       9242.21       9243.63       150.42 o
   2  12   2       2441.76       2309.55        84.79 o
   3  12   2       1940.92       1882.26        45.48 o
   4  12   2       1535.31       1472.79        36.89 o
   5  12   2       2511.86       2451.30        52.67 o
   6  12   2       1010.44       1094.46        32.86 o
   7  12   2       2484.29       2567.55        85.02 o
   8  12   2        194.53        166.51        10.75 o
   9  12   2        313.78        314.19        22.77 o
  10  12   2       1212.37       1183.39        63.27 o
  11  12   2        528.90        457.19        33.28 o
  12  12   2        848.23        786.60        54.52 o
  13  12   2          3.12         10.59         8.33 o
  14  12   2       1232.70       1383.27        80.90 o
  15  12   2        197.37        203.95        22.76 o
  16  12   2        379.86        472.92        33.85 o
  17  12   2        937.23        911.87        51.83 o
  -8  13   2         89.65        101.27         7.45 o
  -7  13   2        575.90        650.18        30.52 o
  -6  13   2        248.63        240.12        17.58 o
  -5  13   2        270.49        305.74        19.23 o
  -4  13   2        413.96        423.92        22.04 o
  -3  13   2        673.58        686.29        29.33 o
  -2  13   2       4796.01       4879.65       125.37 o
  -1  13   2          4.65          5.46         4.42 o
   0  13   2        900.44        916.30        25.18 o
   1  13   2          3.28          7.84         3.65 o
   2  13   2        418.75        419.54        16.35 o
   3  13   2         14.09         15.41         4.79 o
   4  13   2        195.03        181.20        10.16 o
   5  13   2        117.75        132.08         9.88 o
   6  13   2       2865.40       2863.47        86.22 o
   7  13   2        697.97        755.25        31.22 o
   8  13   2         79.22         83.11         7.78 o
   9  13   2       1471.94       1475.59       102.91 o
  10  13   2        111.98        104.66        19.61 o
  11  13   2       1123.22       1154.68        50.67 o
  12  13   2       1109.44        996.53        45.06 o
  13  13   2        462.55        481.93        38.99 o
  14  13   2        256.57        213.84        17.21 o
  15  13   2       3786.61       3924.92       137.77 o
  16  13   2       1578.88       1538.18        82.77 o
  17  13   2       2628.96       2502.46       123.86 o
  -7  14   2        945.47       1046.86        33.47 o
  -6  14   2       1650.98       1750.38        86.14 o
  -5  14   2       1189.35       1249.67        42.25 o
  -4  14   2        641.91        600.13        29.50 o
  -3  14   2        344.07        327.17        15.40 o
  -2  14   2       2050.82       2119.57        74.16 o
  -1  14   2       3364.27       3407.42       133.09 o
   0  14   2        930.45        986.40        45.85 o
   1  14   2        782.93        888.06        25.56 o
   2  14   2       1410.25       1384.94        43.75 o
   3  14   2       1142.31       1073.26        32.55 o
   4  14   2        187.50        164.11        11.34 o
   5  14   2        857.61        762.00        30.03 o
   6  14   2        330.96        295.57        13.56 o
   7  14   2         31.87         35.58         6.87 o
   8  14   2        823.96        809.26        46.47 o
   9  14   2       2576.34       2789.36       122.11 o
  10  14   2       1104.08       1213.80        52.02 o
  11  14   2        573.31        630.14        34.50 o
  12  14   2        276.56        269.03        19.81 o
  13  14   2       1691.93       1708.29        67.93 o
  14  14   2        451.19        427.63        24.25 o
  15  14   2        174.86        182.55        20.55 o
  16  14   2        219.20        187.60        18.33 o
  17  14   2        358.47        291.85        21.01 o
  -6  15   2         52.73         63.80         9.51 o
  -5  15   2          7.03          7.91         3.92 o
  -4  15   2        538.86        633.68        25.17 o
  -3  15   2         99.85        109.51         8.75 o
  -2  15   2         25.28         16.87         7.30 o
  -1  15   2        169.10        161.71        17.45 o
   0  15   2        759.47        771.27        37.64 o
   1  15   2         42.77         38.91         8.08 o
   2  15   2        831.32        818.62        31.64 o
   3  15   2       1524.36       1483.56        51.27 o
   4  15   2        437.58        450.81        20.87 o
   5  15   2          0.09          7.64         5.42 o
   6  15   2          0.05          0.56         5.41 o
   7  15   2        344.58        295.81        22.73 o
   8  15   2        152.58        165.11        12.42 o
   9  15   2       1018.93       1028.93        39.68 o
  10  15   2         14.32         12.58         6.59 o
  11  15   2         69.64         70.98        13.19 o
  12  15   2        359.52        295.67        24.11 o
  13  15   2        154.66        155.28        14.86 o
  14  15   2        349.44        354.35        20.95 o
  15  15   2         13.63         10.74         6.03 o
  16  15   2          0.41          1.75         6.19 o
  -5  16   2        132.83        139.74        13.19 o
  -4  16   2        199.97        231.73        15.35 o
  -3  16   2        237.17        237.17        13.10 o
  -2  16   2        140.94        108.43         9.77 o
  -1  16   2         61.32         59.00         7.90 o
   0  16   2        796.70        883.40        40.82 o
   1  16   2       1855.44       1870.21        73.52 o
   2  16   2        402.62        398.12        19.74 o
   3  16   2        968.45        982.35        36.11 o
   4  16   2       1336.37       1437.30        48.48 o
   5  16   2       3946.66       3836.77       162.66 o
   6  16   2       1314.69       1234.22        42.78 o
   7  16   2       1260.81       1318.12        45.02 o
   8  16   2       1713.31       1772.44        57.06 o
   9  16   2       2086.99       2099.44        80.56 o
  10  16   2        807.74        862.05        51.25 o
  11  16   2        497.64        512.79        27.89 o
  12  16   2          7.53          8.19         7.45 o
  13  16   2        129.45        130.40        17.16 o
  14  16   2         31.74         39.81        11.09 o
  15  16   2         66.98         71.21        11.79 o
  16  16   2        130.81        119.41         8.62 o
  -4  17   2         31.24         34.44         6.65 o
  -3  17   2        288.07        284.02        15.92 o
  -2  17   2        399.43        412.90        17.31 o
  -1  17   2         22.07         11.41         5.17 o
   0  17   2        276.91        279.24        14.69 o
   1  17   2         35.46         35.31         6.71 o
   2  17   2          0.21         11.51         7.88 o
   3  17   2         39.11         34.22         8.80 o
   4  17   2        122.49        111.17        10.62 o
   5  17   2         59.33         62.45        10.40 o
   6  17   2        306.82        281.49        21.88 o
   7  17   2         12.43          5.36         5.82 o
   8  17   2        204.29        202.77        16.30 o
   9  17   2        228.23        251.18        14.63 o
  10  17   2         51.96         62.46        14.13 o
  11  17   2          1.09          9.34         7.82 o
  12  17   2        289.98        276.21        24.75 o
  13  17   2        475.26        452.61        32.22 o
  14  17   2        437.10        420.41        20.72 o
  15  17   2         74.69         52.65         7.00 o
  -2  18   2          1.05          7.47         4.12 o
  -1  18   2        486.95        449.78        17.64 o
   0  18   2        175.83        161.33        10.10 o
   1  18   2       1099.80       1015.89        42.70 o
   2  18   2       1029.69       1078.33        45.27 o
   3  18   2         56.90         71.98        11.44 o
   4  18   2        964.42        966.59        42.21 o
   5  18   2        156.32        127.78        29.94 o
   6  18   2        719.30        715.23        33.72 o
   7  18   2         29.65         17.13         7.42 o
   8  18   2          2.87          8.02         6.60 o
   9  18   2        226.36        208.02        15.12 o
  10  18   2        234.74        236.23        15.99 o
  11  18   2        199.47        199.21        28.13 o
  12  18   2        300.40        276.49        16.51 o
  13  18   2        170.32        177.96        13.25 o
  14  18   2          1.21         -1.23         4.32 o
   0  19   2        172.32        158.29        10.88 o
   1  19   2        262.99        259.40        15.36 o
   2  19   2        195.14        166.43        12.51 o
   3  19   2        138.67        118.74        11.04 o
   4  19   2        120.43        123.72        11.49 o
   5  19   2          5.56          4.86         5.78 o
   6  19   2        952.42        909.22        38.75 o
   7  19   2         86.08         98.41        14.71 o
   8  19   2        412.05        469.65        33.27 o
   9  19   2         47.79         46.70        10.51 o
  10  19   2         85.09         79.38         8.78 o
  11  19   2        106.55         95.25         9.05 o
  12  19   2          5.09         13.23         5.03 o
  13  19   2          1.70         -0.70         3.92 o
   2  20   2         56.55         33.62         6.65 o
   3  20   2         22.54         19.54         5.43 o
   4  20   2          2.57          2.90         4.87 o
   5  20   2         44.16         37.47         8.99 o
   6  20   2         53.11         53.93        10.39 o
   7  20   2        695.87        782.05        45.76 o
   8  20   2       1387.26       1403.70        74.36 o
   9  20   2       1433.35       1417.47        74.60 o
  10  20   2        286.30        272.94        21.13 o
  11  20   2        230.69        186.55        16.11 o
  -7 -19   3        468.79        434.98        26.62 o
  -6 -19   3        175.64        151.65        12.72 o
  -5 -19   3        169.66        132.50        12.26 o
  -4 -19   3        559.45        417.12        25.45 o
  -3 -19   3        195.81        164.72        13.31 o
 -10 -18   3        512.67        518.45        30.82 o
  -9 -18   3         30.53         39.93         8.52 o
  -8 -18   3        560.21        591.41        35.49 o
  -7 -18   3        232.22        253.21        19.73 o
  -6 -18   3         37.12         25.90         5.90 o
  -5 -18   3          8.95          7.48         4.16 o
  -4 -18   3        187.46        204.58        10.33 o
  -3 -18   3         18.85         18.82         4.33 o
  -2 -18   3         52.54         47.91         5.79 o
  -1 -18   3          1.74         -0.52         3.45 o
   0 -18   3        114.26        100.62        12.61 o
 -12 -17   3         32.23         26.15         4.74 o
 -11 -17   3        274.67        269.54        33.27 o
 -10 -17   3        657.96        668.02        76.52 o
  -9 -17   3        626.06        636.86        43.02 o
  -8 -17   3        501.00        541.80        28.78 o
  -7 -17   3       1168.28       1310.97        50.68 o
  -6 -17   3        228.52        233.90        15.84 o
  -5 -17   3        981.26       1069.84        42.24 o
  -4 -17   3        430.22        424.50        17.43 o
  -3 -17   3        344.58        332.11        14.95 o
  -2 -17   3         49.03         38.21         5.67 o
  -1 -17   3          5.57          7.74         6.27 o
   0 -17   3         16.75         17.55         4.45 o
   1 -17   3         57.00         56.29         7.03 o
   2 -17   3         46.51         41.91         8.17 o
 -13 -16   3          5.87         -1.87         5.37 o
 -12 -16   3          4.77         11.14         4.79 o
 -11 -16   3        179.47        151.15        11.56 o
 -10 -16   3        132.99        117.12        20.72 o
  -9 -16   3        256.51        240.70        36.77 o
  -8 -16   3         31.90         39.67         7.94 o
  -7 -16   3       1181.00       1302.81        38.22 o
  -6 -16   3         29.34         39.49         5.03 o
  -5 -16   3        714.48        798.22        22.68 o
  -4 -16   3         12.84         26.31         4.56 o
  -3 -16   3       1205.36       1101.73        36.80 o
  -2 -16   3        537.76        505.75        20.97 o
  -1 -16   3         31.02         23.87         7.43 o
   0 -16   3        607.16        613.05        35.67 o
   1 -16   3          0.21         -4.95         6.18 o
   2 -16   3        149.50        154.10        17.04 o
   3 -16   3        120.13        113.59        12.02 o
   4 -16   3          6.05         12.84         5.37 o
 -14 -15   3         72.02         54.17         8.17 o
 -13 -15   3         47.04         60.71        10.16 o
 -12 -15   3        494.99        435.98        29.24 o
 -11 -15   3         59.47         52.95         8.42 o
 -10 -15   3        225.35        197.02        27.43 o
  -9 -15   3        304.16        290.25        43.08 o
  -8 -15   3        393.71        375.94        21.98 o
  -7 -15   3        991.36        984.87        37.09 o
  -6 -15   3          0.24         10.35         4.08 o
  -5 -15   3        481.62        543.37        16.40 o
  -4 -15   3        190.64        198.87         8.86 o
  -3 -15   3       3035.21       3277.33        68.81 o
  -2 -15   3       1339.50       1375.14        37.24 o
  -1 -15   3        937.57        931.99        32.95 o
   0 -15   3        870.37        924.24        57.32 o
   1 -15   3        171.09        159.12        19.38 o
   2 -15   3        961.27        948.06        61.76 o
   3 -15   3        831.48        806.84        34.34 o
   4 -15   3        997.91        949.92        53.12 o
   5 -15   3        412.74        395.17        25.92 o
   6 -15   3        533.67        520.90        30.00 o
 -14 -14   3        142.58        118.96        13.19 o
 -13 -14   3        114.48        139.27        16.11 o
 -12 -14   3        417.51        355.73        45.76 o
 -11 -14   3        366.98        390.03        62.98 o
 -10 -14   3       1149.26       1080.34       114.93 o
  -9 -14   3       1077.06       1206.25        47.18 o
  -8 -14   3        836.54       1285.36       194.87 o
  -7 -14   3        485.20        621.95        53.78 o
  -6 -14   3       1165.34       1236.81        29.16 o
  -5 -14   3       1347.07       1436.31        32.94 o
  -4 -14   3         12.75         22.69         4.18 o
  -3 -14   3        756.98        841.24        23.95 o
  -2 -14   3          1.95          0.49         4.32 o
  -1 -14   3          0.50          4.59         4.84 o
   0 -14   3        315.44        390.47        18.56 o
   1 -14   3        473.89        485.76        37.12 o
   2 -14   3        553.39        509.18        26.22 o
   3 -14   3        315.83        241.11        23.23 o
   4 -14   3          9.72          0.47         5.54 o
   5 -14   3        103.66         84.05        12.49 o
   6 -14   3          6.96         10.62         6.42 o
   7 -14   3         40.34         43.54         7.24 o
 -15 -13   3          9.57         11.91         6.07 o
 -14 -13   3        274.02        293.14        23.11 o
 -13 -13   3        269.61        242.82        22.41 o
 -12 -13   3        772.24        794.66        50.20 o
 -11 -13   3        684.87        562.15        44.48 o
 -10 -13   3        608.55        644.44        30.19 o
  -9 -13   3       3415.10       3479.30       123.03 o
  -8 -13   3        501.04        762.18       138.17 o
  -7 -13   3        239.50        267.18        10.58 o
  -6 -13   3          6.87          6.43         3.82 o
  -5 -13   3         44.36         47.28         5.03 o
  -4 -13   3        401.13        436.90        13.26 o
  -3 -13   3        166.48        167.37         7.83 o
  -2 -13   3        602.91        582.87        19.27 o
  -1 -13   3          6.44          9.80         4.37 o
   0 -13   3       1156.54       1246.07        34.15 o
   1 -13   3        234.16        241.88        14.48 o
   2 -13   3        641.62        582.30        80.78 o
   3 -13   3         11.70         20.14         7.20 o
   4 -13   3        285.37        293.41        18.93 o
   5 -13   3        702.13        610.91        40.39 o
   6 -13   3         30.18         46.35         9.81 o
   7 -13   3          1.34         -1.26         4.33 o
   8 -13   3        247.62        227.46        13.72 o
 -15 -12   3        303.56        291.97        22.18 o
 -14 -12   3         29.46         27.90         9.92 o
 -13 -12   3        914.91        817.77        51.37 o
 -12 -12   3          3.74         24.40        12.14 o
 -11 -12   3         13.57         -1.52        10.27 o
 -10 -12   3       4969.29       5026.93       174.46 o
  -9 -12   3        276.81        276.66        20.45 o
  -8 -12   3         84.08        610.81        96.54 o
  -7 -12   3       2113.89       2199.25        60.59 o
  -6 -12   3        481.37        465.45        13.06 o
  -5 -12   3         45.80         52.93         4.89 o
  -4 -12   3          9.12         21.52         4.47 o
  -3 -12   3        210.49        192.47         8.86 o
  -2 -12   3        232.87        263.89        10.56 o
  -1 -12   3          0.17         -2.83         4.10 o
   0 -12   3        174.36        187.27         9.16 o
   1 -12   3        865.11        883.72        25.04 o
   2 -12   3        303.38        252.24        19.77 o
   3 -12   3          3.50          6.34         5.16 o
   4 -12   3         31.86         39.48         7.83 o
   5 -12   3       1866.77       1813.83        50.66 o
   6 -12   3         44.66         33.89         7.21 o
   7 -12   3        223.90        182.52        14.36 o
   8 -12   3        338.88        351.37        21.72 o
   9 -12   3        392.93        418.97        18.73 o
 -16 -11   3        210.80        174.29        14.83 o
 -15 -11   3        371.92        278.78        22.65 o
 -14 -11   3       1701.55       1689.59        90.82 o
 -13 -11   3        761.39        812.05        52.07 o
 -12 -11   3       1077.92       1125.62        68.18 o
 -11 -11   3        116.38        164.72        21.13 o
 -10 -11   3       4008.05       4111.55       146.03 o
  -9 -11   3       4982.01       5272.49       194.32 o
  -8 -11   3       6760.48       7069.71       305.70 o
  -7 -11   3       1149.80       1189.60        50.15 o
  -6 -11   3        664.90        698.90        17.85 o
  -5 -11   3        144.30        118.75         6.27 o
  -4 -11   3       1028.19       1030.69        20.80 o
  -3 -11   3        370.63        348.31        11.76 o
  -2 -11   3        226.01        229.54         9.02 o
  -1 -11   3         44.97         50.45         4.52 o
   0 -11   3       1373.71       1356.05        31.23 o
   1 -11   3        945.62        967.16        21.79 o
   2 -11   3        913.54        912.51        21.67 o
   3 -11   3          2.82          3.88         4.41 o
   4 -11   3          1.48         -2.12         5.20 o
   5 -11   3        670.53        723.44        22.89 o
   6 -11   3       1859.98       1845.37        59.99 o
   7 -11   3       3483.76       3453.44       124.86 o
   8 -11   3        619.02        601.68        23.66 o
   9 -11   3         71.27         56.16         7.15 o
  10 -11   3        129.98        118.85         8.53 o
 -16 -10   3        648.49        535.84        32.69 o
 -15 -10   3          9.61          5.89         5.40 o
 -14 -10   3         69.17         57.24         9.69 o
 -13 -10   3        399.19        357.11        21.39 o
 -12 -10   3        200.18        216.79        24.17 o
 -11 -10   3         38.52         55.34        14.24 o
 -10 -10   3         97.73         97.25        17.28 o
  -9 -10   3        156.69        176.90        13.53 o
  -8 -10   3       1997.32       2215.14       137.83 o
  -7 -10   3        285.69        292.44        17.93 o
  -6 -10   3         10.98         21.61         3.80 o
  -5 -10   3        335.02        314.13        10.04 o
  -4 -10   3        494.68        450.29        12.21 o
  -3 -10   3         47.64         72.78         5.62 o
  -2 -10   3       2554.29       2707.41        54.33 o
  -1 -10   3        184.75        218.97         8.07 o
   0 -10   3        257.99        230.66         9.98 o
   1 -10   3          9.71          4.78         3.07 o
   2 -10   3         61.10         82.05         5.17 o
   3 -10   3         42.48         39.51         5.69 o
   4 -10   3         84.83         71.16         6.47 o
   5 -10   3         87.51         98.85         7.63 o
   6 -10   3        203.62        187.81        10.62 o
   7 -10   3        352.40        338.92        31.96 o
   8 -10   3         85.28        106.27        11.98 o
   9 -10   3        229.74        248.77        13.52 o
  10 -10   3        615.89        673.93        30.40 o
  11 -10   3         10.01         11.53         3.54 o
 -16  -9   3        502.83        482.96        30.94 o
 -15  -9   3          3.82          0.08         5.65 o
 -14  -9   3         23.62         35.23         8.19 o
 -13  -9   3        439.17        383.05        22.86 o
 -12  -9   3        400.77        403.64        23.76 o
 -11  -9   3        127.40         95.91        69.46 o
 -10  -9   3       4352.89       4315.12       135.42 o
  -9  -9   3        104.67        111.08        10.84 o
  -8  -9   3        209.97        187.99        13.35 o
  -7  -9   3       1573.97       1548.72        32.98 o
  -6  -9   3       1705.40       1799.63        42.38 o
  -5  -9   3       2562.19       2701.57        56.21 o
  -4  -9   3       4103.44       4051.50       153.81 o
  -3  -9   3       4582.64       4748.17       120.09 o
  -2  -9   3       4325.84       4311.54       130.32 o
  -1  -9   3       1003.76        849.00        40.90 o
   0  -9   3       1886.54       1820.56        66.13 o
   1  -9   3       4339.65       4304.01        64.64 o
   2  -9   3        210.56        221.67         7.21 o
   3  -9   3        101.59        104.51         7.75 o
   4  -9   3        989.01       1051.22        29.09 o
   5  -9   3        414.31        413.01        14.55 o
   6  -9   3       2838.13       2625.31        79.96 o
   7  -9   3         14.86         16.46         5.77 o
   8  -9   3        139.26        126.07        11.20 o
   9  -9   3         15.66         13.86         6.23 o
  10  -9   3        147.76        193.41        20.14 o
  11  -9   3        364.99        369.20        19.96 o
  12  -9   3        100.49        101.25         7.96 o
 -16  -8   3          1.85          2.57         6.54 o
 -15  -8   3        551.02        443.83        22.69 o
 -14  -8   3        115.58        117.46        24.17 o
 -13  -8   3        195.85        152.54        14.32 o
 -12  -8   3        321.27        296.72        19.89 o
 -11  -8   3       1388.25       1377.43        41.95 o
 -10  -8   3         29.18         38.31         6.31 o
  -9  -8   3        297.77        341.30        21.66 o
  -8  -8   3        211.17        188.48        12.37 o
  -7  -8   3       2390.21       2506.15        88.55 o
  -6  -8   3          2.70          9.87         4.34 o
  -5  -8   3          1.58          0.91         4.15 o
  -4  -8   3         64.52         63.60         7.11 o
  -3  -8   3        623.25        714.98        23.10 o
  -2  -8   3         64.34         78.13        12.28 o
  -1  -8   3       1572.20       1714.62        50.42 o
   0  -8   3        731.52        899.22        38.22 o
   1  -8   3       3429.51       3774.52        83.11 o
   2  -8   3          0.65          1.73         4.23 o
   3  -8   3       1094.16       1117.51        19.87 o
   4  -8   3        466.41        469.59        13.26 o
   5  -8   3         87.65         87.71         6.28 o
   6  -8   3        338.46        320.00        12.01 o
   7  -8   3       1066.51       1108.02        30.80 o
   8  -8   3        104.30         96.45        10.63 o
   9  -8   3        150.66        148.13        10.14 o
  10  -8   3         61.19         64.88         8.42 o
  11  -8   3        201.44        209.82        23.99 o
  12  -8   3         89.66         79.69        12.14 o
 -16  -7   3        194.26        166.14        22.76 o
 -15  -7   3         39.00         30.35         6.15 o
 -14  -7   3       1012.64       1053.27        36.50 o
 -13  -7   3       1432.15       1476.16        48.61 o
 -12  -7   3       2211.56       2358.33        72.50 o
 -11  -7   3       3576.30       3615.50        82.97 o
 -10  -7   3        323.27        324.69        12.38 o
  -9  -7   3       3540.64       3641.55        96.66 o
  -8  -7   3       1831.60       1960.31        87.92 o
  -7  -7   3       1558.64       1625.87        87.69 o
  -6  -7   3       2333.61       2277.98        69.24 o
  -5  -7   3       2692.58       2805.75        58.10 o
  -4  -7   3       5697.32       5469.49        99.96 o
  -3  -7   3       4465.74       4197.60        84.67 o
  -2  -7   3        157.03        283.68        16.06 o
  -1  -7   3       6664.73       7012.75       174.34 o
   0  -7   3       2798.66       2840.06        78.91 o
   1  -7   3       1281.04       1467.29        45.73 o
   2  -7   3        215.16        245.61        10.41 o
   3  -7   3        352.46        339.46        12.72 o
   4  -7   3        194.92        187.94         9.25 o
   5  -7   3        611.03        487.33        14.90 o
   6  -7   3       2271.84       2254.28        48.48 o
   7  -7   3       1466.34       1526.62        46.91 o
   8  -7   3       3117.24       3291.42       101.38 o
   9  -7   3       1828.77       1841.51        82.59 o
  10  -7   3        278.19        355.06        21.96 o
  11  -7   3       1236.92       1464.19        55.14 o
  12  -7   3        794.82        958.80        55.80 o
  13  -7   3        607.46        692.16        40.74 o
 -16  -6   3         70.11         49.97        10.04 o
 -15  -6   3          2.43         -3.92         5.03 o
 -14  -6   3        232.22        220.43        13.51 o
 -13  -6   3        186.50        182.83        16.14 o
 -12  -6   3        816.07        959.72        42.97 o
 -11  -6   3          1.37         12.80         4.93 o
 -10  -6   3       1451.19       1499.86        36.30 o
  -9  -6   3        406.08        378.54        14.78 o
  -8  -6   3        642.49        892.05        55.13 o
  -7  -6   3        231.21        212.83        21.00 o
  -6  -6   3       5097.34       5281.14       125.64 o
  -5  -6   3       1467.36       1683.28        38.17 o
  -4  -6   3       5947.04       6066.75       115.20 o
  -3  -6   3        713.52        711.98        18.17 o
  -2  -6   3        276.73        271.07        10.72 o
  -1  -6   3        695.81        806.87        22.79 o
   0  -6   3      10012.03      10611.61       257.54 o
   1  -6   3         67.04         51.78         5.69 o
   2  -6   3       1015.38       1094.45        24.22 o
   3  -6   3        328.73        348.64        12.02 o
   4  -6   3        259.68        218.02        12.37 o
   5  -6   3        529.48        597.11        27.32 o
   6  -6   3       1299.54       1355.06        45.65 o
   7  -6   3       1578.43       1559.82        44.21 o
   8  -6   3         80.19         71.61         9.57 o
   9  -6   3         47.30         42.77        17.34 o
  10  -6   3         14.82         26.97        12.37 o
  11  -6   3          5.29         11.32        10.51 o
  12  -6   3         41.15         50.11         9.16 o
  13  -6   3        110.16        106.93        14.13 o
  14  -6   3        146.47        151.53        14.48 o
 -16  -5   3         39.54         39.34         9.22 o
 -15  -5   3        160.77        175.28         9.72 o
 -14  -5   3        362.36        364.34        17.95 o
 -13  -5   3        287.50        312.46        17.17 o
 -12  -5   3        398.68        387.43        38.76 o
 -11  -5   3        418.07        387.23        20.27 o
 -10  -5   3       2171.72       2208.28        49.86 o
  -9  -5   3       7291.37       7852.14       165.87 o
  -8  -5   3        787.21        834.25        46.70 o
  -7  -5   3        127.37        143.16        19.50 o
  -6  -5   3        836.94        876.54        35.84 o
  -5  -5   3        475.45        426.96        15.03 o
  -4  -5   3       3526.57       3559.93        65.78 o
  -3  -5   3       1202.35       1260.59        24.29 o
  -2  -5   3       1376.44       1300.81        27.72 o
  -1  -5   3       6840.82       6965.43       128.52 o
   0  -5   3       5775.57       5949.89       102.75 o
   1  -5   3      15249.96      15126.17       266.65 o
   2  -5   3       8862.17       8578.73       124.38 o
   3  -5   3      27006.68      29482.46       432.16 o
   4  -5   3       9176.39       9556.68       188.31 o
   5  -5   3       1411.22       1300.56        61.54 o
   6  -5   3       9493.12       9941.99       345.84 o
   7  -5   3       3657.98       3736.49        88.77 o
   8  -5   3        993.18       1003.91        48.35 o
   9  -5   3       2478.85       2686.49       112.26 o
  10  -5   3        238.55        255.25        21.54 o
  11  -5   3        453.08        482.51        25.96 o
  12  -5   3        481.21        474.44        35.84 o
  13  -5   3        281.48        259.26        42.84 o
  14  -5   3          1.34          1.75         7.00 o
 -16  -4   3        253.19        213.10        13.25 o
 -15  -4   3        262.87        228.35        14.58 o
 -14  -4   3       1514.97       1495.64        48.63 o
 -13  -4   3       1391.36       1414.81        47.44 o
 -12  -4   3         17.09         11.33         6.26 o
 -11  -4   3        166.19        200.90        12.14 o
 -10  -4   3        540.20        564.17        17.34 o
  -9  -4   3       1107.50       1096.41        26.89 o
  -8  -4   3       1129.37       1137.24        50.25 o
  -7  -4   3        191.56        196.73        19.11 o
  -6  -4   3          5.62         14.99         8.26 o
  -5  -4   3       5059.81       5187.91       232.22 o
  -4  -4   3        380.86        356.02        12.47 o
  -3  -4   3      10878.13      10876.67       170.89 o
  -2  -4   3       2127.29       2121.10        43.51 o
  -1  -4   3          1.81          7.29         2.48 o
   0  -4   3       2419.81       2635.48        52.59 o
   1  -4   3       2165.30       2010.74        33.55 o
   2  -4   3         98.87        115.97         5.17 o
   3  -4   3        428.03        469.81        11.93 o
   4  -4   3        259.03        256.61        11.70 o
   5  -4   3       2934.49       3093.46        83.35 o
   6  -4   3       1114.01       1266.06        59.83 o
   7  -4   3        501.02        544.67        36.44 o
   8  -4   3        528.53        620.20        35.10 o
   9  -4   3       1678.49       1819.53        72.58 o
  10  -4   3          0.78          2.18         6.38 o
  11  -4   3        350.76        386.53        22.99 o
  12  -4   3        323.38        325.20        20.34 o
  13  -4   3        149.43        143.47        18.56 o
  14  -4   3        342.07        420.74        30.12 o
  15  -4   3        382.73        482.14        30.59 o
 -16  -3   3         74.71         91.97         8.71 o
 -15  -3   3         16.31         18.36         5.66 o
 -14  -3   3        473.42        476.80        21.05 o
 -13  -3   3         68.71         83.73         9.61 o
 -12  -3   3          2.61         10.75         7.98 o
 -11  -3   3        498.86        476.46        19.49 o
 -10  -3   3          0.78         -0.69         4.20 o
  -9  -3   3         57.19         56.83         6.01 o
  -8  -3   3       1774.66       1650.23        82.83 o
  -7  -3   3         12.04         15.68         9.64 o
  -6  -3   3        516.41        386.40        26.96 o
  -5  -3   3      23719.12      23871.04       499.88 o
  -4  -3   3       1579.65       1481.54        53.89 o
  -3  -3   3      10563.20       9912.58       172.94 o
  -2  -3   3        185.56        214.01         7.15 o
  -1  -3   3       8227.78       7793.56       129.98 o
   0  -3   3        100.16        116.72         5.40 o
   1  -3   3       9614.93       9562.97       119.52 o
   2  -3   3       3834.08       3937.31        51.86 o
   3  -3   3        958.35        926.13        19.89 o
   4  -3   3       6863.02       7294.34       143.79 o
   5  -3   3       2734.38       3104.53        92.53 o
   6  -3   3       3306.40       3766.17       140.29 o
   7  -3   3          0.00          4.39         8.39 o
   8  -3   3         15.90         28.25         9.22 o
   9  -3   3         45.85         50.56         6.90 o
  10  -3   3          3.89          3.23         5.14 o
  11  -3   3         32.49         30.63         8.75 o
  12  -3   3         21.73         47.05        13.89 o
  13  -3   3        423.65        522.77        38.17 o
  14  -3   3        737.43        802.13        49.50 o
  15  -3   3        279.91        368.55        26.38 o
 -16  -2   3         61.36         47.62         6.47 o
 -15  -2   3         67.17         57.23         6.82 o
 -14  -2   3        175.71        161.76        11.74 o
 -13  -2   3        260.10        234.66        12.59 o
 -12  -2   3          0.11          3.28         5.52 o
 -11  -2   3          1.90          6.49         4.97 o
 -10  -2   3         96.61        104.77         6.74 o
  -9  -2   3       1876.16       1885.52        40.28 o
  -8  -2   3       4277.14       4206.65       169.75 o
  -7  -2   3       3192.35       3351.00       142.38 o
  -6  -2   3       1605.97       1627.18        62.75 o
  -5  -2   3        776.28        906.26        30.03 o
  -4  -2   3       2392.02       2423.48        47.77 o
  -3  -2   3        772.42        677.19        14.14 o
  -2  -2   3        199.38        184.44         7.55 o
  -1  -2   3         50.76         66.96         3.58 o
   0  -2   3        231.59        206.66         5.54 o
   1  -2   3       1147.19       1143.76        16.70 o
   2  -2   3      40503.20      40913.39       500.89 o
   3  -2   3       5316.62       5855.23        93.51 o
   4  -2   3       6224.15       6727.72       142.24 o
   5  -2   3       4148.02       4632.78       151.77 o
   6  -2   3       1921.96       2093.48        83.79 o
   7  -2   3       3078.97       3428.26       129.62 o
   8  -2   3        373.67        389.48        27.22 o
   9  -2   3        371.75        333.85        15.03 o
  10  -2   3       2700.93       2773.49        70.36 o
  11  -2   3         85.72         77.67         7.85 o
  12  -2   3        202.98        210.82        17.04 o
  13  -2   3         24.43         26.60         8.60 o
  14  -2   3        498.92        508.90        26.29 o
  15  -2   3        143.80        163.12        12.75 o
  16  -2   3        119.13        106.82         7.25 o
 -16  -1   3        168.55        155.62        15.18 o
 -15  -1   3        609.99        582.45        30.15 o
 -14  -1   3         75.69         80.43         7.32 o
 -13  -1   3        178.14        158.71        12.34 o
 -12  -1   3          1.08          2.68         6.15 o
 -11  -1   3       4908.47       5058.33       116.78 o
 -10  -1   3       1746.90       1754.14        39.18 o
  -9  -1   3       1336.61       1308.62        29.94 o
  -8  -1   3        125.72         97.31        14.81 o
  -7  -1   3       1970.83       1601.31        69.53 o
  -6  -1   3        340.46        210.02        18.07 o
  -5  -1   3       2285.17       1854.61        56.62 o
  -4  -1   3         49.84         28.56         4.69 o
  -3  -1   3       1821.63       1614.26        51.83 o
  -2  -1   3      44748.31      43019.34       654.58 o
  -1  -1   3         55.43         40.66         2.14 o
   0  -1   3       4374.32       4424.53        57.12 o
   1  -1   3      38371.39      37484.83       475.62 o
   2  -1   3      13826.55      14175.07       231.18 o
   3  -1   3      11584.57      11999.30       184.95 o
   4  -1   3         33.12         37.02         5.01 o
   5  -1   3       5453.45       5095.35       126.08 o
   6  -1   3      13411.41      14218.72       390.25 o
   7  -1   3       9706.71       9704.70       274.77 o
   8  -1   3       3550.43       3561.04       112.18 o
   9  -1   3       2662.96       2586.01        57.52 o
  10  -1   3       1349.13       1249.58        32.78 o
  11  -1   3          2.25          0.36         5.00 o
  12  -1   3        301.72        259.12        25.45 o
  13  -1   3        370.07        349.21        21.99 o
  14  -1   3       1925.60       2017.23        76.76 o
  15  -1   3          4.48         -0.54         6.23 o
  16  -1   3        153.25        136.96        18.56 o
 -15   0   3        212.01        180.35        10.20 o
 -14   0   3        106.42         87.70        10.26 o
 -13   0   3        594.09        601.18        25.20 o
 -12   0   3         58.83         60.50         8.63 o
 -11   0   3         19.10         20.27         5.53 o
 -10   0   3       1288.65       1363.31        37.41 o
  -9   0   3        102.84        106.62         7.12 o
  -8   0   3        548.54        535.96        17.41 o
  -7   0   3         17.84         34.73        10.00 o
  -6   0   3         14.30         14.58        10.18 o
  -5   0   3        129.10        105.24        12.42 o
  -4   0   3       5844.69       5815.03       186.31 o
  -3   0   3       6256.96       6313.62       124.48 o
  -2   0   3      17024.04      16290.86       231.57 o
  -1   0   3      27019.89      24644.24       408.39 o
   0   0   3       5597.60       5199.04        69.75 o
   1   0   3       4745.98       4652.76        72.65 o
   2   0   3       7549.01       7832.97       286.16 o
   3   0   3      12109.46      12207.68       252.16 o
   4   0   3       1082.43       1105.28        25.36 o
   5   0   3       4948.35       5008.63       123.30 o
   6   0   3         62.08         56.22         9.02 o
   7   0   3         14.58         15.80         7.38 o
   8   0   3       1233.54       1518.06        58.17 o
   9   0   3       1089.49       1109.49        42.11 o
  10   0   3        750.69        762.38        21.82 o
  11   0   3        156.57        164.12         9.18 o
  12   0   3        112.27        112.88        10.30 o
  13   0   3         18.99         27.37         7.14 o
  14   0   3        121.35         84.72         9.24 o
  15   0   3         30.03         23.99        12.08 o
  16   0   3          3.75         -0.93         5.32 o
  17   0   3         63.52         48.73         6.02 o
 -15   1   3         10.62          5.02         3.80 o
 -14   1   3        111.99         99.35        11.14 o
 -13   1   3        394.15        352.03        22.02 o
 -12   1   3        355.66        393.24        19.69 o
 -11   1   3        439.79        454.39        18.33 o
 -10   1   3        141.42        157.83         9.66 o
  -9   1   3       1442.26       1456.24        38.92 o
  -8   1   3        193.30        202.35         9.61 o
  -7   1   3       1948.51       1983.82        74.73 o
  -6   1   3        101.37        109.88        21.52 o
  -5   1   3       2539.73       2607.45        72.64 o
  -4   1   3          7.44         26.82         7.30 o
  -3   1   3        609.77        476.68        15.16 o
  -2   1   3       2020.84       2123.89        36.47 o
  -1   1   3      34293.26      30533.62       608.22 o
   0   1   3      36203.00      33108.24       614.87 o
   1   1   3        307.54        340.49         7.39 o
   2   1   3      17898.88      16237.16       302.52 o
   3   1   3      31037.18      30939.65       501.54 o
   4   1   3      41517.82      39824.16       688.16 o
   5   1   3      11981.66      11761.76       223.93 o
   6   1   3       8621.64       8278.28       178.20 o
   7   1   3       6455.42       6792.65       193.59 o
   8   1   3       5025.92       5077.24       142.97 o
   9   1   3       1895.53       1996.09        62.89 o
  10   1   3        442.29        486.11        14.49 o
  11   1   3        100.66        100.44        10.41 o
  12   1   3       1566.61       1499.96        49.63 o
  13   1   3        246.54        252.20        14.99 o
  14   1   3        890.77        900.08        33.34 o
  15   1   3       1447.43       1347.64        44.66 o
  16   1   3       1498.86       1507.16        57.33 o
  17   1   3        596.93        589.08        39.69 o
 -15   2   3        676.54        632.12        21.57 o
 -14   2   3        240.25        258.80        16.76 o
 -13   2   3        122.38         99.90        12.29 o
 -12   2   3       1191.02       1292.84        44.23 o
 -11   2   3       2242.91       2272.53        60.79 o
 -10   2   3       1270.35       1237.48        37.24 o
  -9   2   3         28.56         25.09         5.26 o
  -8   2   3        505.01        538.67        18.58 o
  -7   2   3       1787.04       2147.75       229.69 o
  -6   2   3       6230.83       6047.07       154.75 o
  -5   2   3        630.34        573.59        24.28 o
  -4   2   3        883.50        870.52        30.30 o
  -3   2   3       1848.56       1884.75        52.85 o
  -2   2   3       3878.41       3759.91        65.70 o
  -1   2   3       2856.98       2806.02        52.40 o
   0   2   3       6200.83       5601.45       109.45 o
   1   2   3        240.96        223.34         6.75 o
   2   2   3       9955.31       9391.87       162.09 o
   3   2   3       6642.66       6141.93       118.51 o
   4   2   3       4117.57       3860.66        67.92 o
   5   2   3      22955.92      22948.74       428.61 o
   6   2   3      12463.60      12847.25       268.70 o
   7   2   3       5815.22       6251.74       138.56 o
   8   2   3          0.61          5.65         5.16 o
   9   2   3       1030.35       1038.83        46.00 o
  10   2   3       3408.35       3301.74        80.76 o
  11   2   3        249.92        251.14        11.42 o
  12   2   3       5217.58       5075.05       116.02 o
  13   2   3       2051.52       2053.28        55.75 o
  14   2   3        523.50        476.82        21.89 o
  15   2   3         10.66         18.65         5.57 o
  16   2   3        290.88        286.86        17.42 o
  17   2   3       1319.66       1347.54        50.52 o
 -14   3   3         67.24         57.64         8.13 o
 -13   3   3          4.53         18.68        10.21 o
 -12   3   3         51.75         59.32         8.21 o
 -11   3   3        246.60        255.70        14.39 o
 -10   3   3         59.86         56.56         7.21 o
  -9   3   3        577.39        585.15        21.74 o
  -8   3   3       1883.35       1862.97        49.93 o
  -7   3   3       6239.47       6282.61       141.89 o
  -6   3   3        485.97        465.57        26.25 o
  -5   3   3       1395.13       1267.90        46.02 o
  -4   3   3        380.81        310.63        16.86 o
  -3   3   3         73.19        115.11         8.27 o
  -2   3   3       3038.45       2510.28        48.93 o
  -1   3   3        773.35        732.14        16.86 o
   0   3   3        123.06         92.58         8.12 o
   1   3   3      30889.43      30660.54       634.13 o
   2   3   3       1714.70       1669.58        31.06 o
   3   3   3       4210.93       3552.37        59.00 o
   4   3   3       5741.44       5531.75       133.50 o
   5   3   3      17966.47      16947.03       348.66 o
   6   3   3        271.19        323.84        15.61 o
   7   3   3       4925.06       4856.71       121.78 o
   8   3   3          0.77          5.35         7.35 o
   9   3   3        719.64        554.77        26.08 o
  10   3   3       5731.11       5270.82        98.39 o
  11   3   3       3504.65       3178.94        67.70 o
  12   3   3        492.74        445.03        15.23 o
  13   3   3         35.10         37.46         5.68 o
  14   3   3         10.72         20.02         6.76 o
  15   3   3        112.34        132.13         9.71 o
  16   3   3          8.43          7.26         6.43 o
  17   3   3        302.63        292.50        16.42 o
 -14   4   3         15.50         12.96         7.47 o
 -13   4   3        529.01        499.77        36.19 o
 -12   4   3        169.31        170.77        11.89 o
 -11   4   3       1815.36       1908.97        52.22 o
 -10   4   3       2756.93       2863.80        74.36 o
  -9   4   3        908.01        958.85        32.20 o
  -8   4   3         18.33         34.19         7.51 o
  -7   4   3        109.26        153.74        11.58 o
  -6   4   3        531.25        715.86        33.19 o
  -5   4   3        602.48        534.82        25.83 o
  -4   4   3        187.76        177.63        13.30 o
  -3   4   3        102.34        107.84        11.06 o
  -2   4   3        397.90        343.50        12.92 o
  -1   4   3       2662.57       2621.87        62.15 o
   0   4   3        875.43        856.54        27.35 o
   1   4   3        341.03        495.32        11.13 o
   2   4   3        865.78        987.97        23.36 o
   3   4   3       4410.03       3881.40        82.47 o
   4   4   3        374.53        338.37        13.24 o
   5   4   3       5381.79       5141.24       111.36 o
   6   4   3        563.20        643.42        25.40 o
   7   4   3        176.68        199.13        14.64 o
   8   4   3       4294.81       4516.93       116.56 o
   9   4   3        140.09        135.61        12.11 o
  10   4   3        102.26        103.40         5.57 o
  11   4   3       1455.05       1366.59        34.86 o
  12   4   3        392.42        371.56        17.11 o
  13   4   3         68.05         71.50         6.66 o
  14   4   3       2714.83       2691.17        70.76 o
  15   4   3       1392.36       1309.29        44.12 o
  16   4   3        274.23        286.21        17.99 o
  17   4   3         75.17         86.74         9.15 o
  18   4   3          0.44          0.49         3.54 o
 -14   5   3        204.51        175.23        15.76 o
 -13   5   3        395.50        416.07        30.59 o
 -12   5   3         38.35         53.23        14.01 o
 -11   5   3       1292.53       1389.47        46.10 o
 -10   5   3          2.08          7.78         6.00 o
  -9   5   3       1797.20       1915.15        60.59 o
  -8   5   3       2555.77       2617.61        83.96 o
  -7   5   3       6017.56       6065.72       153.27 o
  -6   5   3        645.79        658.44        26.85 o
  -5   5   3        157.35        122.49        14.45 o
  -4   5   3        858.93       1033.10        38.05 o
  -3   5   3        218.06        220.77        13.26 o
  -2   5   3        259.42        211.30         8.92 o
  -1   5   3        285.75        333.87        12.66 o
   0   5   3         51.34         70.71         5.37 o
   1   5   3        453.51        382.69        11.18 o
   2   5   3       1488.31       1551.17        33.08 o
   3   5   3       3961.07       3768.61       102.71 o
   4   5   3       5018.67       4728.35       103.89 o
   5   5   3       5519.19       5289.78       116.54 o
   6   5   3       2188.92       1887.77        48.44 o
   7   5   3       5820.88       5743.79       131.04 o
   8   5   3        552.53        426.60        24.45 o
   9   5   3       2661.55       2752.86        89.63 o
  10   5   3        788.21        727.85        20.50 o
  11   5   3       3498.41       3337.18        59.92 o
  12   5   3       2595.99       2410.71        53.99 o
  13   5   3        363.76        375.71        12.92 o
  14   5   3        407.86        376.32        14.61 o
  15   5   3          4.25          6.28         6.09 o
  16   5   3          3.18          5.19         6.35 o
  17   5   3         93.65         81.37         9.20 o
  18   5   3         43.21         27.14         4.69 o
 -13   6   3          8.88         10.27         7.70 o
 -12   6   3       1023.82       1115.81        65.02 o
 -11   6   3          0.56          2.20         7.14 o
 -10   6   3         31.56         47.12         9.83 o
  -9   6   3        165.82        168.29        10.51 o
  -8   6   3         75.17         67.82         9.80 o
  -7   6   3         98.79         98.18        10.21 o
  -6   6   3        111.82         87.57         7.01 o
  -5   6   3        315.53        286.66        19.14 o
  -4   6   3       2050.53       2208.99        66.36 o
  -3   6   3       3773.37       3826.37       101.81 o
  -2   6   3       2061.55       2023.15        46.65 o
  -1   6   3        408.11        382.49        11.51 o
   0   6   3        166.60        148.73         9.91 o
   1   6   3       2221.16       2343.86        50.07 o
   2   6   3       1631.16       1757.49        39.15 o
   3   6   3       1219.99       1227.96        36.50 o
   4   6   3       1557.95       1553.72        47.84 o
   5   6   3        233.91        314.46        16.28 o
   6   6   3        970.32       1098.99        29.01 o
   7   6   3          3.83         16.05         5.40 o
   8   6   3         36.95         52.01         8.84 o
   9   6   3        281.45        259.16        17.73 o
  10   6   3        203.85        190.25         7.04 o
  11   6   3       3417.41       3232.56        54.61 o
  12   6   3        113.16        106.25         6.17 o
  13   6   3         76.73         80.08         6.84 o
  14   6   3        407.01        426.48        17.43 o
  15   6   3        480.85        484.37        21.72 o
  16   6   3         13.77         20.95         7.66 o
  17   6   3         25.01         30.24         6.89 o
  18   6   3         11.28         15.82         5.37 o
 -13   7   3         39.34         32.15         5.57 o
 -12   7   3         57.88         64.91        12.14 o
 -11   7   3       1254.50       1344.50        53.64 o
 -10   7   3         78.27         91.59         9.06 o
  -9   7   3        259.73        246.24        14.54 o
  -8   7   3        726.84        814.92        38.73 o
  -7   7   3         32.77         56.03         8.88 o
  -6   7   3        152.94        111.19         8.22 o
  -5   7   3         41.40         48.77         5.55 o
  -4   7   3         12.69          1.28         7.55 o
  -3   7   3       2137.45       2137.36        74.25 o
  -2   7   3        436.35        291.05        14.39 o
  -1   7   3       2062.40       1608.42        38.68 o
   0   7   3        445.70        335.74        25.08 o
   1   7   3       6070.35       5812.24       127.98 o
   2   7   3        974.95       1250.43        33.54 o
   3   7   3       1052.98       1191.60        29.61 o
   4   7   3        844.31        747.48        23.05 o
   5   7   3        104.16         64.01         7.02 o
   6   7   3       2860.30       2815.39        66.65 o
   7   7   3      12297.18      12715.50       272.76 o
   8   7   3        406.93        467.50        21.47 o
   9   7   3         50.90         45.65         9.06 o
  10   7   3          5.99         11.41         3.30 o
  11   7   3        321.16        294.02        11.10 o
  12   7   3        444.64        424.79        13.27 o
  13   7   3        239.97        233.39        13.33 o
  14   7   3       2295.67       2272.81        60.75 o
  15   7   3       1424.56       1417.90        57.25 o
  16   7   3        863.12        886.59        38.79 o
  17   7   3        487.01        490.23        35.78 o
  18   7   3         66.40         66.78        12.72 o
 -12   8   3        463.13        460.32        22.16 o
 -11   8   3         89.93         99.25        10.40 o
 -10   8   3        116.44        121.78         9.87 o
  -9   8   3         80.19         93.15         9.45 o
  -8   8   3        444.34        493.96        27.79 o
  -7   8   3        144.98        128.68        12.15 o
  -6   8   3        287.38        272.67        19.23 o
  -5   8   3         21.25         22.49         5.87 o
  -4   8   3       1378.27       1402.27        52.74 o
  -3   8   3         10.33         30.67         9.58 o
  -2   8   3       4140.12       4436.89       104.55 o
  -1   8   3         29.00         23.91         5.80 o
   0   8   3        446.61        473.08        20.54 o
   1   8   3       2100.72       2382.77        66.05 o
   2   8   3       2052.49       1948.50        50.77 o
   3   8   3         60.27         79.20         6.86 o
   4   8   3        500.52        590.37        30.74 o
   5   8   3         17.29         58.85         6.89 o
   6   8   3         20.23         58.33         9.19 o
   7   8   3        199.71        244.24        15.94 o
   8   8   3         97.60        110.18        12.40 o
   9   8   3        687.84        734.45        38.55 o
  10   8   3        162.35        175.18         8.94 o
  11   8   3          2.72          4.40         3.71 o
  12   8   3         89.19         74.69         6.54 o
  13   8   3          3.87          1.72         4.63 o
  14   8   3        681.40        640.97        47.69 o
  15   8   3        169.53        178.76        15.12 o
  16   8   3        366.22        367.61        21.42 o
  17   8   3        209.60        226.16        16.13 o
  18   8   3        201.87        198.13        38.47 o
 -11   9   3         93.74         81.66         7.31 o
 -10   9   3        185.10        203.57        11.76 o
  -9   9   3        524.88        564.79        23.21 o
  -8   9   3       2509.89       2846.98       104.92 o
  -7   9   3       1635.20       1685.70       102.09 o
  -6   9   3         13.01         28.57         6.62 o
  -5   9   3        409.75        379.08        18.02 o
  -4   9   3         16.86         13.15         5.72 o
  -3   9   3       6792.02       6676.16       148.88 o
  -2   9   3       1312.22       1289.20        36.75 o
  -1   9   3       4110.38       4230.05       100.18 o
   0   9   3         77.61         55.92         8.14 o
   1   9   3        139.74        159.26        12.45 o
   2   9   3       4014.04       4470.14       102.74 o
   3   9   3       1054.40       1171.88        34.20 o
   4   9   3        920.05        892.53        32.29 o
   5   9   3         35.26         17.43         6.14 o
   6   9   3       5668.03       5823.21       154.00 o
   7   9   3       7404.08       7587.41       196.34 o
   8   9   3       9708.03      10284.73       261.03 o
   9   9   3       5171.14       4854.46       137.31 o
  10   9   3       1349.14       1185.37        67.70 o
  11   9   3        365.40        312.22        13.29 o
  12   9   3        190.36        178.38        10.34 o
  13   9   3          1.43          5.50         5.70 o
  14   9   3        740.55        749.33        29.15 o
  15   9   3       1015.75       1010.19        43.92 o
  16   9   3         56.23         39.46        12.14 o
  17   9   3        497.68        454.71        30.59 o
  18   9   3         37.23         49.44        21.36 o
 -11  10   3         28.39         21.71         8.17 o
 -10  10   3        682.72        761.81        26.58 o
  -9  10   3        487.24        550.54        19.38 o
  -8  10   3        750.08        811.30        37.15 o
  -7  10   3        199.95        239.12        18.89 o
  -6  10   3        725.53        753.44        92.17 o
  -5  10   3        282.13        277.52        14.23 o
  -4  10   3          1.39          1.43         5.05 o
  -3  10   3        511.37        508.47        18.10 o
  -2  10   3         69.03         70.87         5.35 o
  -1  10   3        161.75        141.59         7.09 o
   0  10   3        160.06        175.56        12.73 o
   1  10   3       3460.10       3833.92       257.76 o
   2  10   3         80.36         65.58         9.21 o
   3  10   3       4508.26       4883.60       135.63 o
   4  10   3        152.34        209.87        17.20 o
   5  10   3        473.62        515.17        24.20 o
   6  10   3        352.30        363.81        38.91 o
   7  10   3        836.15        869.39        36.91 o
   8  10   3        762.90        828.25        51.27 o
   9  10   3          5.12         13.66         5.34 o
  10  10   3         42.66         41.65         7.38 o
  11  10   3          3.52          3.84         5.76 o
  12  10   3        595.59        551.58        21.11 o
  13  10   3        653.13        576.82        29.75 o
  14  10   3        441.45        426.22        35.26 o
  15  10   3         80.51         72.50        14.83 o
  16  10   3         33.02         11.56         9.22 o
  17  10   3         87.50         50.67        15.29 o
  18  10   3        119.23        109.04        15.88 o
 -10  11   3       1055.63       1087.13        33.87 o
  -9  11   3       1293.95       1402.59        44.25 o
  -8  11   3       1025.45       1080.46        37.28 o
  -7  11   3        763.28        841.37        39.76 o
  -6  11   3        327.05        346.84        33.74 o
  -5  11   3         20.08          6.39         7.90 o
  -4  11   3        119.41        104.22        10.98 o
  -3  11   3       1738.08       1649.60        50.97 o
  -2  11   3       2532.61       2492.46        48.67 o
  -1  11   3       1412.90       1345.34        29.78 o
   0  11   3        588.64        552.20        17.24 o
   1  11   3       4046.46       3975.49        76.23 o
   2  11   3       5116.16       4445.02       139.00 o
   3  11   3       3379.25       3125.24        96.42 o
   4  11   3       5329.01       5501.84       200.74 o
   5  11   3       3768.85       3574.23        99.66 o
   6  11   3        215.33        150.65        11.77 o
   7  11   3       4227.55       3856.55       106.26 o
   8  11   3       4182.70       4127.71       157.74 o
   9  11   3        313.52        304.17        21.58 o
  10  11   3       1600.86       1613.50        59.25 o
  11  11   3          4.72          7.88         6.20 o
  12  11   3       3612.32       3371.23       186.47 o
  13  11   3        476.16        456.22        36.54 o
  14  11   3       1257.09       1180.39        87.09 o
  15  11   3        112.64        128.18        18.09 o
  16  11   3        153.23        121.41        21.95 o
  17  11   3        237.21        223.91        24.75 o
  18  11   3          0.46          1.16         4.85 o
  -9  12   3        317.30        336.31        13.96 o
  -8  12   3         52.09         47.08         6.67 o
  -7  12   3        341.41        370.26        22.39 o
  -6  12   3         62.77         66.59        12.18 o
  -5  12   3        148.68        126.34        11.78 o
  -4  12   3        337.22        327.03        18.78 o
  -3  12   3        539.80        559.08        20.11 o
  -2  12   3       1428.53       1425.01        36.83 o
  -1  12   3        719.63        778.58        23.58 o
   0  12   3         41.50         36.44         5.37 o
   1  12   3       1537.83       1546.56        31.96 o
   2  12   3          0.10          4.11         3.73 o
   3  12   3       2299.76       2312.66        47.89 o
   4  12   3        231.99        213.24        12.20 o
   5  12   3        284.43        239.34        12.45 o
   6  12   3        265.55        251.71        11.56 o
   7  12   3        967.12        956.02        28.62 o
   8  12   3        390.53        389.77        17.44 o
   9  12   3        115.65         94.81         8.59 o
  10  12   3        406.53        380.57        26.45 o
  11  12   3        194.34        180.84        17.49 o
  12  12   3          0.03         12.37        11.67 o
  13  12   3        715.88        770.37        64.15 o
  14  12   3        310.99        290.86        21.76 o
  15  12   3         74.18        100.18        14.18 o
  16  12   3         23.11         29.65        14.01 o
  17  12   3        153.67        154.12        21.77 o
  18  12   3        219.05        197.76        16.46 o
  -8  13   3         40.31         47.85         5.69 o
  -7  13   3        414.84        460.33        23.86 o
  -6  13   3        136.92        100.38        12.54 o
  -5  13   3         30.59         32.16         7.00 o
  -4  13   3        186.55        163.35        16.13 o
  -3  13   3         20.88         15.65         6.71 o
  -2  13   3         23.73         38.49        11.88 o
  -1  13   3         22.87         21.25         5.42 o
   0  13   3       1830.04       1867.12        45.05 o
   1  13   3       3562.85       3495.52        66.96 o
   2  13   3       2736.54       2788.67        60.91 o
   3  13   3       2739.79       2688.07        72.00 o
   4  13   3       1682.97       1622.47        42.14 o
   5  13   3        805.95        812.60        39.98 o
   6  13   3       2582.78       2304.17        59.03 o
   7  13   3        925.78        912.33        35.97 o
   8  13   3         64.02         55.70         7.23 o
   9  13   3         95.03         82.76         8.96 o
  10  13   3         17.51         26.77         6.97 o
  11  13   3        353.67        369.03        22.37 o
  12  13   3       1439.12       1414.12        58.98 o
  13  13   3       1515.76       1652.39        66.60 o
  14  13   3       2712.67       2833.31       104.25 o
  15  13   3        793.24        938.20        41.31 o
  16  13   3        743.87        877.38        43.89 o
  17  13   3       1910.19       2090.02       106.12 o
  -7  14   3        424.24        396.68        15.92 o
  -6  14   3        216.72        270.17        13.48 o
  -5  14   3        112.25        120.40        10.10 o
  -4  14   3         14.59         24.46         7.00 o
  -3  14   3         81.65         75.92         9.68 o
  -2  14   3        918.23        882.88        41.86 o
  -1  14   3        107.47        106.14        13.29 o
   0  14   3       1046.23        983.47        29.26 o
   1  14   3         86.82         93.63         6.82 o
   2  14   3        253.79        203.71         9.99 o
   3  14   3       1335.32       1239.24        45.83 o
   4  14   3        601.05        518.59        23.18 o
   5  14   3          9.76         15.10         4.96 o
   6  14   3          6.61          6.97         4.53 o
   7  14   3        126.14        125.24         9.26 o
   8  14   3        417.49        414.32        32.37 o
   9  14   3          0.20          3.74         5.51 o
  10  14   3        768.38        793.06        37.95 o
  11  14   3          0.96          1.71         7.88 o
  12  14   3        535.20        506.62        28.43 o
  13  14   3         40.91         43.89        15.99 o
  14  14   3         19.97         18.09         8.30 o
  15  14   3        259.12        289.78        18.67 o
  16  14   3        722.26        798.33        34.34 o
  17  14   3        807.55        732.90        42.73 o
  -6  15   3        928.25       1092.91       105.13 o
  -5  15   3        467.03        476.20        18.08 o
  -4  15   3        369.41        375.32        17.93 o
  -3  15   3        137.13        119.07        10.11 o
  -2  15   3        983.13        990.16        44.58 o
  -1  15   3       2471.46       2195.87        97.83 o
   0  15   3         97.26         85.15        12.32 o
   1  15   3        619.59        677.96        34.53 o
   2  15   3        494.86        518.23        23.24 o
   3  15   3        534.63        533.76        38.43 o
   4  15   3        706.40        658.03        28.42 o
   5  15   3       4371.32       3854.23       330.73 o
   6  15   3       3634.50       3235.23       147.42 o
   7  15   3        431.61        470.71        24.68 o
   8  15   3       2513.12       2550.25        75.50 o
   9  15   3        632.59        706.39        28.57 o
  10  15   3       1105.48       1179.69        42.67 o
  11  15   3          7.77          6.70         7.84 o
  12  15   3       1409.25       1594.49        64.38 o
  13  15   3        480.77        529.25        38.35 o
  14  15   3        296.63        325.11        20.53 o
  15  15   3        280.30        277.80        17.62 o
  16  15   3        966.27        951.86        38.47 o
  17  15   3        176.67        163.09        14.48 o
  -5  16   3         30.34         24.78         9.86 o
  -4  16   3        694.70        676.59        34.50 o
  -3  16   3        244.42        253.64        16.74 o
  -2  16   3          0.13          3.18         5.25 o
  -1  16   3        131.85        115.99        12.85 o
   0  16   3       1342.82       1320.17        55.47 o
   1  16   3         16.07         16.66         8.48 o
   2  16   3        488.34        515.95        23.08 o
   3  16   3          3.95          6.27         6.31 o
   4  16   3        185.50        186.79        13.34 o
   5  16   3        961.23       1007.32        42.85 o
   6  16   3        774.44        704.25        28.44 o
   7  16   3          4.44         10.03         6.27 o
   8  16   3        386.67        361.67        19.92 o
   9  16   3         12.25         17.21         6.73 o
  10  16   3         30.98         32.07         7.65 o
  11  16   3         98.54        105.62        10.36 o
  12  16   3         66.99         68.13         8.67 o
  13  16   3        435.90        438.81        23.42 o
  14  16   3        778.94        818.90        36.30 o
  15  16   3         34.10         38.41        10.16 o
  16  16   3          5.97         14.59         7.24 o
  -4  17   3          5.42          3.95         3.47 o
  -3  17   3        148.63        127.64        10.25 o
  -2  17   3         16.55         20.10         5.01 o
  -1  17   3        255.01        229.91        16.36 o
   0  17   3        338.89        261.11        18.27 o
   1  17   3       1814.23       1839.20        71.67 o
   2  17   3        735.42        739.94        35.64 o
   3  17   3       1977.73       2167.57        67.57 o
   4  17   3        304.99        318.57        17.30 o
   5  17   3        323.73        299.26        20.35 o
   6  17   3         43.32         39.14         9.36 o
   7  17   3        706.96        699.47        28.11 o
   8  17   3       1463.95       1416.07        47.39 o
   9  17   3       1926.10       1976.85        76.23 o
  10  17   3       1154.78       1242.87        59.01 o
  11  17   3        800.39        788.58        36.34 o
  12  17   3        659.07        628.62        48.04 o
  13  17   3         47.38         22.76         9.81 o
  14  17   3         89.65         60.94        11.56 o
  15  17   3        600.57        535.73        33.97 o
  -2  18   3        619.15        554.89        24.23 o
  -1  18   3        651.64        607.20        22.09 o
   0  18   3        316.78        265.79        13.36 o
   1  18   3        212.86        175.83        19.31 o
   2  18   3         41.54         25.29         9.22 o
   3  18   3        126.65        122.06        12.90 o
   4  18   3         50.55         44.93         9.19 o
   5  18   3        348.19        311.45        16.53 o
   6  18   3         62.25         35.54         7.17 o
   7  18   3          2.19          2.07         5.76 o
   8  18   3         27.29         17.74        14.36 o
   9  18   3          1.97          0.18         6.36 o
  10  18   3         19.99         12.67         5.63 o
  11  18   3        108.16        107.36         9.54 o
  12  18   3        315.43        280.40        17.04 o
  13  18   3        142.44        105.44         9.96 o
  14  18   3        343.65        334.09        17.17 o
  15  18   3          3.90          2.03         3.67 o
  -1  19   3        363.22        311.23        15.09 o
   0  19   3         77.95         83.06         6.35 o
   1  19   3          4.92          1.28         3.80 o
   2  19   3        245.80        230.58        15.05 o
   3  19   3        132.34        136.99        12.08 o
   4  19   3        623.42        608.39        28.86 o
   5  19   3        327.72        337.08        19.96 o
   6  19   3         57.66         48.49         8.62 o
   7  19   3        364.09        323.28        19.35 o
   8  19   3        999.01        930.36        39.78 o
   9  19   3        321.73        325.68        20.84 o
  10  19   3        950.71        925.28        75.18 o
  11  19   3        413.84        404.31        25.22 o
  12  19   3       1263.47       1292.67        48.95 o
  13  19   3        663.99        568.40        24.52 o
   2  20   3         39.54         39.82         6.07 o
   3  20   3         15.66          8.17         7.30 o
   4  20   3        143.11        101.49         9.59 o
   5  20   3          3.94          1.52         5.03 o
   6  20   3         46.77         44.30         7.13 o
   7  20   3         63.90         53.60         7.86 o
   8  20   3        239.08        211.58        29.54 o
   9  20   3         10.72          9.22         7.35 o
  10  20   3        106.22        109.97        13.31 o
  11  20   3         13.41          8.87         6.30 o
  12  20   3         61.94         60.71         9.46 o
   5  21   3        183.56        141.69         9.57 o
   6  21   3        232.08        197.99        16.23 o
   7  21   3         26.45         33.97         8.06 o
   8  21   3        565.90        519.73        31.52 o
   9  21   3       1797.93       1671.62        84.17 o
  -9 -18   4        118.02         96.19        10.39 o
  -8 -18   4        232.96        190.05        15.88 o
  -7 -18   4        744.62        746.09        42.03 o
  -6 -18   4        283.96        286.02        39.87 o
  -5 -18   4          1.55          0.75         4.58 o
  -4 -18   4         44.08         53.47         9.11 o
  -3 -18   4         78.85         88.32        15.64 o
  -2 -18   4        373.07        377.52        51.02 o
  -1 -18   4        421.96        501.11        47.92 o
 -11 -17   4         71.51         82.42         9.81 o
 -10 -17   4        331.45        325.26        43.25 o
  -9 -17   4         72.90         64.43        13.60 o
  -8 -17   4        154.24        149.80        11.28 o
  -7 -17   4         88.49         92.54        10.33 o
  -6 -17   4         20.02         17.52         5.81 o
  -5 -17   4         27.49         23.55        10.27 o
  -4 -17   4        123.64         89.51         9.76 o
  -3 -17   4        459.83        506.04        18.29 o
  -2 -17   4          4.97          0.04         5.24 o
  -1 -17   4         44.53         27.51         7.06 o
   0 -17   4         17.26         22.23         4.31 o
   1 -17   4          7.52         13.02         4.48 o
   2 -17   4          0.80         -1.17         5.37 o
 -12 -16   4        284.98        289.52        20.43 o
 -11 -16   4          2.03         -1.58         4.42 o
 -10 -16   4        562.29        508.27        55.51 o
  -9 -16   4        936.36       1023.21        37.51 o
  -8 -16   4       1316.00       1340.22        94.56 o
  -7 -16   4       1542.50       1643.78        54.12 o
  -6 -16   4        232.22        278.38        16.58 o
  -5 -16   4          3.58          9.59         3.82 o
  -4 -16   4        197.70        206.10        12.67 o
  -3 -16   4         78.91         88.77         7.97 o
  -2 -16   4         82.84         89.72         9.22 o
  -1 -16   4         76.07         86.13         6.83 o
   0 -16   4        144.96        142.54         9.24 o
   1 -16   4        394.80        379.43        19.69 o
   2 -16   4         24.34         14.84         5.32 o
   3 -16   4          3.77          6.07         6.42 o
   4 -16   4          1.06          3.04         5.14 o
 -13 -15   4         61.87         52.42         8.29 o
 -12 -15   4        297.14        325.12        23.70 o
 -11 -15   4          0.20         -3.38         5.69 o
 -10 -15   4          8.79          6.50         4.80 o
  -9 -15   4          1.43          6.18         4.79 o
  -8 -15   4        393.61        390.94        22.32 o
  -7 -15   4         16.31         20.91         7.31 o
  -6 -15   4        729.91        824.97        28.06 o
  -5 -15   4          6.30         12.25         4.37 o
  -4 -15   4       1729.60       1980.09        46.70 o
  -3 -15   4        659.99        686.45        32.08 o
  -2 -15   4        801.95        781.92        31.04 o
  -1 -15   4         35.20         55.74         6.47 o
   0 -15   4         22.84         19.15         4.96 o
   1 -15   4        229.03        223.40        12.42 o
   2 -15   4        178.21        188.19        19.73 o
   3 -15   4         63.54         50.26         7.07 o
   4 -15   4        173.82        147.79        14.13 o
   5 -15   4         50.62         38.99         7.24 o
 -14 -14   4         23.63          9.34         5.14 o
 -13 -14   4         27.50         30.12         8.29 o
 -12 -14   4        221.71        207.33        19.73 o
 -11 -14   4        212.74        167.14        10.44 o
 -10 -14   4        933.83        878.37        38.69 o
  -9 -14   4        384.53        403.66        21.46 o
  -8 -14   4         41.52         36.17         6.89 o
  -7 -14   4       1722.37       1953.27       125.78 o
  -6 -14   4        114.56        102.24         7.34 o
  -5 -14   4        412.16        438.79        15.06 o
  -4 -14   4        405.85        447.62        15.23 o
  -3 -14   4        559.92        612.58        18.72 o
  -2 -14   4        237.18        223.04        12.83 o
  -1 -14   4       3921.37       4144.56       145.95 o
   0 -14   4        346.98        357.39        30.20 o
   1 -14   4        336.40        319.57        15.94 o
   2 -14   4         23.22         18.09         7.16 o
   3 -14   4        652.75        677.23        30.89 o
   4 -14   4        168.66        158.68        26.38 o
   5 -14   4        189.43        217.61        18.68 o
   6 -14   4         98.51         74.95         9.92 o
   7 -14   4        156.59        155.85        12.84 o
 -14 -13   4        195.01        201.15        17.16 o
 -13 -13   4          4.69          4.90         6.77 o
 -12 -13   4        183.81        171.73        19.15 o
 -11 -13   4        419.39        349.74        20.77 o
 -10 -13   4        706.54        727.59        31.98 o
  -9 -13   4        151.20        152.52        18.21 o
  -8 -13   4          8.72         16.75         6.08 o
  -7 -13   4        254.30        363.81        47.28 o
  -6 -13   4         28.62         28.42         5.03 o
  -5 -13   4        130.46        136.52         7.59 o
  -4 -13   4         52.01         36.28         6.17 o
  -3 -13   4        170.13        198.85         9.76 o
  -2 -13   4        110.43        109.54         6.72 o
  -1 -13   4        387.77        423.49        21.40 o
   0 -13   4        474.34        485.21        18.51 o
   1 -13   4        156.23        187.12        16.40 o
   2 -13   4        241.10        261.45        14.78 o
   3 -13   4         66.86         58.21         7.81 o
   4 -13   4         34.97         42.21         7.45 o
   5 -13   4         12.95         11.21         8.76 o
   6 -13   4        887.92        886.07        51.25 o
   7 -13   4        134.43        117.56        12.96 o
   8 -13   4        272.47        208.14        29.30 o
 -15 -12   4          0.20          4.55         5.37 o
 -14 -12   4         11.24          7.24         6.89 o
 -13 -12   4        396.61        433.11        31.64 o
 -12 -12   4       1359.32       1284.07        71.33 o
 -11 -12   4       1170.47       1235.66        58.02 o
 -10 -12   4        650.57        550.81        28.85 o
  -9 -12   4       1609.78       1577.45        53.96 o
  -8 -12   4         94.15        235.37       115.36 o
  -7 -12   4       4059.12       4231.90       166.52 o
  -6 -12   4        439.91        467.93        14.56 o
  -5 -12   4       2907.42       3049.70        60.79 o
  -4 -12   4        327.22        366.64        12.26 o
  -3 -12   4       3099.78       3246.40        68.66 o
  -2 -12   4       2793.18       2979.04        69.83 o
  -1 -12   4        199.54        208.33         9.42 o
   0 -12   4        279.36        256.18        13.24 o
   1 -12   4          2.78          1.57         4.99 o
   2 -12   4          0.05          1.52         5.17 o
   3 -12   4        136.81        109.92        10.14 o
   4 -12   4          8.41          5.94         5.70 o
   5 -12   4        734.58        733.56        28.34 o
   6 -12   4        156.45        152.49        20.96 o
   7 -12   4       1081.97       1067.95        60.12 o
   8 -12   4        461.52        474.20        30.47 o
   9 -12   4        876.72        888.40        33.92 o
 -15 -11   4        102.87         94.91        11.56 o
 -14 -11   4         13.66         18.68         9.22 o
 -13 -11   4         16.86         14.93         6.77 o
 -12 -11   4        110.45        100.86        11.51 o
 -11 -11   4         90.34         87.21        16.23 o
 -10 -11   4       1082.73        977.05        74.19 o
  -9 -11   4       1128.42       1116.63        67.53 o
  -8 -11   4        528.34        570.21        36.83 o
  -7 -11   4       3643.34       3611.58       149.82 o
  -6 -11   4         96.27         87.93         6.70 o
  -5 -11   4          1.30          0.90         3.67 o
  -4 -11   4        644.24        681.21        18.19 o
  -3 -11   4        228.32        234.99         8.94 o
  -2 -11   4       2912.56       3015.93        82.32 o
  -1 -11   4        377.00        411.01        13.83 o
   0 -11   4        123.60        149.08         7.29 o
   1 -11   4        628.57        666.14        20.29 o
   2 -11   4         39.82         39.07         5.37 o
   3 -11   4         34.01         28.23         5.46 o
   4 -11   4        409.71        412.15        17.69 o
   5 -11   4        362.59        342.32        15.98 o
   6 -11   4          2.42          6.82         5.94 o
   7 -11   4          7.44          2.40         5.43 o
   8 -11   4        471.45        496.72        25.34 o
   9 -11   4        528.99        543.68        23.98 o
  10 -11   4        228.07        183.56        10.66 o
 -15 -10   4         21.03         24.03         5.55 o
 -14 -10   4        113.89        125.31        10.83 o
 -13 -10   4       1767.52       1808.79        97.83 o
 -12 -10   4       2936.90       2920.51       150.83 o
 -11 -10   4       1967.35       1984.95       108.69 o
 -10 -10   4       1871.19       1801.90       100.16 o
  -9 -10   4       7129.50       7892.73       459.84 o
  -8 -10   4       1909.63       2121.80        85.68 o
  -7 -10   4       1671.63       1705.23        68.31 o
  -6 -10   4          1.73          2.38         3.56 o
  -5 -10   4       1317.98       1300.47        29.47 o
  -4 -10   4       3734.19       3756.96        67.98 o
  -3 -10   4         44.76         54.52         4.29 o
  -2 -10   4       1971.33       2012.97        41.24 o
  -1 -10   4        490.12        476.11        19.78 o
   0 -10   4        498.10        522.80        19.27 o
   1 -10   4        377.27        346.26        11.57 o
   2 -10   4       1829.70       1882.25        39.43 o
   3 -10   4       1972.16       1989.82        66.78 o
   4 -10   4          3.77          6.28         4.78 o
   5 -10   4       1089.27       1088.52        35.99 o
   6 -10   4       4305.70       3928.91       100.05 o
   7 -10   4       2644.11       2625.62        80.92 o
   8 -10   4        548.48        565.95        32.25 o
   9 -10   4        160.90        193.14        10.18 o
  10 -10   4         18.57         19.54         4.55 o
  11 -10   4        291.96        301.82        14.90 o
 -16  -9   4         80.36         74.36         9.57 o
 -15  -9   4         92.60         82.52         8.79 o
 -14  -9   4       1150.99       1151.77        46.21 o
 -13  -9   4        482.49        427.97        34.56 o
 -12  -9   4        901.95        901.48        40.21 o
 -11  -9   4         19.55         22.76        11.21 o
 -10  -9   4        694.00        712.99        48.97 o
  -9  -9   4        956.20        978.39        46.87 o
  -8  -9   4        914.34        975.91        38.70 o
  -7  -9   4        660.71        666.11        20.72 o
  -6  -9   4          5.67          9.32         3.80 o
  -5  -9   4        726.64        755.80        18.99 o
  -4  -9   4          0.82          4.10         3.01 o
  -3  -9   4         54.38         49.18         3.87 o
  -2  -9   4        679.17        845.04        20.30 o
  -1  -9   4          0.26          0.25         2.86 o
   0  -9   4        213.29        246.35         9.50 o
   1  -9   4        733.96        741.40        15.85 o
   2  -9   4         14.25         16.14         2.99 o
   3  -9   4          0.06          5.08         3.49 o
   4  -9   4         12.79         10.27         4.16 o
   5  -9   4        271.00        246.14        12.59 o
   6  -9   4        196.89        185.18        11.67 o
   7  -9   4        414.16        413.03        22.85 o
   8  -9   4         28.06         23.51         6.62 o
   9  -9   4          7.97          5.16         4.66 o
  10  -9   4        653.48        633.44        27.13 o
  11  -9   4        420.64        401.33        40.63 o
  12  -9   4         55.72         45.03         9.57 o
 -16  -8   4         26.91         28.48         7.12 o
 -15  -8   4         85.53         71.03         8.33 o
 -14  -8   4          3.55         -0.59         6.03 o
 -13  -8   4        173.53        156.20        14.12 o
 -12  -8   4        890.05        871.80        58.60 o
 -11  -8   4       1283.19       1303.13        61.65 o
 -10  -8   4        821.96        887.66        36.05 o
  -9  -8   4        135.19        143.06        16.53 o
  -8  -8   4         35.89         15.81         6.89 o
  -7  -8   4       1751.42       1724.74        57.44 o
  -6  -8   4       3920.56       3782.38        77.71 o
  -5  -8   4       5832.09       5821.25        94.60 o
  -4  -8   4       5048.71       4990.05       111.36 o
  -3  -8   4        270.71        216.70        13.55 o
  -2  -8   4       7811.34       7998.77       203.18 o
  -1  -8   4       5796.27       5804.89       175.46 o
   0  -8   4       6714.96       6519.85       147.64 o
   1  -8   4       4439.56       4207.62        85.07 o
   2  -8   4        558.72        501.40        13.16 o
   3  -8   4       1548.86       1682.49        33.67 o
   4  -8   4        384.20        366.78        12.70 o
   5  -8   4        440.71        391.32        14.97 o
   6  -8   4        182.80        163.13         9.27 o
   7  -8   4        272.45        260.02        14.45 o
   8  -8   4        153.43        167.21        12.92 o
   9  -8   4        119.31         79.75         7.97 o
  10  -8   4         21.80         18.12         5.08 o
  11  -8   4        180.21        165.93        27.26 o
  12  -8   4          1.16          5.76         4.69 o
 -16  -7   4          3.35          2.92         5.60 o
 -15  -7   4        110.83        108.32        11.61 o
 -14  -7   4          1.23          1.69         5.20 o
 -13  -7   4        155.07        142.48        12.20 o
 -12  -7   4        387.34        420.68        29.89 o
 -11  -7   4          1.54          8.67         5.96 o
 -10  -7   4        284.14        271.09        11.39 o
  -9  -7   4       2657.93       2801.81        63.56 o
  -8  -7   4          2.61          5.74         5.26 o
  -7  -7   4       2974.52       3134.85       110.29 o
  -6  -7   4         15.68         13.05         5.12 o
  -5  -7   4         15.63         20.16         5.71 o
  -4  -7   4       3274.98       3411.26        78.14 o
  -3  -7   4       3751.31       3899.39        75.51 o
  -2  -7   4        174.39        209.21        12.47 o
  -1  -7   4        835.57       1006.43        30.59 o
   0  -7   4        223.32        276.10        13.82 o
   1  -7   4       2071.78       2161.37        47.73 o
   2  -7   4        466.68        512.92        17.92 o
   3  -7   4         11.88          9.57         4.59 o
   4  -7   4        549.14        576.16        17.32 o
   5  -7   4        465.58        474.56        17.26 o
   6  -7   4        612.31        552.64        16.90 o
   7  -7   4        438.42        426.59        15.59 o
   8  -7   4        500.20        542.91        28.66 o
   9  -7   4        902.02        846.34        31.75 o
  10  -7   4       2157.66       2331.04        83.45 o
  11  -7   4         99.71        134.57        13.38 o
  12  -7   4        143.67        114.91        11.38 o
  13  -7   4         38.47         41.95         6.07 o
 -16  -6   4        143.28        108.80        12.37 o
 -15  -6   4         20.53          9.57         5.26 o
 -14  -6   4        264.90        245.96        13.83 o
 -13  -6   4        869.70        895.15        35.83 o
 -12  -6   4        461.40        486.97        21.97 o
 -11  -6   4       2962.48       2936.67        86.75 o
 -10  -6   4       1065.30       1185.98        40.57 o
  -9  -6   4       8152.58       8693.79       176.30 o
  -8  -6   4       7884.19       8440.84       148.90 o
  -7  -6   4        509.85        441.70        24.91 o
  -6  -6   4       3636.67       3327.56        93.30 o
  -5  -6   4        401.04        282.30        17.01 o
  -4  -6   4       2765.34       2927.30        74.68 o
  -3  -6   4       1842.42       1465.49        30.58 o
  -2  -6   4         54.82         37.35         6.85 o
  -1  -6   4       1119.93       1041.48        29.72 o
   0  -6   4        821.27        971.56        41.06 o
   1  -6   4       1620.33       1750.17        35.26 o
   2  -6   4       2128.11       2486.86        49.31 o
   3  -6   4         50.08         87.54         7.00 o
   4  -6   4        342.79        325.01        16.98 o
   5  -6   4       3125.94       3052.97        99.24 o
   6  -6   4       1225.30       1281.86        33.16 o
   7  -6   4        582.61        543.66        28.19 o
   8  -6   4       2638.39       2731.81        80.26 o
   9  -6   4       7167.91       7219.74       345.44 o
  10  -6   4       1660.56       1822.10       100.16 o
  11  -6   4        129.17        102.41        12.39 o
  12  -6   4        309.30        316.65        24.34 o
  13  -6   4        769.51        842.84        51.77 o
  14  -6   4        601.14        746.79        41.91 o
 -16  -5   4         16.29         14.13         6.77 o
 -15  -5   4        249.06        238.42        12.55 o
 -14  -5   4        508.48        481.07        20.59 o
 -13  -5   4        679.30        673.78        32.98 o
 -12  -5   4        218.06        227.27        17.73 o
 -11  -5   4       1104.79       1030.32        33.57 o
 -10  -5   4        500.55        483.08        16.38 o
  -9  -5   4          1.98          1.47         4.02 o
  -8  -5   4        403.42        462.60        14.74 o
  -7  -5   4        356.44        349.88        27.41 o
  -6  -5   4       6487.10       6681.47       200.87 o
  -5  -5   4        112.82        110.43         8.22 o
  -4  -5   4       4178.96       4680.18        90.84 o
  -3  -5   4        325.56        367.86        12.62 o
  -2  -5   4         84.65         88.96         6.04 o
  -1  -5   4         17.04         28.27         4.54 o
   0  -5   4        875.98        977.43        24.01 o
   1  -5   4        432.34        532.83        13.98 o
   2  -5   4        585.32        658.37        16.44 o
   3  -5   4       1212.96       1312.10        27.58 o
   4  -5   4       1827.52       2223.48        52.34 o
   5  -5   4       2117.87       2296.65        67.19 o
   6  -5   4         78.59         76.21         7.62 o
   7  -5   4        154.23        159.41        11.30 o
   8  -5   4        303.22        304.40        18.15 o
   9  -5   4        372.39        394.06        29.47 o
  10  -5   4         13.67         14.83        10.16 o
  11  -5   4          0.82         -2.92        10.86 o
  12  -5   4        342.66        364.47        30.12 o
  13  -5   4         53.44         52.07         8.81 o
  14  -5   4         28.40         23.20         6.31 o
 -16  -4   4        167.16        137.05        13.43 o
 -15  -4   4        787.93        715.54        29.37 o
 -14  -4   4        778.17        754.33        28.12 o
 -13  -4   4          3.01          6.62         6.51 o
 -12  -4   4          6.47          5.18         6.19 o
 -11  -4   4        255.09        253.33        14.59 o
 -10  -4   4       1870.07       1894.23        44.24 o
  -9  -4   4       1607.24       1610.95        38.04 o
  -8  -4   4          0.54          2.29         3.74 o
  -7  -4   4        441.51        463.34        35.91 o
  -6  -4   4       5696.54       6688.03       211.42 o
  -5  -4   4          7.60         20.48         5.57 o
  -4  -4   4       9107.07       9361.73       184.22 o
  -3  -4   4       2102.81       1943.40        43.73 o
  -2  -4   4       8442.23       8680.87       157.16 o
  -1  -4   4       3756.65       3542.94        75.00 o
   0  -4   4       2119.29       2102.14        38.16 o
   1  -4   4        698.02        991.66        19.59 o
   2  -4   4      18601.80      19328.96       271.15 o
   3  -4   4      11821.23      12880.81       192.11 o
   4  -4   4      13530.61      14468.24       257.70 o
   5  -4   4        125.76        251.27        13.41 o
   6  -4   4       7950.13       8238.48       330.84 o
   7  -4   4       4191.60       4200.97       106.65 o
   8  -4   4       1450.34       1420.36        47.26 o
   9  -4   4        359.11        386.24        21.02 o
  10  -4   4        212.03        221.37        20.31 o
  11  -4   4         22.39         22.30        11.32 o
  12  -4   4         81.85         61.29        15.06 o
  13  -4   4         44.46         51.02        13.08 o
  14  -4   4        527.19        484.69        87.96 o
  15  -4   4         19.80         14.07         9.11 o
 -16  -3   4         83.35         65.75         8.64 o
 -15  -3   4        278.38        238.37        14.63 o
 -14  -3   4        227.81        227.95        13.48 o
 -13  -3   4         14.33         12.13         6.43 o
 -12  -3   4         14.33         15.67         6.65 o
 -11  -3   4       1611.32       1635.75        53.35 o
 -10  -3   4        771.74        704.04        29.60 o
  -9  -3   4       1399.15       1412.41        38.42 o
  -8  -3   4        333.12        340.56        10.35 o
  -7  -3   4       1157.59       1231.02        55.55 o
  -6  -3   4        419.80        432.62        24.29 o
  -5  -3   4        140.20        121.23         9.61 o
  -4  -3   4       1671.68       1722.28        41.40 o
  -3  -3   4       1716.12       1776.73        40.07 o
  -2  -3   4       1624.83       1646.38        32.48 o
  -1  -3   4         48.09         40.47         4.38 o
   0  -3   4        358.66        368.27        10.13 o
   1  -3   4       1087.55       1083.23        17.67 o
   2  -3   4        179.55        137.33         5.40 o
   3  -3   4        178.04        190.32         7.40 o
   4  -3   4       1821.28       2214.83        45.80 o
   5  -3   4       4292.28       4815.21       140.43 o
   6  -3   4       1063.45       1036.47        50.56 o
   7  -3   4        103.38        117.50        18.45 o
   8  -3   4         49.85         35.19        12.20 o
   9  -3   4        188.95        158.20        12.93 o
  10  -3   4       2265.26       2412.04        73.77 o
  11  -3   4         65.49         63.51        14.36 o
  12  -3   4        106.15         83.82        15.64 o
  13  -3   4       2167.54       2301.44       121.06 o
  14  -3   4        478.25        509.46        35.61 o
  15  -3   4        799.66        823.77       114.93 o
 -15  -2   4        391.96        346.61        19.07 o
 -14  -2   4        987.53        907.57        39.71 o
 -13  -2   4         72.33         76.00         9.05 o
 -12  -2   4        477.59        442.41        20.92 o
 -11  -2   4          7.19          3.95         6.20 o
 -10  -2   4        270.43        264.72        11.80 o
  -9  -2   4        523.99        545.60        15.93 o
  -8  -2   4       1318.71       1244.43        26.15 o
  -7  -2   4       1002.15        777.95        61.93 o
  -6  -2   4       4135.54       3739.88       104.28 o
  -5  -2   4      13418.91      13617.04       267.95 o
  -4  -2   4       2439.66       2355.43        62.53 o
  -3  -2   4      10807.77      10205.49       171.96 o
  -2  -2   4      19369.28      17943.90       295.62 o
  -1  -2   4       9827.60      10007.20       156.67 o
   0  -2   4          4.56         34.53         2.94 o
   1  -2   4        522.47        499.80         9.85 o
   2  -2   4         80.38         49.00         3.06 o
   3  -2   4       4051.20       4434.49        68.84 o
   4  -2   4          4.73          7.87         4.24 o
   5  -2   4       1628.71       1708.90        56.64 o
   6  -2   4       2976.62       3210.72       102.72 o
   7  -2   4        287.19        254.60        21.79 o
   8  -2   4       1070.84       1042.62        71.62 o
   9  -2   4        805.70        924.46        34.34 o
  10  -2   4         31.03         26.51         7.52 o
  11  -2   4        164.15        153.25        13.35 o
  12  -2   4        978.82       1040.16        63.86 o
  13  -2   4        660.49        798.16        52.18 o
  14  -2   4        111.34         98.88        15.88 o
  15  -2   4        673.05        713.06        44.13 o
  16  -2   4        342.56        334.97        18.14 o
 -15  -1   4        195.76        176.44        12.57 o
 -14  -1   4        125.12        124.64        16.87 o
 -13  -1   4         76.43         65.24         8.31 o
 -12  -1   4          1.31          2.06         6.12 o
 -11  -1   4       1013.16       1140.54        40.18 o
 -10  -1   4       1533.59       1577.62        47.10 o
  -9  -1   4       3260.32       3263.89        69.65 o
  -8  -1   4       2122.52       2191.98        40.33 o
  -7  -1   4         42.76         25.11         9.94 o
  -6  -1   4        593.26        610.74        30.86 o
  -5  -1   4         29.75         17.95         6.73 o
  -4  -1   4         57.64         73.65         7.11 o
  -3  -1   4          5.73         10.78         3.61 o
  -2  -1   4       5731.45       5577.13        85.84 o
  -1  -1   4       3868.34       4146.80        63.70 o
   0  -1   4        788.76        746.33        13.43 o
   1  -1   4        159.06        176.63         4.73 o
   2  -1   4       2177.16       2189.72        35.40 o
   3  -1   4       2335.61       2357.64        48.83 o
   4  -1   4        817.48        918.72        21.38 o
   5  -1   4      12869.93      13923.38       326.79 o
   6  -1   4       3355.98       3991.60       117.95 o
   7  -1   4          5.61          6.63         7.71 o
   8  -1   4        774.93        860.05        45.10 o
   9  -1   4        336.81        350.25        26.46 o
  10  -1   4        104.66         97.95         8.50 o
  11  -1   4         69.59         61.98         7.74 o
  12  -1   4        144.29        132.86        13.58 o
  13  -1   4         70.49         59.83        19.55 o
  14  -1   4         60.52         56.30         9.65 o
  15  -1   4          1.44          1.07         6.31 o
  16  -1   4          0.27          4.88         4.35 o
 -15   0   4       1392.33       1340.50        57.32 o
 -14   0   4        336.14        352.17        18.18 o
 -13   0   4        100.61         58.33         8.29 o
 -12   0   4         23.57         16.02         6.82 o
 -11   0   4       2952.65       3098.04        79.94 o
 -10   0   4        531.89        570.19        23.79 o
  -9   0   4       1253.89       1214.37        33.88 o
  -8   0   4       2054.08       2193.91        46.91 o
  -7   0   4       5967.72       6026.81       186.12 o
  -6   0   4       1570.96       1470.20        66.76 o
  -5   0   4        121.74        152.96        13.56 o
  -4   0   4        243.04        128.88        10.52 o
  -3   0   4       3666.96       3680.94        70.98 o
  -2   0   4         44.85         14.15         2.99 o
  -1   0   4       1772.92       1683.35        29.84 o
   0   0   4       1757.01       1878.02        31.61 o
   1   0   4       6452.69       6289.52        98.59 o
   2   0   4      11479.30      11816.29       213.55 o
   3   0   4         17.92         11.68         3.08 o
   4   0   4       2757.14       2851.54        63.61 o
   5   0   4       4044.34       3882.77        86.76 o
   6   0   4       4340.62       4319.91       109.83 o
   7   0   4      15920.33      17174.96       469.75 o
   8   0   4       3630.26       3812.01       119.71 o
   9   0   4       6192.40       6249.99       236.64 o
  10   0   4       2764.64       2865.66        63.80 o
  11   0   4       2431.58       2411.66        62.91 o
  12   0   4        698.26        663.67        30.09 o
  13   0   4       1524.67       1532.69        63.80 o
  14   0   4       1541.27       1579.00        62.82 o
  15   0   4        427.46        428.23        23.36 o
  16   0   4         47.10         51.81         7.71 o
  17   0   4        303.42        322.16        15.85 o
 -15   1   4          8.75         10.04         5.00 o
 -14   1   4         99.51         78.29        10.10 o
 -13   1   4        768.74        743.50        28.17 o
 -12   1   4         69.96         74.72         9.34 o
 -11   1   4         11.13         15.83         5.55 o
 -10   1   4         20.36         21.02         6.17 o
  -9   1   4        457.29        468.09        29.31 o
  -8   1   4         44.81         40.22         4.74 o
  -7   1   4         63.40         70.09        10.70 o
  -6   1   4        444.58        494.39        30.06 o
  -5   1   4       6601.18       7019.19       206.23 o
  -4   1   4        362.50        385.82        16.87 o
  -3   1   4       1034.76       1138.72        29.50 o
  -2   1   4       5986.24       5753.00       104.62 o
  -1   1   4       2843.86       2634.06        53.57 o
   0   1   4        387.60        322.45         9.70 o
   1   1   4        187.36        228.21         4.85 o
   2   1   4        811.95        827.96        15.71 o
   3   1   4       3733.30       3788.88        68.98 o
   4   1   4      14753.74      14372.08       251.93 o
   5   1   4        168.67        196.63         8.66 o
   6   1   4       4765.13       4797.99       120.54 o
   7   1   4        760.23        777.64        33.29 o
   8   1   4       1309.06       1536.67        56.88 o
   9   1   4       2452.40       2880.64        84.05 o
  10   1   4          0.54          6.81         3.93 o
  11   1   4       1648.31       1594.07        40.91 o
  12   1   4        719.40        798.62        33.21 o
  13   1   4       1853.95       1697.59        65.75 o
  14   1   4       1237.93       1258.40        43.07 o
  15   1   4        327.14        279.56        18.61 o
  16   1   4          5.02          8.28         6.19 o
  17   1   4         63.23         62.75         7.30 o
 -14   2   4         62.70         42.85         7.47 o
 -13   2   4        486.05        476.18        25.33 o
 -12   2   4         20.25         16.20        11.56 o
 -11   2   4        141.74        135.28        13.60 o
 -10   2   4       1153.10       1251.74        36.80 o
  -9   2   4        181.85        200.42        10.55 o
  -8   2   4        874.47        890.84        25.05 o
  -7   2   4         66.22         72.01         9.17 o
  -6   2   4       3861.35       4382.72       127.65 o
  -5   2   4        411.39        481.43        23.39 o
  -4   2   4       2179.23       2351.44        67.72 o
  -3   2   4        366.00        427.58        19.31 o
  -2   2   4       1231.59       1389.29        29.90 o
  -1   2   4       2449.21       2534.92        44.88 o
   0   2   4      10392.23       9545.86       157.46 o
   1   2   4      74333.68      69506.10      1159.65 o
   2   2   4       3882.32       3587.26        64.94 o
   3   2   4        416.50        475.83        11.56 o
   4   2   4       2238.96       2144.81        38.09 o
   5   2   4      14669.83      14078.65       267.46 o
   6   2   4       5719.86       5748.61       113.69 o
   7   2   4        358.77        314.12        14.08 o
   8   2   4         48.09        127.54        10.99 o
   9   2   4        601.93        553.65        39.72 o
  10   2   4        428.54        387.87        12.88 o
  11   2   4        145.25        166.19         8.47 o
  12   2   4       1207.42       1181.34        38.48 o
  13   2   4        157.74        160.08        12.12 o
  14   2   4        112.25        145.48        11.88 o
  15   2   4       1009.07        965.36        29.94 o
  16   2   4         91.43        103.00        18.45 o
  17   2   4       1022.93       1071.88        41.89 o
 -14   3   4        199.11        186.34        12.67 o
 -13   3   4        124.99        114.92        11.59 o
 -12   3   4       2519.59       2696.08        99.81 o
 -11   3   4       1660.60       1824.09        50.27 o
 -10   3   4         82.19         82.76         9.03 o
  -9   3   4          8.83         12.13         5.17 o
  -8   3   4        169.48        151.55         9.75 o
  -7   3   4        495.46        519.34        25.64 o
  -6   3   4          2.97          5.93         6.17 o
  -5   3   4          7.98         10.53         9.28 o
  -4   3   4        107.87        113.57        11.24 o
  -3   3   4         56.22         46.36         6.18 o
  -2   3   4       8165.93       7656.52       183.37 o
  -1   3   4       1531.64       1632.88        39.20 o
   0   3   4       1985.35       1969.82        42.91 o
   1   3   4       5103.26       4829.34        82.69 o
   2   3   4      20436.22      18967.86       358.70 o
   3   3   4       2418.42       2452.77        45.64 o
   4   3   4      11154.63      10593.79       220.96 o
   5   3   4      27007.89      25116.25       543.17 o
   6   3   4      13463.52      13470.38       319.62 o
   7   3   4      14232.54      15160.22       369.79 o
   8   3   4       2545.13       2718.58        75.70 o
   9   3   4        293.14        343.28        17.42 o
  10   3   4        436.56        379.56        15.90 o
  11   3   4       1535.92       1419.52        56.53 o
  12   3   4        805.55        762.63        24.30 o
  13   3   4        770.24        768.31        43.83 o
  14   3   4         25.84         31.43         7.23 o
  15   3   4         63.61         86.09        13.48 o
  16   3   4       1498.93       1591.60        61.33 o
  17   3   4        627.00        707.84        30.54 o
  18   3   4         51.83         31.45         4.48 o
 -14   4   4         68.45         63.25         6.33 o
 -13   4   4        856.91        902.27        37.89 o
 -12   4   4         11.71         18.09         7.68 o
 -11   4   4          7.51         14.96         5.46 o
 -10   4   4        411.24        416.79        19.73 o
  -9   4   4       2222.55       2315.69        82.25 o
  -8   4   4       5554.76       5662.17       140.79 o
  -7   4   4       2192.98       2125.61        55.64 o
  -6   4   4       3227.86       3124.73        89.23 o
  -5   4   4        276.69        254.14        30.24 o
  -4   4   4       3154.44       2830.42        80.51 o
  -3   4   4         15.48         36.07         7.74 o
  -2   4   4        867.42        683.99        24.27 o
  -1   4   4       1502.66       1282.08        30.60 o
   0   4   4      20168.96      19601.58       372.74 o
   1   4   4        351.36        288.50        11.88 o
   2   4   4      32926.52      32621.28       672.48 o
   3   4   4       6855.43       6544.13       154.60 o
   4   4   4       2320.30       2116.63        48.72 o
   5   4   4        509.49        492.53        15.07 o
   6   4   4       8051.17       7738.62       213.89 o
   7   4   4       2601.68       2656.52        97.21 o
   8   4   4       1782.81       1629.54        49.82 o
   9   4   4        127.19        174.12        13.54 o
  10   4   4        476.15        456.15        15.36 o
  11   4   4       2265.22       2183.92        45.95 o
  12   4   4        361.28        301.68        17.21 o
  13   4   4        201.41        235.28        17.07 o
  14   4   4        110.69        125.09         9.59 o
  15   4   4        275.99        307.85        16.54 o
  16   4   4         38.70         85.35        10.15 o
  17   4   4         68.24         87.13        15.70 o
  18   4   4        179.80        163.24         9.28 o
 -13   5   4         12.92         17.28         8.06 o
 -12   5   4        152.92        168.46        20.31 o
 -11   5   4        278.82        312.20        14.09 o
 -10   5   4        125.25        133.84         9.74 o
  -9   5   4       2444.38       2472.16        75.42 o
  -8   5   4        641.59        633.16        28.68 o
  -7   5   4         29.86         21.31         6.16 o
  -6   5   4        320.75        322.00        20.13 o
  -5   5   4         69.23         41.58        10.13 o
  -4   5   4       1014.56        970.76        35.39 o
  -3   5   4          0.63          4.69         4.57 o
  -2   5   4       2645.97       2611.62        64.17 o
  -1   5   4       1949.18       2041.70        46.06 o
   0   5   4       3957.75       3960.02        88.47 o
   1   5   4        805.26        803.30        20.19 o
   2   5   4      22220.24      22556.98       369.20 o
   3   5   4       9063.05       8892.37       175.94 o
   4   5   4       6512.24       6647.82       176.96 o
   5   5   4        395.72        398.30        15.46 o
   6   5   4        365.17        381.04        23.04 o
   7   5   4       2520.59       2638.46        78.13 o
   8   5   4       1158.26       1193.63        39.50 o
   9   5   4        245.38        192.55        14.31 o
  10   5   4         31.07         83.48        14.52 o
  11   5   4        310.02        328.34        11.92 o
  12   5   4        164.05        149.91         7.63 o
  13   5   4          1.39          5.68         5.09 o
  14   5   4        396.30        380.37        18.89 o
  15   5   4       1416.63       1359.86        55.51 o
  16   5   4          3.05          3.95         6.66 o
  17   5   4       2044.62       2016.94        74.09 o
  18   5   4         56.99         54.31         5.88 o
 -13   6   4        931.40        901.94        50.78 o
 -12   6   4          2.47         10.74         9.11 o
 -11   6   4       2945.27       3171.36        92.32 o
 -10   6   4       2142.79       2380.30        72.69 o
  -9   6   4          2.07          4.87         6.02 o
  -8   6   4        618.88        640.28        39.63 o
  -7   6   4        955.10        960.54        38.01 o
  -6   6   4       2564.84       2547.10        98.91 o
  -5   6   4       3272.69       3213.31        76.99 o
  -4   6   4       1451.05       1557.65        65.25 o
  -3   6   4        334.56        328.86        18.20 o
  -2   6   4          3.00          7.07         3.99 o
  -1   6   4          6.55          2.21         3.35 o
   0   6   4       3953.73       4148.73        97.25 o
   1   6   4        225.10        146.25         9.51 o
   2   6   4        995.23       1130.02        30.25 o
   3   6   4       1171.85       1299.26        42.96 o
   4   6   4       5562.99       5476.13       128.74 o
   5   6   4       4633.60       4330.51       126.99 o
   6   6   4       6216.24       6345.19       266.02 o
   7   6   4       9032.59       9660.28       208.64 o
   8   6   4        589.88        556.43        22.08 o
   9   6   4       3369.32       3330.22       113.70 o
  10   6   4       1566.05       1455.84        44.32 o
  11   6   4        799.47        683.32        21.11 o
  12   6   4        188.83        184.07         9.15 o
  13   6   4       1846.52       1641.12        61.46 o
  14   6   4         21.27         34.72         7.53 o
  15   6   4        562.12        568.99        29.26 o
  16   6   4         37.61         43.09         8.96 o
  17   6   4       1697.12       1831.16        68.35 o
  18   6   4        591.29        608.15        22.08 o
 -12   7   4        550.50        572.85        37.01 o
 -11   7   4         43.26         53.45         9.04 o
 -10   7   4        101.11        112.93        10.27 o
  -9   7   4         26.43         30.85         7.28 o
  -8   7   4         21.80         16.96         8.55 o
  -7   7   4       2684.97       2792.12        89.33 o
  -6   7   4         16.53         25.49         7.27 o
  -5   7   4        518.53        466.45        18.35 o
  -4   7   4         21.02         32.24         5.38 o
  -3   7   4        133.90        143.88        14.76 o
  -2   7   4        336.05        270.45        15.97 o
  -1   7   4          3.71          6.14         4.01 o
   0   7   4         67.63         84.30         8.36 o
   1   7   4       8261.77       8863.59       212.72 o
   2   7   4       4400.31       4725.81       105.03 o
   3   7   4       1409.34       1309.87        34.17 o
   4   7   4          3.29          4.28         4.22 o
   5   7   4        230.33        302.73        13.03 o
   6   7   4       3158.39       3344.92       119.77 o
   7   7   4        255.03        300.46        15.68 o
   8   7   4       3377.96       3521.06        96.83 o
   9   7   4         64.08         44.91        10.49 o
  10   7   4        811.17        743.61        18.94 o
  11   7   4         30.31         32.78         4.68 o
  12   7   4          2.00          1.73         4.15 o
  13   7   4        900.40        841.70        23.99 o
  14   7   4       3485.22       3636.16       130.18 o
  15   7   4        173.31        179.53        15.72 o
  16   7   4        128.46        130.35        12.63 o
  17   7   4         51.05         42.81         8.87 o
  18   7   4          0.41          4.55        10.27 o
 -12   8   4        235.45        197.04        12.61 o
 -11   8   4        478.59        490.00        23.67 o
 -10   8   4        756.70        831.38        36.95 o
  -9   8   4         29.51         22.76         7.95 o
  -8   8   4         41.59         56.71        10.67 o
  -7   8   4       1086.10       1090.20        38.21 o
  -6   8   4        694.03        699.98        35.74 o
  -5   8   4       3422.99       3390.65        74.39 o
  -4   8   4       1125.82       1107.22        29.83 o
  -3   8   4       4333.96       4589.40       117.75 o
  -2   8   4       5492.70       5316.24       137.42 o
  -1   8   4      16535.01      16722.22       380.82 o
   0   8   4      42496.08      42911.56       987.10 o
   1   8   4        896.76        906.91        31.93 o
   2   8   4       3373.67       3016.82        71.73 o
   3   8   4         57.48        116.04         8.76 o
   4   8   4       8448.42       8491.31       224.34 o
   5   8   4      13701.82      13273.91       406.84 o
   6   8   4        182.18        139.00         9.63 o
   7   8   4        609.45        738.58        29.98 o
   8   8   4         64.07         97.44        11.27 o
   9   8   4        191.19        187.85        15.79 o
  10   8   4        659.23        671.74        34.80 o
  11   8   4         30.14         26.12         4.85 o
  12   8   4        409.98        377.78        14.69 o
  13   8   4         74.28         74.01        12.89 o
  14   8   4       2287.62       2314.67        87.50 o
  15   8   4       1431.78       1434.96        61.29 o
  16   8   4        816.99        789.24        36.07 o
  17   8   4        632.86        658.05        25.45 o
  18   8   4         31.41         37.08         6.04 o
 -11   9   4         27.35         31.33         6.30 o
 -10   9   4        273.94        306.41        18.68 o
  -9   9   4        267.78        289.87        19.03 o
  -8   9   4       1722.89       1908.32        74.15 o
  -7   9   4        233.73        243.72        12.90 o
  -6   9   4        355.76        371.19        18.39 o
  -5   9   4       1412.44       1425.50        37.66 o
  -4   9   4        460.66        458.74        19.06 o
  -3   9   4       3024.91       2859.40        71.29 o
  -2   9   4       1267.30       1508.69        47.12 o
  -1   9   4       4541.34       4605.62       122.06 o
   0   9   4       2594.01       2794.35        78.00 o
   1   9   4        440.11        497.33        30.24 o
   2   9   4       3130.33       3335.35        89.35 o
   3   9   4         14.07         22.18         5.76 o
   4   9   4        205.94        254.72        20.20 o
   5   9   4        912.67        936.14        37.83 o
   6   9   4        599.28        574.40        21.63 o
   7   9   4       1211.16       1272.56        51.85 o
   8   9   4         42.02         18.34         7.07 o
   9   9   4        143.89        193.21        10.94 o
  10   9   4        480.04        466.20        20.23 o
  11   9   4        120.41        117.13         8.11 o
  12   9   4         59.97         50.42         6.34 o
  13   9   4       1392.55       1528.20        61.62 o
  14   9   4        486.43        435.13        25.17 o
  15   9   4        766.20        774.69        74.77 o
  16   9   4        788.16        801.36        79.56 o
  17   9   4        324.31        290.76        18.85 o
  18   9   4         10.05          7.60         6.53 o
 -10  10   4        505.95        598.76        23.53 o
  -9  10   4        674.44        783.61        34.71 o
  -8  10   4       1865.93       2099.90        64.36 o
  -7  10   4       6431.18       7015.68       340.18 o
  -6  10   4       1501.69       1503.09        63.18 o
  -5  10   4       2592.16       2646.57        78.40 o
  -4  10   4       1138.68       1208.31        33.26 o
  -3  10   4        374.13        359.51        16.81 o
  -2  10   4       1719.28       1734.85        42.58 o
  -1  10   4          5.65         24.01         4.59 o
   0  10   4        299.70        305.06        16.55 o
   1  10   4       2751.95       2954.80        95.90 o
   2  10   4       1431.68       1507.91        48.78 o
   3  10   4       1686.76       1657.43        46.18 o
   4  10   4        187.61        174.61        15.08 o
   5  10   4         96.95         70.63         8.80 o
   6  10   4       8731.33       8698.36       246.39 o
   7  10   4       8172.67       7761.51       229.29 o
   8  10   4      10523.36      10894.79       311.76 o
   9  10   4       2977.89       2855.86        81.01 o
  10  10   4       6632.83       6385.14       183.13 o
  11  10   4         30.54         24.89         7.80 o
  12  10   4        268.90        218.12        15.52 o
  13  10   4         29.13         20.89         9.90 o
  14  10   4         10.28          9.69        11.79 o
  15  10   4       2359.40       2444.16       189.88 o
  16  10   4          4.64          9.76         7.54 o
  17  10   4        617.66        621.59        36.80 o
  18  10   4          1.59         -1.28         9.22 o
 -10  11   4       1025.92       1056.73       124.91 o
  -9  11   4        252.30        265.50        13.38 o
  -8  11   4         60.58         67.82         6.91 o
  -7  11   4        148.64        164.03        15.35 o
  -6  11   4       1243.31       1244.61        77.69 o
  -5  11   4       2749.01       2661.35       144.29 o
  -4  11   4        374.07        360.35        20.73 o
  -3  11   4        657.32        631.45        26.33 o
  -2  11   4         68.12         54.57         7.02 o
  -1  11   4         27.38         37.50         5.40 o
   0  11   4       1564.39       1409.05        38.07 o
   1  11   4        229.91        215.62        11.73 o
   2  11   4       1813.09       1809.47        67.40 o
   3  11   4       2706.57       2970.51       123.31 o
   4  11   4        133.07        142.74        15.77 o
   5  11   4         14.88         25.95         8.24 o
   6  11   4        396.81        444.12        20.73 o
   7  11   4        235.83        263.54        14.45 o
   8  11   4       1666.11       1529.77        66.12 o
   9  11   4       1335.05       1414.89        58.84 o
  10  11   4        938.26        904.02        37.06 o
  11  11   4        163.03        155.00        17.01 o
  12  11   4         93.49         66.63         9.48 o
  13  11   4         27.54         21.25        12.26 o
  14  11   4        622.82        633.67        45.53 o
  15  11   4         90.30         81.78        11.50 o
  16  11   4          6.24          8.17        12.96 o
  17  11   4         38.34         31.64        13.54 o
  18  11   4          2.90         -3.60         5.49 o
  -9  12   4       1191.08       1245.99       101.16 o
  -8  12   4        468.72        500.17        19.80 o
  -7  12   4         28.57         23.98         7.96 o
  -6  12   4        445.49        478.41        28.16 o
  -5  12   4         98.81        102.55        14.09 o
  -4  12   4          6.71         11.28         8.63 o
  -3  12   4        766.66        726.85        31.90 o
  -2  12   4       1995.68       2067.60        53.97 o
  -1  12   4        462.75        422.01        17.18 o
   0  12   4       2799.62       2569.17        58.28 o
   1  12   4        850.18        767.99        24.49 o
   2  12   4       3031.52       2892.91        66.55 o
   3  12   4       3176.99       2915.83        68.01 o
   4  12   4       1876.21       1872.63        57.06 o
   5  12   4       4304.29       4176.79       105.04 o
   6  12   4        547.04        421.88        20.23 o
   7  12   4       8790.62       8266.03       186.67 o
   8  12   4       3641.16       3518.42        88.94 o
   9  12   4       2189.89       2066.96        87.55 o
  10  12   4          6.13         10.41         7.35 o
  11  12   4          2.22         -2.98         8.27 o
  12  12   4          7.74         33.16        23.11 o
  13  12   4        500.19        599.93        50.20 o
  14  12   4          0.42         14.07         9.42 o
  15  12   4        132.83        121.07        29.77 o
  16  12   4         67.91         80.67        11.61 o
  17  12   4        304.31        325.88        38.06 o
  18  12   4        188.20        184.38        12.74 o
  -8  13   4         77.55         81.91         6.50 o
  -7  13   4        464.40        479.00        19.27 o
  -6  13   4        107.76        137.75        19.96 o
  -5  13   4        120.97        104.13        10.29 o
  -4  13   4        168.36        166.62        25.45 o
  -3  13   4        113.04         99.70        19.96 o
  -2  13   4        340.07        364.49        25.16 o
  -1  13   4         93.25        107.17        10.87 o
   0  13   4         34.23         13.70         5.42 o
   1  13   4        101.33        114.73         8.29 o
   2  13   4        317.24        283.89        11.43 o
   3  13   4         43.68         33.28         5.89 o
   4  13   4         38.52         43.38         5.32 o
   5  13   4        100.21        100.01         7.53 o
   6  13   4          0.38          5.56         4.16 o
   7  13   4          0.17          7.92         4.74 o
   8  13   4       4045.43       4285.83       106.84 o
   9  13   4         41.10         33.57         6.77 o
  10  13   4       1242.55       1251.26        66.85 o
  11  13   4        100.53         82.44        10.82 o
  12  13   4        848.07        916.81        42.55 o
  13  13   4        741.30        829.67        32.93 o
  14  13   4        868.63        954.55        36.08 o
  15  13   4        742.68        887.53        36.06 o
  16  13   4         85.64         84.68         8.90 o
  17  13   4          5.58         16.97         6.68 o
  18  13   4        259.14        228.81        18.09 o
  -7  14   4       1371.01       1461.94        68.68 o
  -6  14   4        795.60        900.93        54.40 o
  -5  14   4        475.33        466.22        25.05 o
  -4  14   4        485.71        511.68        27.42 o
  -3  14   4         26.66         15.64        13.31 o
  -2  14   4       2034.13       2123.75        82.06 o
  -1  14   4       2100.42       2014.63        63.81 o
   0  14   4       1198.35       1067.45        38.24 o
   1  14   4       1779.91       1831.30        43.42 o
   2  14   4       1145.15       1092.71        27.82 o
   3  14   4        891.94        793.95        43.02 o
   4  14   4         38.21         54.24         6.46 o
   5  14   4        291.91        234.38        16.65 o
   6  14   4        125.92        124.39        12.89 o
   7  14   4          1.43         10.87         7.38 o
   8  14   4        128.60        135.70        11.38 o
   9  14   4        155.99        146.84        14.09 o
  10  14   4        134.15        167.77        14.17 o
  11  14   4        304.50        290.54        20.44 o
  12  14   4         70.79         84.18        12.28 o
  13  14   4       2422.52       2605.62        97.48 o
  14  14   4       1748.47       1837.53        71.69 o
  15  14   4       3850.02       4135.25       145.08 o
  16  14   4        583.86        618.65        28.97 o
  17  14   4       1858.44       1746.27        63.64 o
  -6  15   4        477.49        520.60        22.58 o
  -5  15   4        872.45        928.44        86.33 o
  -4  15   4        403.16        375.88        21.31 o
  -3  15   4          0.54          0.61         6.93 o
  -2  15   4         40.51         41.11         9.34 o
  -1  15   4        175.33        150.65        20.49 o
   0  15   4          1.64         -0.58         6.13 o
   1  15   4         28.21         27.51         7.08 o
   2  15   4         14.37         17.21         5.69 o
   3  15   4          2.03          7.08         4.76 o
   4  15   4          5.14          2.07         4.99 o
   5  15   4       2129.55       2113.14        68.10 o
   6  15   4       2963.78       2747.82       162.06 o
   7  15   4        290.77        264.13        13.81 o
   8  15   4         79.26         88.80         9.17 o
   9  15   4          0.83          0.38         5.67 o
  10  15   4          1.18          5.72         7.12 o
  11  15   4          3.03          9.97         8.17 o
  12  15   4        670.92        668.85        33.79 o
  13  15   4         76.01         71.01        11.53 o
  14  15   4          2.52          6.63         7.90 o
  15  15   4         16.88         19.58         7.41 o
  16  15   4        271.08        300.26        17.48 o
  17  15   4          0.25          1.49         7.53 o
  -5  16   4         23.49         22.67         4.60 o
  -4  16   4        199.77        190.36        19.20 o
  -3  16   4          6.53          1.16         5.81 o
  -2  16   4        223.39        225.69        16.44 o
  -1  16   4        451.88        473.92        26.36 o
   0  16   4        210.01        213.81        17.35 o
   1  16   4        523.83        551.47        29.57 o
   2  16   4         51.51         64.50         8.72 o
   3  16   4       1847.23       1969.53        62.78 o
   4  16   4       3297.15       3396.42       100.78 o
   5  16   4       5068.44       4959.05       207.66 o
   6  16   4       2364.33       2177.31        96.70 o
   7  16   4        119.56        115.86        10.96 o
   8  16   4       3150.22       3160.56        94.15 o
   9  16   4       1996.74       2035.82        78.79 o
  10  16   4        884.66        931.89        43.43 o
  11  16   4        634.74        722.60        28.86 o
  12  16   4        859.60        925.99        34.30 o
  13  16   4        797.07        920.49        47.08 o
  14  16   4         98.34        115.80         9.98 o
  15  16   4       1054.49       1156.71        41.43 o
  16  16   4        895.81        925.22        37.27 o
  -4  17   4        617.74        626.05        51.31 o
  -3  17   4        120.42         96.90         8.91 o
  -2  17   4          6.00         19.29         6.54 o
  -1  17   4         24.54         24.94         5.84 o
   0  17   4         36.24         36.89         8.72 o
   1  17   4         39.80         32.96         8.72 o
   2  17   4        106.57        126.53        11.07 o
   3  17   4        240.05        241.06        16.12 o
   4  17   4        164.62        168.14        12.65 o
   5  17   4        735.92        795.98        34.90 o
   6  17   4         61.40         75.66         8.91 o
   7  17   4        191.54        170.41        19.92 o
   8  17   4        134.42        128.08        17.52 o
   9  17   4         17.86         16.41         6.34 o
  10  17   4          2.48         -6.27         7.04 o
  11  17   4         26.80         34.93        10.16 o
  12  17   4        189.33        174.17        12.15 o
  13  17   4        334.75        293.34        15.50 o
  14  17   4        508.10        525.72        21.19 o
  15  17   4        131.28        167.64        16.69 o
  16  17   4         35.61         32.22         7.59 o
  -2  18   4        862.71        820.18        41.27 o
  -1  18   4        169.26        147.72        11.44 o
   0  18   4        200.25        208.31        11.80 o
   1  18   4        704.28        708.00        32.72 o
   2  18   4       1003.42        996.66        60.24 o
   3  18   4        747.76        791.03        29.64 o
   4  18   4        503.85        518.54        22.45 o
   5  18   4         12.60          7.34         6.03 o
   6  18   4        716.53        676.60        27.02 o
   7  18   4        324.08        288.38        16.11 o
   8  18   4        157.05        151.65        11.70 o
   9  18   4        392.21        375.50        25.85 o
  10  18   4        442.41        418.62        23.39 o
  11  18   4        896.83        835.41        37.18 o
  12  18   4        635.87        558.68        27.27 o
  13  18   4         51.08         46.66         7.45 o
  14  18   4         84.65         98.76        13.19 o
  15  18   4        765.48        756.19        30.38 o
  -1  19   4        475.85        388.30        42.20 o
   0  19   4         87.31         89.60         8.22 o
   1  19   4        180.98        154.41         9.35 o
   2  19   4          1.85         -1.41         4.01 o
   3  19   4         16.93         19.10         6.72 o
   4  19   4         22.63         20.51         6.84 o
   5  19   4        404.78        394.18        22.09 o
   6  19   4       1231.07       1150.00        55.98 o
   7  19   4        219.89        199.30        27.67 o
   8  19   4        518.54        415.60        24.69 o
   9  19   4         35.82         39.44        10.62 o
  10  19   4        108.17         99.25        11.15 o
  11  19   4         37.37         33.37         7.21 o
  12  19   4        135.02        123.41         8.57 o
  13  19   4          1.44          2.11         4.58 o
  14  19   4        220.75        191.97        11.56 o
   2  20   4          0.26         -1.41         4.42 o
   3  20   4        118.74        116.66         9.74 o
   4  20   4          8.43          5.89         5.30 o
   5  20   4        631.43        620.71        28.01 o
   6  20   4         18.65         27.72         8.35 o
   7  20   4         52.28         55.62         8.20 o
   8  20   4       1294.17       1267.24        49.48 o
   9  20   4        693.28        663.07        29.45 o
  10  20   4        568.81        596.55        26.78 o
  11  20   4        144.47        122.05         9.94 o
  12  20   4        609.40        532.46        32.80 o
   5  21   4          0.06          0.36         3.77 o
   6  21   4         91.61         82.51        10.97 o
   7  21   4         39.25         33.66         5.81 o
   8  21   4         18.03         10.65         4.66 o
   9  21   4         38.39         38.87         7.53 o
  10  21   4        117.17        100.86        11.32 o
  -6 -18   5        181.89        182.93        14.83 o
  -5 -18   5         51.21         24.17         6.30 o
  -4 -18   5         46.22         37.47         7.00 o
  -3 -18   5          0.39         -1.63         5.37 o
  -9 -17   5        405.64        394.82        25.22 o
  -8 -17   5        277.42        285.74        16.64 o
  -7 -17   5       1787.54       2003.85       131.28 o
  -6 -17   5        534.11        678.19        54.99 o
  -5 -17   5        769.15        792.42       130.17 o
  -4 -17   5        601.43        500.53        71.33 o
  -3 -17   5        661.01        870.58        31.37 o
  -2 -17   5         68.90         87.97        12.14 o
  -1 -17   5        866.81        859.07       106.53 o
   0 -17   5         66.54         72.59         6.84 o
   1 -17   5          6.46          1.17         5.14 o
 -11 -16   5        143.03        116.62        11.67 o
 -10 -16   5         70.33         82.74         7.68 o
  -9 -16   5         70.97         91.63         8.09 o
  -8 -16   5        299.48        294.55        15.60 o
  -7 -16   5         71.95         94.03         7.65 o
  -6 -16   5         71.39         87.31        17.51 o
  -5 -16   5          1.23         -3.32         4.51 o
  -4 -16   5        101.87         99.72         7.05 o
  -3 -16   5          1.95          3.94         4.31 o
  -2 -16   5        767.55        856.26        27.90 o
  -1 -16   5         95.92         61.06         6.53 o
   0 -16   5        183.12        208.52        10.79 o
   1 -16   5        102.38        107.29        13.43 o
   2 -16   5        474.62        488.21        30.82 o
   3 -16   5        213.08        204.88        16.46 o
 -12 -15   5        685.98        640.09        36.66 o
 -11 -15   5        315.76        297.89        15.48 o
 -10 -15   5        552.33        496.24        28.42 o
  -9 -15   5       1087.67       1134.94        42.55 o
  -8 -15   5        199.39        205.75        11.55 o
  -7 -15   5        671.16       1058.70       181.39 o
  -6 -15   5         17.87         17.70         5.76 o
  -5 -15   5          6.26         13.63         3.87 o
  -4 -15   5        959.42       1001.28        34.28 o
  -3 -15   5         93.57        111.68         7.75 o
  -2 -15   5        183.68        189.11         8.82 o
  -1 -15   5        130.74        130.31         9.46 o
   0 -15   5       1123.39       1125.14        36.93 o
   1 -15   5        465.35        457.80        18.50 o
   2 -15   5        463.92        414.20        49.85 o
   3 -15   5          1.48          2.80         7.12 o
   4 -15   5       1270.09       1160.41        61.99 o
   5 -15   5        384.66        354.27        15.92 o
 -13 -14   5        154.85        103.08        11.21 o
 -12 -14   5        836.29        845.32        47.98 o
 -11 -14   5         26.49         41.06         6.87 o
 -10 -14   5        274.50        214.01        11.77 o
  -9 -14   5        167.64        201.87        15.47 o
  -8 -14   5          0.14          1.22         5.85 o
  -7 -14   5        761.28       1007.73       125.07 o
  -6 -14   5         28.31         28.57         6.81 o
  -5 -14   5        880.58        910.34        21.02 o
  -4 -14   5        116.64        121.76         7.78 o
  -3 -14   5        650.14        664.05        22.07 o
  -2 -14   5       2514.14       2702.59        98.71 o
  -1 -14   5        299.40        330.49        22.46 o
   0 -14   5       1043.95       1002.75        40.25 o
   1 -14   5        867.41        828.55        36.37 o
   2 -14   5        159.51        168.57        19.61 o
   3 -14   5       1739.37       1680.46        91.23 o
   4 -14   5        251.58        218.59        13.98 o
   5 -14   5       1236.49       1167.65        62.11 o
   6 -14   5         37.32         33.50         6.89 o
 -13 -13   5        154.39        138.22        14.36 o
 -12 -13   5        222.39        245.34        14.90 o
 -11 -13   5        191.91        219.67        14.97 o
 -10 -13   5        420.42        401.07        27.23 o
  -9 -13   5        224.14        188.57        11.88 o
  -8 -13   5        206.77        201.48        16.30 o
  -7 -13   5       1470.58       1652.73       142.98 o
  -6 -13   5       2946.12       3286.15        67.75 o
  -5 -13   5       5952.20       6437.21       126.47 o
  -4 -13   5       1010.10       1112.06        26.98 o
  -3 -13   5       1282.18       1447.81        36.33 o
  -2 -13   5         18.03         18.49         6.07 o
  -1 -13   5         77.56         88.49         7.86 o
   0 -13   5       2269.45       2531.22        84.32 o
   1 -13   5        385.26        384.23        22.15 o
   2 -13   5        361.39        366.65        22.28 o
   3 -13   5        418.56        431.76        19.17 o
   4 -13   5        487.99        410.85        27.08 o
   5 -13   5         78.43         69.10         8.53 o
   6 -13   5          0.47          1.45         4.68 o
   7 -13   5        233.68        262.67        19.50 o
 -14 -12   5         85.74         67.94         9.81 o
 -13 -12   5          2.43          1.92         4.64 o
 -12 -12   5         10.95          5.63         5.52 o
 -11 -12   5        192.43        164.34        13.44 o
 -10 -12   5          0.39         -2.07         6.74 o
  -9 -12   5         12.61         10.65         6.76 o
  -8 -12   5         35.82         49.66         7.43 o
  -7 -12   5         88.59        176.79        45.59 o
  -6 -12   5        502.41        547.95        17.41 o
  -5 -12   5         70.04         75.04         6.57 o
  -4 -12   5        278.50        292.01        10.92 o
  -3 -12   5         20.14         16.10         5.53 o
  -2 -12   5        599.55        649.04        20.67 o
  -1 -12   5          0.05          3.56         5.66 o
   0 -12   5        216.96        253.49        17.65 o
   1 -12   5          6.64         17.31         6.41 o
   2 -12   5        218.19        226.87        16.75 o
   3 -12   5         27.42         28.24         6.60 o
   4 -12   5        383.16        363.35        17.89 o
   5 -12   5         52.95         53.23         7.16 o
   6 -12   5         13.41          9.74         6.33 o
   7 -12   5         57.60         55.55         7.99 o
   8 -12   5        269.39        267.42        14.36 o
   9 -12   5        446.81        394.67        17.25 o
 -14 -11   5        105.24         91.64        11.79 o
 -13 -11   5        489.10        465.98        22.98 o
 -12 -11   5        602.99        503.56        25.59 o
 -11 -11   5        723.12        664.29        31.95 o
 -10 -11   5       1080.03       1048.16       119.48 o
  -9 -11   5       1147.07       1154.92        52.75 o
  -8 -11   5       1908.99       2146.42       226.23 o
  -7 -11   5        105.95        125.55        15.22 o
  -6 -11   5        374.37        396.84        17.42 o
  -5 -11   5       3064.57       3153.79        59.40 o
  -4 -11   5       2278.99       2328.09        49.76 o
  -3 -11   5        301.43        306.56        11.42 o
  -2 -11   5       2809.41       2742.76        81.73 o
  -1 -11   5       2727.21       2841.32        75.93 o
   0 -11   5         14.32         13.70         5.82 o
   1 -11   5        299.02        278.35        15.01 o
   2 -11   5       1211.45       1250.84        46.14 o
   3 -11   5         31.79         22.47         6.24 o
   4 -11   5         54.65         51.69         7.73 o
   5 -11   5       1660.22       1586.56        51.92 o
   6 -11   5        586.83        509.76        22.85 o
   7 -11   5        909.80        941.98        40.86 o
   8 -11   5        312.75        326.03        18.47 o
   9 -11   5        546.09        497.67        30.59 o
  10 -11   5        842.35        842.83        32.02 o
 -15 -10   5        169.87        204.53        16.46 o
 -14 -10   5         11.49          6.45         4.90 o
 -13 -10   5        239.01        261.15        23.82 o
 -12 -10   5        440.26        447.12        34.21 o
 -11 -10   5        103.59         80.69        49.97 o
 -10 -10   5        304.63        365.27       107.34 o
  -9 -10   5        356.99        465.91       136.59 o
  -8 -10   5          2.24          8.52         7.51 o
  -7 -10   5       7607.81       7493.35       234.80 o
  -6 -10   5        101.18        108.04         8.08 o
  -5 -10   5          1.62          3.99         3.56 o
  -4 -10   5        262.73        247.90         9.11 o
  -3 -10   5         49.84         54.74         4.96 o
  -2 -10   5       4174.94       4115.52       101.58 o
  -1 -10   5       1155.76       1145.13        35.42 o
   0 -10   5       1816.92       2016.38        73.83 o
   1 -10   5        742.07        822.14        28.61 o
   2 -10   5        253.13        244.28        19.86 o
   3 -10   5        659.06        689.70        26.06 o
   4 -10   5        335.57        288.89        13.45 o
   5 -10   5         27.00         42.04         6.67 o
   6 -10   5        469.71        486.70        19.45 o
   7 -10   5         40.04         33.51         7.12 o
   8 -10   5         18.66         18.30         6.04 o
   9 -10   5        181.73        195.26        11.80 o
  10 -10   5        115.81        122.56         7.98 o
  11 -10   5        257.40        196.59        15.88 o
 -15  -9   5         59.34         49.39         6.27 o
 -14  -9   5         50.07         62.07        11.56 o
 -13  -9   5        545.35        504.26        25.25 o
 -12  -9   5         21.32         22.92         7.76 o
 -11  -9   5       1930.84       1776.85        84.40 o
 -10  -9   5        163.99        192.03        71.27 o
  -9  -9   5       2326.39       2594.63       136.97 o
  -8  -9   5        673.17        679.14        39.43 o
  -7  -9   5        179.03        158.98        12.31 o
  -6  -9   5        281.68        286.46        14.38 o
  -5  -9   5       1315.38       1305.86        27.50 o
  -4  -9   5        195.79        191.21         7.28 o
  -3  -9   5        627.84        620.52        15.47 o
  -2  -9   5       4963.97       5025.73        94.85 o
  -1  -9   5       2496.69       2564.22        51.73 o
   0  -9   5       7980.83       8365.14       228.76 o
   1  -9   5       7064.19       7564.56       150.80 o
   2  -9   5       1735.55       1869.53        37.49 o
   3  -9   5       1998.69       2171.78        59.80 o
   4  -9   5        477.19        437.54        16.84 o
   5  -9   5        755.24        742.89        24.20 o
   6  -9   5       1766.40       1835.49        51.84 o
   7  -9   5        544.88        538.79        35.54 o
   8  -9   5       3000.63       2825.21        85.83 o
   9  -9   5        855.76        831.19        32.17 o
  10  -9   5        120.22        123.77        14.59 o
  11  -9   5         56.71         49.86         7.16 o
 -15  -8   5        440.22        372.07        26.62 o
 -14  -8   5        627.49        664.71        35.84 o
 -13  -8   5         48.64         40.68         8.38 o
 -12  -8   5          0.56         -1.11         6.65 o
 -11  -8   5        334.81        321.10        25.44 o
 -10  -8   5        699.33        774.05        55.22 o
  -9  -8   5         41.43         34.35         9.19 o
  -8  -8   5        123.76        112.14        13.52 o
  -7  -8   5        102.04        103.60         9.52 o
  -6  -8   5        321.70        366.69        11.16 o
  -5  -8   5       6819.45       7135.44       140.67 o
  -4  -8   5        545.92        566.08        12.38 o
  -3  -8   5        738.82        805.64        18.47 o
  -2  -8   5        880.47        889.77        30.99 o
  -1  -8   5        467.45        482.59        18.59 o
   0  -8   5        163.08        249.53         9.68 o
   1  -8   5         41.21         49.03         4.18 o
   2  -8   5         48.64         60.15         4.66 o
   3  -8   5        201.23        225.09        10.43 o
   4  -8   5        612.94        649.41        27.18 o
   5  -8   5         16.95          6.70         4.55 o
   6  -8   5         74.52         60.37         6.98 o
   7  -8   5        173.38        167.80        12.99 o
   8  -8   5         89.57        105.69        10.75 o
   9  -8   5         50.57         52.65        12.90 o
  10  -8   5         35.03         27.79         7.57 o
  11  -8   5        789.05        853.51        41.02 o
  12  -8   5          9.23         11.75         4.05 o
 -15  -7   5        210.59        175.49        11.80 o
 -14  -7   5        156.32        129.60        11.72 o
 -13  -7   5         68.87         69.53        10.68 o
 -12  -7   5        242.87        241.66        17.70 o
 -11  -7   5       2259.77       2066.37        66.07 o
 -10  -7   5        812.48        880.94        31.18 o
  -9  -7   5       3171.02       3393.88       101.61 o
  -8  -7   5        832.19        835.39        36.53 o
  -7  -7   5        432.97        460.54        21.17 o
  -6  -7   5       4008.42       3877.35       103.97 o
  -5  -7   5       2339.92       2299.64        40.66 o
  -4  -7   5        456.26        321.85        16.89 o
  -3  -7   5       6045.16       6125.55       130.66 o
  -2  -7   5      11056.58      11593.41       363.31 o
  -1  -7   5       8574.87       9313.41       282.53 o
   0  -7   5         20.18          0.97         4.52 o
   1  -7   5       1032.50        901.89        27.20 o
   2  -7   5        752.28        771.08        28.06 o
   3  -7   5       1431.24       1588.02        41.82 o
   4  -7   5        409.60        419.19        19.01 o
   5  -7   5        937.71        973.15        33.41 o
   6  -7   5         44.02         36.21         5.65 o
   7  -7   5        248.01        216.07        15.96 o
   8  -7   5        123.00        108.58        12.79 o
   9  -7   5       1044.42       1016.90        36.53 o
  10  -7   5        528.66        619.72        28.73 o
  11  -7   5         21.37         38.05         8.36 o
  12  -7   5        248.20        253.94        17.05 o
  13  -7   5        169.10        126.52        10.03 o
 -15  -6   5          1.42          1.44         4.11 o
 -14  -6   5         86.22         69.97         7.63 o
 -13  -6   5        390.12        392.44        18.37 o
 -12  -6   5         88.66         71.67         8.70 o
 -11  -6   5       2922.10       2764.77        63.72 o
 -10  -6   5       2291.94       2255.70        56.04 o
  -9  -6   5        655.56        646.56        18.78 o
  -8  -6   5        649.09        746.67        39.75 o
  -7  -6   5        434.88        487.97        18.70 o
  -6  -6   5        718.63        775.27        26.01 o
  -5  -6   5        196.89        157.55        12.12 o
  -4  -6   5        307.00        243.41        15.44 o
  -3  -6   5       2912.83       2957.26       103.29 o
  -2  -6   5        275.52        349.14        14.05 o
  -1  -6   5        613.95        669.46        24.78 o
   0  -6   5        633.31        806.01        26.20 o
   1  -6   5       3092.80       3516.43        76.50 o
   2  -6   5         95.95        134.76         9.50 o
   3  -6   5        202.49        191.17        14.32 o
   4  -6   5         27.45         45.29         7.05 o
   5  -6   5          9.50          4.84         5.20 o
   6  -6   5        288.47        273.49        13.91 o
   7  -6   5        723.38        722.49        62.92 o
   8  -6   5       1154.01       1166.37        54.63 o
   9  -6   5        962.73       1040.19        42.29 o
  10  -6   5       2115.80       2197.90       101.10 o
  11  -6   5        123.12        129.78        13.51 o
  12  -6   5         43.77         61.97         7.54 o
  13  -6   5         24.29         26.29         5.04 o
  14  -6   5         20.76         16.88         5.95 o
 -15  -5   5        456.41        370.14        21.47 o
 -14  -5   5         26.57         23.28         5.82 o
 -13  -5   5        319.04        323.03        16.56 o
 -12  -5   5        243.96        198.73        15.03 o
 -11  -5   5        659.21        667.41        26.48 o
 -10  -5   5        116.74         81.39         9.61 o
  -9  -5   5       2139.08       2366.91        53.18 o
  -8  -5   5       2997.09       3133.29        65.56 o
  -7  -5   5       1135.94       1176.41        59.50 o
  -6  -5   5       1869.67       1636.69        57.18 o
  -5  -5   5       1187.09       1326.64        37.22 o
  -4  -5   5       2474.70       2642.41        73.84 o
  -3  -5   5       8929.66       9012.61       211.94 o
  -2  -5   5          0.55          1.55         4.00 o
  -1  -5   5        137.81        117.00         7.77 o
   0  -5   5        855.52        916.42        24.75 o
   1  -5   5       1718.40       1791.76        39.29 o
   2  -5   5        225.70        178.88         8.47 o
   3  -5   5       3948.84       4210.05        89.44 o
   4  -5   5       1830.87       1908.38        51.30 o
   5  -5   5      14403.83      15768.92       502.96 o
   6  -5   5       6171.23       6087.70       407.84 o
   7  -5   5       5368.24       5787.84       427.80 o
   8  -5   5       1551.10       1462.74        87.65 o
   9  -5   5       3666.28       3945.71       106.02 o
  10  -5   5       1524.50       1730.45        95.49 o
  11  -5   5        483.58        533.04        38.76 o
  12  -5   5        601.24        587.71        32.37 o
  13  -5   5        560.45        603.25        36.66 o
  14  -5   5        137.80        141.96        23.87 o
 -15  -4   5        257.84        268.99        15.01 o
 -14  -4   5         24.29          8.28         5.19 o
 -13  -4   5         38.80         61.39        10.23 o
 -12  -4   5        379.18        432.19        25.25 o
 -11  -4   5        222.72        240.13        14.42 o
 -10  -4   5        459.70        483.69        21.14 o
  -9  -4   5        193.15        210.11        10.04 o
  -8  -4   5         17.90         14.67         4.50 o
  -7  -4   5       1279.87       1567.56        70.91 o
  -6  -4   5         31.07         25.16         9.49 o
  -5  -4   5        390.58        507.86        21.57 o
  -4  -4   5       1568.32       1933.43        57.41 o
  -3  -4   5       8751.16       9316.46       159.19 o
  -2  -4   5          1.31          3.29         3.92 o
  -1  -4   5        369.96        456.99        15.25 o
   0  -4   5       6278.44       6332.00       109.21 o
   1  -4   5          0.09          2.63         2.95 o
   2  -4   5         56.54         52.64         5.00 o
   3  -4   5        180.33        194.85         9.51 o
   4  -4   5       1393.74       1769.56        43.39 o
   5  -4   5        283.27        250.87        17.93 o
   6  -4   5       4023.76       3944.56       105.97 o
   7  -4   5        291.39        243.61        17.56 o
   8  -4   5        840.06        882.25        36.85 o
   9  -4   5         68.66         72.29         7.73 o
  10  -4   5        237.46        250.55        19.05 o
  11  -4   5         75.53         87.44        16.46 o
  12  -4   5         32.65         20.90        10.97 o
  13  -4   5         32.48         21.81         6.43 o
  14  -4   5         11.94         15.64         6.37 o
  15  -4   5          7.92          7.77         4.08 o
 -15  -3   5          5.15          3.32         3.51 o
 -14  -3   5        501.30        514.88        17.96 o
 -13  -3   5        936.93        937.98        33.57 o
 -12  -3   5        189.96        211.19        13.81 o
 -11  -3   5        912.38        936.97        29.54 o
 -10  -3   5       1260.20       1350.72        49.93 o
  -9  -3   5       2492.62       2643.15        53.33 o
  -8  -3   5         36.26         56.58         5.08 o
  -7  -3   5        117.33        145.32         8.30 o
  -6  -3   5        228.04        272.25        20.10 o
  -5  -3   5          4.75          2.95         5.40 o
  -4  -3   5        821.56        711.10        26.86 o
  -3  -3   5       2178.22       2084.84        48.39 o
  -2  -3   5       6264.95       5957.70       111.28 o
  -1  -3   5        153.07         83.17         6.88 o
   0  -3   5      10881.80      11911.12       187.18 o
   1  -3   5        634.84        651.81        14.41 o
   2  -3   5       1957.32       1762.50        33.11 o
   3  -3   5       1865.75       1907.04        37.85 o
   4  -3   5       5748.65       5957.95       120.62 o
   5  -3   5       3926.68       4042.65        95.94 o
   6  -3   5       8228.77       8927.63       252.12 o
   7  -3   5       3235.39       3420.47       132.40 o
   8  -3   5        283.55        348.75        19.45 o
   9  -3   5        224.20        234.09        15.60 o
  10  -3   5       1403.55       1391.58        48.55 o
  11  -3   5        242.68        264.30        25.80 o
  12  -3   5         61.52         63.74        14.36 o
  13  -3   5        143.54        168.69        20.20 o
  14  -3   5        780.80        833.30        51.02 o
  15  -3   5         40.08         25.62         6.46 o
 -15  -2   5        362.51        285.58        12.79 o
 -14  -2   5        837.05        859.36        37.19 o
 -13  -2   5        115.98        134.27        10.69 o
 -12  -2   5          5.53         -3.35         6.28 o
 -11  -2   5       1239.27       1215.96        42.27 o
 -10  -2   5         57.62         79.25         9.03 o
  -9  -2   5        836.77        838.47        20.02 o
  -8  -2   5       1285.08       1452.94        32.37 o
  -7  -2   5       1061.02       1062.45        26.30 o
  -6  -2   5          1.20         -0.99         7.62 o
  -5  -2   5        218.20        219.53        14.62 o
  -4  -2   5       4444.44       4684.99       124.72 o
  -3  -2   5       2293.93       2362.74        49.52 o
  -2  -2   5        426.07        531.33        15.35 o
  -1  -2   5         18.41         32.87         3.66 o
   0  -2   5        613.30        579.35        13.58 o
   1  -2   5        121.76        115.50         5.39 o
   2  -2   5        323.84        344.93         9.72 o
   3  -2   5       4206.45       4109.95        90.04 o
   4  -2   5       9636.66      11003.13       261.60 o
   5  -2   5       1990.82       2484.00        89.23 o
   6  -2   5       1756.66       1878.61        63.20 o
   7  -2   5       1278.63       1499.05        67.23 o
   8  -2   5       1153.43       1302.64        39.33 o
   9  -2   5        798.75        948.60        36.19 o
  10  -2   5        447.93        445.70        22.68 o
  11  -2   5         29.38         24.28         7.48 o
  12  -2   5        492.51        584.64        41.79 o
  13  -2   5        919.74       1059.19        64.09 o
  14  -2   5        611.93        630.87        42.26 o
  15  -2   5        783.72        801.08        48.21 o
  16  -2   5        114.09        122.14        11.34 o
 -15  -1   5        434.31        393.58        18.15 o
 -14  -1   5         14.56         16.81         6.93 o
 -13  -1   5         19.07          7.47         7.92 o
 -12  -1   5          3.65          8.32         6.62 o
 -11  -1   5         81.74         94.69         9.92 o
 -10  -1   5         66.69         55.12         6.68 o
  -9  -1   5         90.76        107.63         6.81 o
  -8  -1   5       2434.94       2444.37        62.97 o
  -7  -1   5        961.89       1050.99        28.52 o
  -6  -1   5        813.20        772.48        34.52 o
  -5  -1   5       3136.91       3205.88        82.08 o
  -4  -1   5       5832.77       5372.69       112.56 o
  -3  -1   5       8970.97       8672.72       158.97 o
  -2  -1   5       5545.17       5489.00       101.25 o
  -1  -1   5          6.31         16.84         3.44 o
   0  -1   5       7941.10       7534.07       126.04 o
   1  -1   5        291.78        345.77        10.06 o
   2  -1   5       2337.41       2487.60        48.57 o
   3  -1   5       7732.30       8410.10       179.58 o
   4  -1   5        511.83        505.75        15.40 o
   5  -1   5        240.15        233.14        12.47 o
   6  -1   5       1651.32       1805.23        70.15 o
   7  -1   5         99.91        107.28        11.76 o
   8  -1   5       8453.90       8732.61       303.45 o
   9  -1   5       1102.86       1097.92        41.91 o
  10  -1   5       2647.12       2787.65        80.79 o
  11  -1   5         38.82         51.11         8.86 o
  12  -1   5       3441.50       3679.33       185.27 o
  13  -1   5        299.55        307.15        28.02 o
  14  -1   5        314.89        329.21        28.60 o
  15  -1   5         82.16        100.75        14.71 o
  16  -1   5         35.96         55.97        14.94 o
 -15   0   5        399.62        323.73        16.04 o
 -14   0   5        129.65        106.53        10.48 o
 -13   0   5         59.99         61.77        10.23 o
 -12   0   5        126.21        110.20        18.97 o
 -11   0   5        690.80        725.96        35.87 o
 -10   0   5         42.55         48.11         7.61 o
  -9   0   5        930.79        898.53        22.66 o
  -8   0   5       1743.86       1762.74        39.81 o
  -7   0   5       1845.40       1852.80        47.48 o
  -6   0   5       1531.60       1591.65        64.22 o
  -5   0   5          6.86          9.76         7.10 o
  -4   0   5       2163.73       2301.26        61.20 o
  -3   0   5       4503.38       4269.92        98.56 o
  -2   0   5       6551.74       6753.82       123.58 o
  -1   0   5          4.28         12.60         2.89 o
   0   0   5      22328.98      22600.64       367.77 o
   1   0   5        588.14        580.02        13.58 o
   2   0   5       1864.97       1880.87        40.39 o
   3   0   5       4029.50       4032.44       100.13 o
   4   0   5         62.91         67.38         5.01 o
   5   0   5       7626.91       8721.84       169.59 o
   6   0   5       4771.84       5166.17       129.24 o
   7   0   5        926.66       1002.37        34.80 o
   8   0   5         16.31         45.54        10.67 o
   9   0   5          0.99          6.03         5.44 o
  10   0   5         67.03         64.45         8.30 o
  11   0   5       2814.92       2857.65        83.31 o
  12   0   5        202.86        196.46        16.91 o
  13   0   5       1934.13       2032.70       109.85 o
  14   0   5         90.51        106.93        17.39 o
  15   0   5         13.84         12.72         9.22 o
  16   0   5        260.23        230.93        16.34 o
  17   0   5         37.94         34.09         7.94 o
 -14   1   5        151.50        154.31        13.72 o
 -13   1   5        579.54        572.72        23.23 o
 -12   1   5        160.85        188.02        18.04 o
 -11   1   5       1726.80       1766.90        49.26 o
 -10   1   5        153.38        127.49        13.90 o
  -9   1   5        351.28        338.65        17.28 o
  -8   1   5        398.99        348.81        14.02 o
  -7   1   5       1815.03       1818.81        51.16 o
  -6   1   5        336.45        335.19        41.50 o
  -5   1   5        984.74       1007.41        53.45 o
  -4   1   5       1260.93       1220.03        36.82 o
  -3   1   5       3826.75       3695.84        78.24 o
  -2   1   5        155.44        149.45         7.01 o
  -1   1   5       2590.01       2493.53        47.99 o
   0   1   5      14794.43      14448.01       236.47 o
   1   1   5        645.35        738.58        15.01 o
   2   1   5       2229.62       2633.13        43.91 o
   3   1   5          1.76          9.98         2.29 o
   4   1   5       2211.98       2040.42        42.93 o
   5   1   5       1063.41       1329.23        31.33 o
   6   1   5       3390.56       3210.36        97.40 o
   7   1   5       3677.92       3680.31        96.72 o
   8   1   5       3051.74       2929.48        95.16 o
   9   1   5        605.59        541.21        29.81 o
  10   1   5       1421.67       1447.69        43.65 o
  11   1   5       1568.96       1543.54        47.86 o
  12   1   5        462.12        470.42        21.52 o
  13   1   5       1336.82       1349.00        55.76 o
  14   1   5        466.24        507.28        27.40 o
  15   1   5          9.23          2.71         6.40 o
  16   1   5         13.76         13.78         5.31 o
  17   1   5          9.30         13.86         5.00 o
 -14   2   5        399.41        351.18        34.09 o
 -13   2   5          0.69          4.97         6.12 o
 -12   2   5        107.52        122.38        12.94 o
 -11   2   5         70.07         81.70         7.89 o
 -10   2   5          3.28         10.25         5.86 o
  -9   2   5       3751.07       3933.62       102.73 o
  -8   2   5         63.36         57.95         6.55 o
  -7   2   5         42.11         31.95         5.04 o
  -6   2   5       1985.70       2090.24        67.49 o
  -5   2   5       4030.81       4304.39       117.08 o
  -4   2   5        515.33        503.09        23.65 o
  -3   2   5        908.84        766.97        25.23 o
  -2   2   5      13972.59      13852.17       326.83 o
  -1   2   5       9790.97       9117.92       175.56 o
   0   2   5       1830.49       1853.86        36.32 o
   1   2   5      20084.12      19302.73       336.80 o
   2   2   5      11542.27      11799.68       219.28 o
   3   2   5        175.10        183.51         7.75 o
   4   2   5       1137.51       1175.24        25.52 o
   5   2   5       1356.22       1282.65        32.17 o
   6   2   5       6010.34       6037.87       119.33 o
   7   2   5       3633.80       3847.14        80.92 o
   8   2   5        195.37        214.73        16.65 o
   9   2   5       5911.35       6166.31       298.57 o
  10   2   5       1331.91       1406.49        35.61 o
  11   2   5        259.41        272.39        12.59 o
  12   2   5         46.71         35.22         6.15 o
  13   2   5         22.29         30.16         6.86 o
  14   2   5        783.59        812.54        31.15 o
  15   2   5         22.01         20.74         6.60 o
  16   2   5         87.69         93.60        10.38 o
  17   2   5          0.27          1.38         5.02 o
 -14   3   5          4.75          0.41         4.58 o
 -13   3   5         22.59         35.95         7.58 o
 -12   3   5          0.19         -0.05         6.88 o
 -11   3   5        638.93        625.32        25.79 o
 -10   3   5       1663.11       1668.26        66.45 o
  -9   3   5          0.67          3.11         6.98 o
  -8   3   5        202.79        177.94        14.93 o
  -7   3   5       2204.53       2406.17       108.90 o
  -6   3   5        943.58        821.81        29.18 o
  -5   3   5        235.39        163.88        14.47 o
  -4   3   5        770.91        765.70        34.39 o
  -3   3   5        759.36        613.68        28.23 o
  -2   3   5       3343.47       3041.65       109.01 o
  -1   3   5       1322.58       1033.30        36.93 o
   0   3   5       5379.69       5260.76       112.59 o
   1   3   5      28384.56      27016.03       665.66 o
   2   3   5      12516.70      11324.34       219.43 o
   3   3   5         15.28         11.92         2.73 o
   4   3   5         18.41         29.45         4.03 o
   5   3   5         38.54         51.95         4.85 o
   6   3   5       4964.60       4954.91       108.47 o
   7   3   5        388.69        397.07        15.77 o
   8   3   5       7364.45       7841.88       192.74 o
   9   3   5       1631.10       1769.09        55.74 o
  10   3   5        148.23        178.73         9.48 o
  11   3   5         10.26         17.49         4.87 o
  12   3   5        444.73        387.20        17.04 o
  13   3   5        179.66        197.74        16.31 o
  14   3   5          3.06         12.70         6.67 o
  15   3   5        679.24        636.67        31.15 o
  16   3   5        318.63        304.53        20.60 o
  17   3   5        106.88        132.24         9.47 o
  18   3   5        153.80        155.43         8.58 o
 -13   4   5        252.91        255.36        19.44 o
 -12   4   5        402.82        399.07        22.37 o
 -11   4   5        139.38        125.45        10.73 o
 -10   4   5         18.77         20.35         6.45 o
  -9   4   5       1031.64        991.90        35.55 o
  -8   4   5       1276.71       1367.99        39.39 o
  -7   4   5       1722.11       1604.04        72.03 o
  -6   4   5         59.07         86.46        11.92 o
  -5   4   5         83.65         26.01        12.49 o
  -4   4   5        213.14        182.34        21.15 o
  -3   4   5       1504.24       1438.08        66.45 o
  -2   4   5        108.38        137.86        26.44 o
  -1   4   5        372.22        370.02        15.98 o
   0   4   5       2501.88       2693.60        82.17 o
   1   4   5      38788.95      37998.61       711.42 o
   2   4   5      22562.96      21800.29       451.77 o
   3   4   5       3591.89       3448.36        69.74 o
   4   4   5       8113.49       7778.71       184.81 o
   5   4   5       2668.47       2526.47        53.45 o
   6   4   5       3468.21       3594.85        86.55 o
   7   4   5       8480.48       8709.59       246.37 o
   8   4   5       3722.17       3958.89       103.64 o
   9   4   5        729.56        658.22        27.77 o
  10   4   5        291.56        299.72        10.36 o
  11   4   5        481.67        455.20        17.46 o
  12   4   5         28.90         31.00         5.83 o
  13   4   5        118.55        108.18        10.49 o
  14   4   5        118.54         85.04         9.50 o
  15   4   5        197.94        171.55        15.02 o
  16   4   5        199.83        250.08        16.92 o
  17   4   5        622.89        713.77        31.36 o
  18   4   5         96.15         81.12         6.83 o
 -13   5   5        763.12        771.54        44.95 o
 -12   5   5        349.33        334.62        19.44 o
 -11   5   5        422.01        437.79        19.88 o
 -10   5   5       1146.33       1256.61        37.04 o
  -9   5   5          1.41          5.04         6.04 o
  -8   5   5       1880.11       1875.97        54.02 o
  -7   5   5       2490.64       2440.92        61.60 o
  -6   5   5        166.80         84.98        10.83 o
  -5   5   5       6823.05       7064.66       210.54 o
  -4   5   5       6485.35       6770.14       199.39 o
  -3   5   5       2490.42       2264.52       113.64 o
  -2   5   5       3654.83       4057.34       105.01 o
  -1   5   5        556.15        685.09        19.76 o
   0   5   5      13480.28      13307.75       285.35 o
   1   5   5         33.86         21.15         4.11 o
   2   5   5       7849.96       7893.41       168.49 o
   3   5   5       1006.86       1102.71        26.51 o
   4   5   5        961.52        985.24        30.24 o
   5   5   5        830.87        859.70        28.03 o
   6   5   5       5378.43       5383.91       153.80 o
   7   5   5       9758.80       9723.28       232.04 o
   8   5   5        520.65        493.45        23.68 o
   9   5   5        108.18         52.78         8.21 o
  10   5   5        195.43        133.68         8.57 o
  11   5   5       4725.00       4381.76        86.23 o
  12   5   5       1182.93       1122.86        30.66 o
  13   5   5        305.78        290.26        15.58 o
  14   5   5         91.84        101.52        10.30 o
  15   5   5          5.77         17.33         8.05 o
  16   5   5         20.34          7.57         7.06 o
  17   5   5         39.65         30.28        15.29 o
  18   5   5         44.58         37.33         5.41 o
 -13   6   5        669.51        613.94        36.19 o
 -12   6   5        352.87        380.23        28.72 o
 -11   6   5        366.39        386.19        27.32 o
 -10   6   5        873.03        913.48        33.11 o
  -9   6   5        358.56        400.77        19.40 o
  -8   6   5        469.32        500.23        37.34 o
  -7   6   5        119.92        132.00        10.10 o
  -6   6   5       4167.30       4208.17       126.60 o
  -5   6   5       3540.61       3721.85        98.01 o
  -4   6   5        794.09        868.63        51.76 o
  -3   6   5       1582.09       1715.83        62.59 o
  -2   6   5        196.37        150.21        10.52 o
  -1   6   5        998.41       1113.36        29.02 o
   0   6   5       6056.83       6457.45       153.30 o
   1   6   5       1543.09       1504.43        36.10 o
   2   6   5       1461.61       1605.39        40.15 o
   3   6   5       5180.20       4904.31        98.66 o
   4   6   5        956.24        893.23        21.80 o
   5   6   5       1433.81       1557.44        44.17 o
   6   6   5       1350.44       1362.28        46.26 o
   7   6   5        690.41        638.44        34.82 o
   8   6   5       6753.02       7391.26       212.87 o
   9   6   5        664.02        689.69        51.62 o
  10   6   5        999.56        915.32        35.21 o
  11   6   5        355.34        353.89        12.61 o
  12   6   5         20.14         20.83         4.99 o
  13   6   5         43.88         45.64         7.97 o
  14   6   5        555.11        588.53        30.29 o
  15   6   5        579.39        535.41        28.26 o
  16   6   5        541.99        522.34        27.08 o
  17   6   5       1677.26       1696.15        64.26 o
  18   6   5        173.59        172.71        11.87 o
 -12   7   5        178.18        196.59        18.09 o
 -11   7   5        121.90        127.20        14.59 o
 -10   7   5         68.13         73.89         8.42 o
  -9   7   5        128.87        131.17        10.83 o
  -8   7   5       1438.14       1580.57        51.84 o
  -7   7   5       1210.69       1275.61        58.95 o
  -6   7   5        159.76        135.61        11.08 o
  -5   7   5         11.18         14.25         5.25 o
  -4   7   5        316.80        356.43        16.59 o
  -3   7   5        699.47        765.31        36.64 o
  -2   7   5          0.34          5.60         4.83 o
  -1   7   5       1382.87       1446.33        64.04 o
   0   7   5       8886.40       8484.70       205.47 o
   1   7   5       8040.55       8129.04       196.97 o
   2   7   5        423.34        382.56        17.00 o
   3   7   5       5375.17       5001.30       140.61 o
   4   7   5       1490.49       1276.49        32.45 o
   5   7   5       6432.59       5915.80       128.99 o
   6   7   5         88.57        166.94        11.26 o
   7   7   5      13290.43      13230.72       463.66 o
   8   7   5       3386.88       3097.66       102.83 o
   9   7   5       3474.15       3695.72       161.39 o
  10   7   5       3666.42       3823.02        76.71 o
  11   7   5        736.29        687.76        20.39 o
  12   7   5        818.00        746.41        25.54 o
  13   7   5       1317.24       1297.48        41.59 o
  14   7   5         63.91         54.69        10.19 o
  15   7   5        607.44        605.21        30.75 o
  16   7   5        134.35        121.55        14.59 o
  17   7   5       1413.92       1589.83        78.68 o
  18   7   5       1163.48       1167.93        90.59 o
 -11   8   5        148.55        143.47        16.81 o
 -10   8   5        190.22        212.78        12.40 o
  -9   8   5        147.65        155.82        11.56 o
  -8   8   5        998.82       1090.25        38.51 o
  -7   8   5        738.91        835.25        31.36 o
  -6   8   5        864.04        879.71        35.27 o
  -5   8   5         10.61         13.16         6.07 o
  -4   8   5        290.04        309.17        23.23 o
  -3   8   5        125.13        134.44        12.00 o
  -2   8   5        739.77        661.20        36.16 o
  -1   8   5       1948.74       1873.91        93.23 o
   0   8   5       7557.81       8146.82       229.48 o
   1   8   5       3845.60       4176.68       108.42 o
   2   8   5       2563.47       2895.00        78.14 o
   3   8   5        430.84        446.50        17.28 o
   4   8   5       1444.67       1499.71        51.49 o
   5   8   5        124.34        104.18         8.57 o
   6   8   5       1854.54       1853.75        48.36 o
   7   8   5        560.33        712.65        32.97 o
   8   8   5        311.43        373.70        20.98 o
   9   8   5        672.99        678.58        51.31 o
  10   8   5         73.69         71.46         7.38 o
  11   8   5        344.57        294.40        13.95 o
  12   8   5       1226.86       1228.16        36.20 o
  13   8   5        952.49        902.49        30.03 o
  14   8   5       1033.81       1001.10        44.41 o
  15   8   5        400.72        383.34        23.28 o
  16   8   5       1057.19       1031.14        44.37 o
  17   8   5        515.45        532.12        25.42 o
  18   8   5         87.68         69.86         7.80 o
 -11   9   5        108.90         72.07         8.00 o
 -10   9   5       1083.73       1187.90        46.83 o
  -9   9   5        229.87        226.40        13.32 o
  -8   9   5        865.60       1044.83        36.92 o
  -7   9   5        754.54        812.41        30.72 o
  -6   9   5         55.09         58.60        10.02 o
  -5   9   5        397.65        379.09        20.15 o
  -4   9   5        333.21        331.73        18.17 o
  -3   9   5       2683.23       2625.40        87.10 o
  -2   9   5        368.18        332.50        17.60 o
  -1   9   5       3120.73       2920.80        99.46 o
   0   9   5      10765.29      11075.41       309.87 o
   1   9   5       9462.85       9850.33       276.03 o
   2   9   5       4442.90       4225.63       110.55 o
   3   9   5       5697.51       5808.02       130.16 o
   4   9   5       1344.66       1451.58        50.77 o
   5   9   5        138.10        120.84        10.58 o
   6   9   5         91.78         91.11         7.94 o
   7   9   5       4886.11       5054.18       131.93 o
   8   9   5        735.68        868.62        35.41 o
   9   9   5       4696.18       4504.59       119.50 o
  10   9   5         74.80         69.99        10.50 o
  11   9   5        624.89        548.96        20.56 o
  12   9   5        351.03        383.58        17.24 o
  13   9   5        748.51        684.23        25.30 o
  14   9   5        167.06        167.22        15.68 o
  15   9   5       1306.53       1324.04        55.06 o
  16   9   5         40.84         39.62        10.01 o
  17   9   5       1295.79       1394.71       115.81 o
  18   9   5        333.92        368.32        16.85 o
 -10  10   5        225.28        205.53        14.71 o
  -9  10   5        120.40        140.07        13.89 o
  -8  10   5         45.53         48.48         8.26 o
  -7  10   5        206.57        226.48        18.09 o
  -6  10   5         48.10         61.77         8.25 o
  -5  10   5       2585.80       2741.66       100.08 o
  -4  10   5         43.62         40.05         6.85 o
  -3  10   5        181.80        153.03        11.05 o
  -2  10   5        304.72        253.30        11.56 o
  -1  10   5       3235.37       3302.29        71.44 o
   0  10   5       2510.45       2478.44        63.15 o
   1  10   5       1818.68       1895.21        58.32 o
   2  10   5       3604.28       3629.25        98.83 o
   3  10   5        258.78        232.14        15.62 o
   4  10   5       2634.42       2849.16        88.14 o
   5  10   5         71.02         46.93         7.50 o
   6  10   5       1573.26       1717.38        52.75 o
   7  10   5       2060.31       1992.68        71.78 o
   8  10   5          5.00         10.85         8.54 o
   9  10   5        457.11        450.88        20.88 o
  10  10   5         31.37         30.40         7.54 o
  11  10   5        361.16        361.33        23.14 o
  12  10   5        619.05        582.27        30.35 o
  13  10   5        232.63        226.30        26.50 o
  14  10   5         22.60         24.83         9.14 o
  15  10   5       2171.10       2335.11       151.24 o
  16  10   5         68.47         57.86        10.99 o
  17  10   5        338.73        357.83        18.05 o
  18  10   5         18.71         23.81         7.43 o
  -9  11   5        270.30        298.14        13.87 o
  -8  11   5         69.90         67.01         7.86 o
  -7  11   5       1920.01       2175.07        81.84 o
  -6  11   5        981.53       1010.44        60.33 o
  -5  11   5       1284.25       1373.60        46.27 o
  -4  11   5       3028.25       2956.37       106.16 o
  -3  11   5        334.18        330.94        14.54 o
  -2  11   5        750.26        718.39        22.63 o
  -1  11   5        352.71        343.30        13.92 o
   0  11   5        796.79        769.62        28.07 o
   1  11   5       2110.46       2043.45        52.59 o
   2  11   5        344.89        357.55        15.07 o
   3  11   5        192.44        204.39        15.59 o
   4  11   5        241.97        220.58        20.05 o
   5  11   5       1458.12       1308.32        49.67 o
   6  11   5       5379.21       5521.60       153.18 o
   7  11   5      18930.94      19069.33       790.35 o
   8  11   5      18737.12      18978.54       561.75 o
   9  11   5       3743.20       3721.13       122.50 o
  10  11   5       3589.27       3275.02        97.12 o
  11  11   5        359.85        413.95        24.32 o
  12  11   5       2493.34       2445.87       107.07 o
  13  11   5          8.41          9.92        11.56 o
  14  11   5        248.58        234.53        25.57 o
  15  11   5       1519.19       1661.60       199.69 o
  16  11   5        110.82        122.12        11.14 o
  17  11   5        451.84        585.69        44.60 o
  18  11   5         72.09         60.71        13.66 o
  -9  12   5        217.70        219.75        12.78 o
  -8  12   5         19.11         15.72         5.01 o
  -7  12   5        390.93        420.88        18.92 o
  -6  12   5        247.02        245.17        24.11 o
  -5  12   5        292.93        295.91        21.10 o
  -4  12   5         55.22         68.32         9.25 o
  -3  12   5        367.11        369.56        18.50 o
  -2  12   5        111.60        103.36         8.61 o
  -1  12   5        620.85        641.59        22.36 o
   0  12   5        825.02        802.82        27.08 o
   1  12   5       1443.32       1477.56        42.01 o
   2  12   5        494.71        531.02        29.60 o
   3  12   5          5.24          8.39         4.73 o
   4  12   5        105.73        103.96        12.64 o
   5  12   5        235.80        235.14        33.02 o
   6  12   5         13.46          8.58         7.54 o
   7  12   5       2674.53       2725.26       106.17 o
   8  12   5         56.63         53.36         7.01 o
   9  12   5        366.64        365.54        17.39 o
  10  12   5        106.96        134.70        13.85 o
  11  12   5         20.58         11.74        10.65 o
  12  12   5        723.40        710.04        44.12 o
  13  12   5        145.16        132.03        24.87 o
  14  12   5         95.16        138.46        24.52 o
  15  12   5        205.21        221.46        30.12 o
  16  12   5        855.75        938.46        42.73 o
  17  12   5         45.17         68.62         9.98 o
  18  12   5         29.96         41.12         7.35 o
  -8  13   5         30.56         20.55         7.12 o
  -7  13   5         50.52         47.83         7.96 o
  -6  13   5        246.74        254.50        34.15 o
  -5  13   5        229.91        239.48        17.98 o
  -4  13   5         56.77         32.22        13.66 o
  -3  13   5          3.50          8.45         8.18 o
  -2  13   5       1375.69       1402.43        46.82 o
  -1  13   5        291.91        296.78        14.50 o
   0  13   5          9.05          5.55         5.33 o
   1  13   5          5.03          8.24         5.41 o
   2  13   5          2.58          5.64         4.72 o
   3  13   5       1495.76       1420.11        47.74 o
   4  13   5        428.76        351.68        31.36 o
   5  13   5       1721.98       1769.02        70.04 o
   6  13   5       1759.25       1682.95        56.15 o
   7  13   5       4799.86       4881.93       148.84 o
   8  13   5       1575.00       1577.78        58.67 o
   9  13   5        412.62        386.81        35.23 o
  10  13   5        427.75        449.91        21.49 o
  11  13   5       1381.75       1418.19        50.23 o
  12  13   5         41.01         40.87         9.78 o
  13  13   5         24.15         33.66        10.21 o
  14  13   5        183.95        174.76        24.87 o
  15  13   5         72.05         98.03        10.07 o
  16  13   5        785.72        849.19        31.50 o
  17  13   5        697.96        704.31        26.07 o
  18  13   5        641.84        618.65        27.38 o
  -7  14   5        740.60        792.91        44.48 o
  -6  14   5        595.01        674.88        41.68 o
  -5  14   5        684.68        674.88        46.46 o
  -4  14   5        418.52        425.17        35.84 o
  -3  14   5        607.00        593.40        46.11 o
  -2  14   5        208.35        195.80        19.09 o
  -1  14   5         76.02         81.18        12.01 o
   0  14   5          6.07          8.30         7.59 o
   1  14   5        174.77        174.09        12.32 o
   2  14   5       4340.48       4256.39        98.81 o
   3  14   5       3821.73       3482.59       131.17 o
   4  14   5        906.25        769.53        38.70 o
   5  14   5       3126.55       3003.34       106.22 o
   6  14   5        698.88        624.92        29.21 o
   7  14   5          3.53          4.26         4.66 o
   8  14   5       1524.82       1577.35        49.38 o
   9  14   5         53.57         71.22         8.87 o
  10  14   5        689.50        767.48        35.80 o
  11  14   5        109.10        122.45        13.70 o
  12  14   5         26.70         26.10         7.27 o
  13  14   5        442.61        486.21        30.07 o
  14  14   5        895.90        862.25        33.36 o
  15  14   5        541.79        608.74        25.53 o
  16  14   5        379.34        412.85        18.97 o
  17  14   5        301.90        355.44        15.85 o
  18  14   5        440.44        372.05        24.52 o
  -6  15   5        172.96        150.16        13.37 o
  -5  15   5         80.53        118.96        15.06 o
  -4  15   5        378.99        378.05        21.09 o
  -3  15   5        647.79        646.51        46.70 o
  -2  15   5       1982.49       2039.70       113.71 o
  -1  15   5       1277.89       1386.70        57.55 o
   0  15   5          6.18          3.40         7.79 o
   1  15   5       2125.73       2125.78        95.55 o
   2  15   5        269.25        282.27        23.23 o
   3  15   5       1259.20       1130.74        49.64 o
   4  15   5       1077.35        959.86        39.46 o
   5  15   5        388.32        352.33        21.05 o
   6  15   5        970.29        902.26        28.61 o
   7  15   5        929.76        879.34        28.48 o
   8  15   5       1326.76       1274.18        47.42 o
   9  15   5       1765.66       1744.19        69.49 o
  10  15   5       2606.83       2883.66       139.68 o
  11  15   5       1767.18       1888.43        73.86 o
  12  15   5        489.00        520.47        28.68 o
  13  15   5        412.98        478.64        26.78 o
  14  15   5        604.80        727.99        34.82 o
  15  15   5       1843.76       1895.40        76.47 o
  16  15   5       1067.61       1184.49        47.21 o
  17  15   5        277.75        256.99        14.77 o
  -5  16   5        360.41        380.81        24.98 o
  -4  16   5         50.22         55.68        13.66 o
  -3  16   5        233.70        223.12        15.28 o
  -2  16   5         50.14         35.72        12.96 o
  -1  16   5        204.99        256.60        28.13 o
   0  16   5       1147.11       1166.83        73.20 o
   1  16   5          0.32          0.87         8.75 o
   2  16   5         26.42         25.11         7.21 o
   3  16   5         33.94         30.96         6.16 o
   4  16   5          0.71          1.61         5.45 o
   5  16   5         14.27         12.71         6.58 o
   6  16   5        181.57        183.33        13.74 o
   7  16   5         90.31         83.81         9.52 o
   8  16   5        464.58        413.62        20.34 o
   9  16   5         62.10         60.89         8.35 o
  10  16   5        457.85        483.59        30.12 o
  11  16   5        533.75        571.13        24.72 o
  12  16   5         28.51         32.36         9.22 o
  13  16   5         36.31         33.90         9.51 o
  14  16   5          0.80          0.34         7.49 o
  15  16   5         54.21         76.44         9.90 o
  16  16   5          7.07          3.51         4.27 o
  17  16   5         31.31         35.89         5.61 o
  -4  17   5        384.34        409.94        53.53 o
  -3  17   5         31.66         29.61         5.83 o
  -2  17   5        318.35        314.43        18.04 o
  -1  17   5        791.27        742.71        50.08 o
   0  17   5         81.21         81.49        16.34 o
   1  17   5        219.31        190.40        24.05 o
   2  17   5         11.21          9.11        12.02 o
   3  17   5        384.02        395.43        19.31 o
   4  17   5        588.94        627.82        26.08 o
   5  17   5       5492.57       5619.29       159.24 o
   6  17   5       1305.70       1328.64        45.42 o
   7  17   5         34.12         27.04         7.17 o
   8  17   5        212.86        227.28        14.41 o
   9  17   5       2473.24       2489.51        75.85 o
  10  17   5       1248.69       1332.75        55.39 o
  11  17   5        337.98        363.40        18.30 o
  12  17   5        245.68        269.65        19.43 o
  13  17   5        217.35        240.43        19.41 o
  14  17   5        453.73        478.68        22.88 o
  15  17   5        181.51        140.06        13.25 o
  16  17   5          0.33         -0.70         4.29 o
  -2  18   5        175.78        165.53        11.12 o
  -1  18   5         23.84         16.96         5.81 o
   0  18   5        232.79        184.50        13.61 o
   1  18   5        261.15        260.57        26.27 o
   2  18   5         29.53         38.64        13.08 o
   3  18   5         28.12         34.50         6.85 o
   4  18   5          1.76         14.75         6.15 o
   5  18   5        487.99        503.03        22.18 o
   6  18   5          0.64          3.96         6.03 o
   7  18   5          5.71          0.21         6.14 o
   8  18   5        156.37        144.93        11.32 o
   9  18   5         76.12         84.20         9.61 o
  10  18   5         21.09         12.81         6.97 o
  11  18   5         29.04         20.79         8.35 o
  12  18   5        241.04        228.42        20.66 o
  13  18   5          0.22         -1.03         5.61 o
  14  18   5         57.06         36.57         6.89 o
  15  18   5         85.97         69.81         7.54 o
  -1  19   5        754.52        659.60        52.36 o
   0  19   5        362.19        312.70        26.79 o
   1  19   5        371.53        365.98        35.96 o
   2  19   5         39.84         68.29        13.54 o
   3  19   5        465.92        446.89        34.91 o
   4  19   5        787.43        795.45        47.92 o
   5  19   5          6.45         12.76         5.84 o
   6  19   5        147.25        116.53        11.06 o
   7  19   5        128.05        117.64        10.19 o
   8  19   5         66.42         70.61         8.24 o
   9  19   5         13.65          9.49         7.71 o
  10  19   5          1.54         -2.57         5.78 o
  11  19   5        117.00         99.67        10.39 o
  12  19   5        666.58        629.24        45.65 o
  13  19   5        174.44        143.61         9.01 o
  14  19   5         70.29         54.44         5.43 o
   1  20   5        300.38        242.70        22.65 o
   2  20   5         45.81         33.85         9.46 o
   3  20   5        193.60        186.79        19.03 o
   4  20   5         17.36         24.63         9.69 o
   5  20   5         64.43         44.47         7.41 o
   6  20   5       1195.76       1157.02        46.15 o
   7  20   5        529.29        502.82        24.59 o
   8  20   5        141.76        156.74        12.53 o
   9  20   5         18.00         10.37         5.64 o
  10  20   5        364.44        337.35        21.48 o
  11  20   5        215.73        162.43        11.84 o
  12  20   5         49.01         50.61         6.92 o
  13  20   5          0.30          1.52         3.79 o
   4  21   5          0.02         -2.45         5.72 o
   5  21   5         62.18         39.58         8.99 o
   6  21   5          6.83         17.04         7.82 o
   7  21   5         19.37         25.69         5.60 o
   8  21   5        599.21        552.53        31.05 o
   9  21   5       1570.85       1457.44        70.45 o
  10  21   5         55.31         47.05         6.18 o
  11  21   5        305.52        308.65        15.30 o
  -7 -17   6          0.11          5.53         3.76 o
  -6 -17   6         52.50         62.22         9.11 o
  -5 -17   6          6.14          3.78         3.92 o
  -4 -17   6        397.04        554.59       202.25 o
  -3 -17   6          1.75         80.71        65.32 o
  -2 -17   6          3.23         15.70         3.66 o
  -1 -17   6         47.88         34.53         4.13 o
 -10 -16   6        456.29        439.95        22.18 o
  -9 -16   6         47.66         49.69         5.90 o
  -8 -16   6        829.96        948.25        62.75 o
  -7 -16   6       1104.37       1306.66        91.00 o
  -6 -16   6       1400.74       1679.60        88.37 o
  -5 -16   6        306.97        425.42        20.55 o
  -4 -16   6        728.80        893.28        38.72 o
  -3 -16   6        671.48        774.86        24.84 o
  -2 -16   6        307.84        317.73        13.78 o
  -1 -16   6        782.95        777.28        45.41 o
   0 -16   6        154.53        158.99         9.82 o
   1 -16   6        441.48        416.30        15.42 o
   2 -16   6        225.53        209.90        16.81 o
 -11 -15   6          3.48          5.56         3.71 o
 -10 -15   6          0.55         -0.37         4.46 o
  -9 -15   6          0.83         -2.22         4.11 o
  -8 -15   6         20.01         16.93         4.80 o
  -7 -15   6         63.31         56.16         8.17 o
  -6 -15   6         71.42        509.63        40.80 o
  -5 -15   6        193.54        193.56         9.73 o
  -4 -15   6        241.00        220.14        10.55 o
  -3 -15   6         54.33         61.56         5.51 o
  -2 -15   6        434.04        499.38        17.42 o
  -1 -15   6        118.89        123.73         8.92 o
   0 -15   6          0.02          1.48         4.86 o
   1 -15   6         16.82         33.85         7.24 o
   2 -15   6        201.05        225.42        14.14 o
   3 -15   6         95.99         88.70         8.37 o
   4 -15   6          0.25          1.28         5.49 o
 -12 -14   6        690.98        706.35        27.78 o
 -11 -14   6         50.83         35.72         5.73 o
 -10 -14   6        522.62        440.40        60.18 o
  -9 -14   6       1814.97       1629.55        58.35 o
  -8 -14   6         47.51         43.57         7.48 o
  -7 -14   6        405.77        380.27        19.39 o
  -6 -14   6        303.10        412.23        47.98 o
  -5 -14   6        240.67        233.25         8.68 o
  -4 -14   6          8.65         17.05         4.60 o
  -3 -14   6        180.11        191.44        11.07 o
  -2 -14   6        404.32        423.49        19.65 o
  -1 -14   6        147.57        170.45         8.69 o
   0 -14   6        895.43        981.60        33.55 o
   1 -14   6        404.13        416.56        18.02 o
   2 -14   6       1138.31       1115.40        65.49 o
   3 -14   6        434.22        392.23        41.68 o
   4 -14   6        109.55         85.57        19.44 o
   5 -14   6        187.51        164.67        10.72 o
   6 -14   6        335.17        278.58        13.37 o
 -13 -13   6          0.37          7.05         3.44 o
 -12 -13   6        630.84        563.41        57.67 o
 -11 -13   6        175.72        139.82        10.98 o
 -10 -13   6          3.66          0.46         5.68 o
  -9 -13   6         28.22         30.16         6.04 o
  -8 -13   6       1070.60        977.11        35.87 o
  -7 -13   6        185.28        279.72        97.80 o
  -6 -13   6        292.22        329.13        12.78 o
  -5 -13   6        269.35        292.44        15.11 o
  -4 -13   6        894.99        971.25        22.27 o
  -3 -13   6       1877.80       1955.62        39.36 o
  -2 -13   6       1089.82       1118.03        40.65 o
  -1 -13   6       2090.84       2158.60        72.57 o
   0 -13   6        158.20        164.39        10.94 o
   1 -13   6        314.22        332.68        20.03 o
   2 -13   6        238.65        213.19        15.34 o
   3 -13   6        587.92        569.11        41.09 o
   4 -13   6        450.96        398.91        32.57 o
   5 -13   6        129.45        121.36        14.30 o
   6 -13   6        218.50        196.27        27.03 o
   7 -13   6          1.30          4.54         3.65 o
 -13 -12   6         61.79         64.07         6.81 o
 -12 -12   6        123.24        113.06         9.86 o
 -11 -12   6         67.10         60.93         8.67 o
 -10 -12   6       1900.37       1730.42        65.91 o
  -9 -12   6       2257.07       2184.14        81.22 o
  -8 -12   6       1719.54       1645.53        54.48 o
  -7 -12   6        408.37        411.72        20.31 o
  -6 -12   6         57.46         71.89         8.21 o
  -5 -12   6       2265.94       2430.94        51.74 o
  -4 -12   6       4614.61       4679.18        86.22 o
  -3 -12   6       1591.17       1771.17        39.39 o
  -2 -12   6       3298.96       3568.61        80.66 o
  -1 -12   6        817.50        903.95        40.76 o
   0 -12   6       1348.07       1443.88        85.01 o
   1 -12   6          8.83         12.92         5.10 o
   2 -12   6          0.86          7.36         7.41 o
   3 -12   6          1.68          1.87        11.32 o
   4 -12   6        570.34        554.03        27.94 o
   5 -12   6         23.65         38.00         7.59 o
   6 -12   6         19.33         25.00         6.42 o
   7 -12   6       1015.83       1043.41        66.25 o
   8 -12   6        419.27        355.10        18.85 o
 -14 -11   6         10.36         12.53         4.20 o
 -13 -11   6         58.95         42.06         8.41 o
 -12 -11   6         25.58         10.69         5.95 o
 -11 -11   6         56.19         41.95         8.14 o
 -10 -11   6       2079.10       1939.94        73.63 o
  -9 -11   6        165.59        118.71        13.17 o
  -8 -11   6         81.44         97.32        14.30 o
  -7 -11   6         41.44         31.66         6.51 o
  -6 -11   6         78.99         76.80         7.78 o
  -5 -11   6        296.18        266.93        11.48 o
  -4 -11   6        435.29        419.73        13.39 o
  -3 -11   6          0.34          2.44         3.95 o
  -2 -11   6          0.58         -2.48         3.91 o
  -1 -11   6        168.73        159.05         8.70 o
   0 -11   6         20.53         20.06         5.19 o
   1 -11   6         30.74         37.69         6.05 o
   2 -11   6        527.78        561.95        26.80 o
   3 -11   6       1781.44       1654.20        92.98 o
   4 -11   6        117.74        104.13        11.86 o
   5 -11   6         10.66         19.50         8.02 o
   6 -11   6        437.84        381.63        22.11 o
   7 -11   6         23.64         28.79         6.55 o
   8 -11   6         32.86         35.23         5.31 o
   9 -11   6        159.17        148.51         8.42 o
 -14 -10   6         27.24         21.04         4.78 o
 -13 -10   6         68.87         53.38         7.68 o
 -12 -10   6        230.89        225.43        15.76 o
 -11 -10   6       2171.91       1968.46        86.10 o
 -10 -10   6       4166.82       4134.81       501.81 o
  -9 -10   6       5110.60       5913.71       191.82 o
  -8 -10   6        302.79        304.98        29.36 o
  -7 -10   6        240.59        257.84        13.69 o
  -6 -10   6       1230.96       1355.85        46.75 o
  -5 -10   6       1752.40       1809.81        32.44 o
  -4 -10   6          7.54          6.22         3.62 o
  -3 -10   6        247.98        221.21         9.21 o
  -2 -10   6       2021.97       2017.15        47.81 o
  -1 -10   6       2560.87       2585.00        89.13 o
   0 -10   6         91.93         97.12         7.80 o
   1 -10   6       1593.11       1663.09        93.62 o
   2 -10   6        628.22        686.12        37.63 o
   3 -10   6        727.32        713.81        34.52 o
   4 -10   6         34.37         16.12         7.38 o
   5 -10   6       1370.71       1197.41        51.24 o
   6 -10   6       4331.13       3965.86       151.82 o
   7 -10   6       2571.98       2437.52        91.09 o
   8 -10   6        585.42        540.58        51.77 o
   9 -10   6        974.53        971.06        53.38 o
  10 -10   6        959.98        939.33        36.89 o
 -14  -9   6        372.97        314.10        17.39 o
 -13  -9   6         13.07         16.99         6.19 o
 -12  -9   6        889.94        870.60        48.80 o
 -11  -9   6        561.31        500.68        58.66 o
 -10  -9   6       1196.47       1147.37       149.14 o
  -9  -9   6       1255.47       1640.29       100.34 o
  -8  -9   6        903.43       1324.37        89.13 o
  -7  -9   6        452.19        541.33        22.58 o
  -6  -9   6        136.90        163.39        10.50 o
  -5  -9   6        772.25        812.81        17.18 o
  -4  -9   6        840.12        804.84        16.39 o
  -3  -9   6        897.05        871.35        18.64 o
  -2  -9   6        443.67        438.21        13.88 o
  -1  -9   6       2920.40       3026.46        80.37 o
   0  -9   6         31.50         31.66         4.26 o
   1  -9   6          5.93          7.93         4.38 o
   2  -9   6        230.82        200.40        10.44 o
   3  -9   6       1715.03       1738.11        85.95 o
   4  -9   6        159.05        152.74        11.09 o
   5  -9   6         81.94         93.63        10.18 o
   6  -9   6        136.89        109.02        10.78 o
   7  -9   6          0.35          4.92         6.09 o
   8  -9   6          4.38         10.68         7.55 o
   9  -9   6         12.06         26.33         8.23 o
  10  -9   6         33.39         27.42         5.34 o
  11  -9   6         88.92         94.61         6.82 o
 -15  -8   6        371.24        253.61        12.34 o
 -14  -8   6        435.69        431.83        20.76 o
 -13  -8   6        381.70        363.66        20.06 o
 -12  -8   6         39.17         43.72         8.38 o
 -11  -8   6        229.84        178.34        14.42 o
 -10  -8   6        199.59        216.30        32.51 o
  -9  -8   6        119.13        146.70        71.33 o
  -8  -8   6        109.16        101.61        12.83 o
  -7  -8   6        721.99        695.66        25.77 o
  -6  -8   6       1096.26       1109.37        39.49 o
  -5  -8   6        122.24        131.39         5.86 o
  -4  -8   6       2247.62       2296.68        36.66 o
  -3  -8   6       1718.77       1723.23        27.52 o
  -2  -8   6       8566.50       8074.08       209.89 o
  -1  -8   6       2362.09       2210.85        84.15 o
   0  -8   6       3504.81       3679.57       117.09 o
   1  -8   6       1595.91       1581.21        55.84 o
   2  -8   6       1309.72       1354.15        53.71 o
   3  -8   6        965.67        968.07        30.16 o
   4  -8   6        445.25        368.60        14.44 o
   5  -8   6       2976.61       2942.58       113.97 o
   6  -8   6        643.39        697.55        26.37 o
   7  -8   6        345.09        322.43        21.48 o
   8  -8   6        452.19        486.37        26.97 o
   9  -8   6        700.53        704.36        72.79 o
  10  -8   6        342.36        325.07        22.52 o
  11  -8   6          6.84         14.53         4.46 o
  12  -8   6        625.59        636.21        75.88 o
 -15  -7   6        181.88        135.45         9.15 o
 -14  -7   6          2.26          2.33         4.95 o
 -13  -7   6         11.62          0.23         8.35 o
 -12  -7   6         31.67         31.96         8.12 o
 -11  -7   6        291.85        259.78        18.14 o
 -10  -7   6          8.96          3.73         5.98 o
  -9  -7   6         37.88         31.24         6.05 o
  -8  -7   6        834.22        960.35        49.58 o
  -7  -7   6        521.62        539.74        39.38 o
  -6  -7   6        983.90        993.48        24.44 o
  -5  -7   6        736.18        753.96        17.27 o
  -4  -7   6       1128.45       1096.79        21.76 o
  -3  -7   6       2048.64       2217.35        50.51 o
  -2  -7   6          8.98          8.24         5.85 o
  -1  -7   6        186.22        234.12        15.19 o
   0  -7   6        334.13        297.67        19.29 o
   1  -7   6        400.82        352.38        16.12 o
   2  -7   6       1450.86       1733.00        74.50 o
   3  -7   6        628.74        628.16        17.65 o
   4  -7   6       1907.42       2051.45        98.81 o
   5  -7   6        126.65        107.52        10.65 o
   6  -7   6         61.94         48.94         8.25 o
   7  -7   6        643.03        578.62        37.22 o
   8  -7   6        300.06        317.62        25.92 o
   9  -7   6        119.42        108.40        13.78 o
  10  -7   6        588.42        469.59        41.91 o
  11  -7   6        621.52        539.72        28.90 o
  12  -7   6         28.40         20.38         6.11 o
  13  -7   6         26.06         18.55         4.79 o
 -15  -6   6         95.50         87.85         7.72 o
 -14  -6   6        343.49        266.00        12.92 o
 -13  -6   6         55.88         38.43         6.58 o
 -12  -6   6         18.68         11.73         5.63 o
 -11  -6   6        953.61        891.20        45.41 o
 -10  -6   6       1124.84       1220.93        40.13 o
  -9  -6   6        445.40        433.21        20.31 o
  -8  -6   6       1655.59       1786.04        67.09 o
  -7  -6   6       1036.12       1188.86        54.74 o
  -6  -6   6       5293.87       5672.02       127.98 o
  -5  -6   6       1054.18       1157.96        25.11 o
  -4  -6   6       1193.28       1221.31        39.91 o
  -3  -6   6       3643.87       3258.35       101.10 o
  -2  -6   6       8175.14       8445.77       209.66 o
  -1  -6   6       9090.33       9741.20       211.70 o
   0  -6   6        747.34        728.84        27.48 o
   1  -6   6        307.22        273.67        17.67 o
   2  -6   6         27.47         12.43         5.83 o
   3  -6   6        970.19       1260.91        39.00 o
   4  -6   6       1525.47       1560.71        52.65 o
   5  -6   6        431.30        366.73        24.11 o
   6  -6   6        596.81        614.57        27.41 o
   7  -6   6        195.61        206.92        14.89 o
   8  -6   6          3.87         -1.68         6.23 o
   9  -6   6          3.74          2.64         7.48 o
  10  -6   6         86.51        121.42        17.92 o
  11  -6   6        642.52        641.66        30.61 o
  12  -6   6       1009.02        986.94        57.02 o
  13  -6   6        725.30        691.71        37.17 o
  14  -6   6        286.44        270.57        10.96 o
 -15  -5   6         20.39         14.47         3.75 o
 -14  -5   6         62.18         40.36         8.12 o
 -13  -5   6          5.31         10.80         5.66 o
 -12  -5   6        220.05        185.27        15.19 o
 -11  -5   6        957.80        997.82        32.36 o
 -10  -5   6       1431.03       1391.24        42.46 o
  -9  -5   6        587.06        578.28        18.09 o
  -8  -5   6          2.12          7.08         3.94 o
  -7  -5   6        629.01        694.25        29.28 o
  -6  -5   6         96.47         77.02         5.37 o
  -5  -5   6         49.99         64.07         8.95 o
  -4  -5   6         12.70          5.19         5.61 o
  -3  -5   6         43.44         81.72        12.20 o
  -2  -5   6       2568.00       3101.67        70.63 o
  -1  -5   6        729.32        893.19        24.54 o
   0  -5   6        669.43        714.53        24.66 o
   1  -5   6       1146.32       1291.00        43.87 o
   2  -5   6        634.76        727.68        22.92 o
   3  -5   6        387.36        422.08        16.69 o
   4  -5   6        148.34        182.33        14.80 o
   5  -5   6        383.09        366.95        16.71 o
   6  -5   6          4.67         14.00         5.76 o
   7  -5   6         31.04         52.82         9.46 o
   8  -5   6         13.08         16.92         7.39 o
   9  -5   6       1322.17       1316.65        59.61 o
  10  -5   6        401.35        392.85        32.57 o
  11  -5   6         62.46         68.49        11.41 o
  12  -5   6          4.33          3.75         5.33 o
  13  -5   6         36.70         38.42         8.70 o
  14  -5   6         66.75         57.06         5.78 o
 -15  -4   6         68.89         59.96         7.17 o
 -14  -4   6         67.50         56.46         6.62 o
 -13  -4   6       1678.65       1679.11        69.59 o
 -12  -4   6        674.66        683.75        26.98 o
 -11  -4   6        192.95        207.55        14.06 o
 -10  -4   6        104.44        110.95        10.07 o
  -9  -4   6          8.06         11.33         5.65 o
  -8  -4   6        252.83        257.52        11.42 o
  -7  -4   6         99.30        134.23         9.60 o
  -6  -4   6          3.00         20.21         3.74 o
  -5  -4   6        417.37        364.20        18.69 o
  -4  -4   6          3.91          4.03         4.72 o
  -3  -4   6       7157.82       8094.92       224.36 o
  -2  -4   6        428.28        496.71        30.65 o
  -1  -4   6       3080.40       3460.14        69.32 o
   0  -4   6       1114.86       1110.22        32.97 o
   1  -4   6          1.04          7.21         4.09 o
   2  -4   6       1435.34       1503.25        41.28 o
   3  -4   6        199.81        319.21        12.56 o
   4  -4   6       4692.84       4541.72       105.53 o
   5  -4   6       7356.63       7558.30       217.16 o
   6  -4   6      11780.99      12534.49       298.74 o
   7  -4   6       9494.45       9625.44       658.42 o
   8  -4   6       1893.36       1856.80       118.78 o
   9  -4   6       3981.80       4196.51       130.77 o
  10  -4   6       1643.90       1720.41        88.90 o
  11  -4   6        730.36        756.95        49.62 o
  12  -4   6        840.59        807.81        36.69 o
  13  -4   6        118.20        122.77         9.88 o
  14  -4   6          3.52          9.86         6.08 o
  15  -4   6          3.91          1.30         3.62 o
 -15  -3   6       1596.73       1398.33        72.73 o
 -14  -3   6         85.96         90.37        10.51 o
 -13  -3   6         70.52         79.10         7.25 o
 -12  -3   6        484.98        460.34        25.67 o
 -11  -3   6         51.49         66.39         8.51 o
 -10  -3   6        900.66        944.84        31.33 o
  -9  -3   6       1564.24       1699.89        40.55 o
  -8  -3   6       1046.52       1075.68        26.66 o
  -7  -3   6        149.01        146.76         9.40 o
  -6  -3   6        899.87        890.30        45.49 o
  -5  -3   6        396.79        442.49        22.98 o
  -4  -3   6        215.75        206.81        14.02 o
  -3  -3   6        507.07        603.97        29.76 o
  -2  -3   6        326.87        339.47        13.04 o
  -1  -3   6         83.22         62.99         6.42 o
   0  -3   6         28.98         23.72         3.61 o
   1  -3   6         87.61        107.05         6.47 o
   2  -3   6         13.67         17.14         4.61 o
   3  -3   6        206.76        262.91        10.71 o
   4  -3   6       1250.46       1405.80        43.70 o
   5  -3   6        480.00        552.05        23.54 o
   6  -3   6       2649.56       2659.24        87.69 o
   7  -3   6        805.01        773.58        28.92 o
   8  -3   6       2238.79       2453.50       111.14 o
   9  -3   6        135.76        125.28        12.02 o
  10  -3   6        393.65        355.10        22.75 o
  11  -3   6        147.66        186.67        21.36 o
  12  -3   6         97.34         99.67        11.64 o
  13  -3   6        194.30        209.25        15.47 o
  14  -3   6          1.02          7.82         9.22 o
  15  -3   6         12.35          6.61         4.47 o
 -15  -2   6         16.83         14.26         4.42 o
 -14  -2   6        162.90        132.77         9.02 o
 -13  -2   6         13.59          6.69         5.72 o
 -12  -2   6          2.82          0.45         6.29 o
 -11  -2   6        502.23        469.04        27.49 o
 -10  -2   6       1761.23       1772.46        59.01 o
  -9  -2   6       1803.48       1916.00        43.37 o
  -8  -2   6          0.90          2.49         3.65 o
  -7  -2   6        281.91        247.69        10.01 o
  -6  -2   6        879.92        770.86        36.44 o
  -5  -2   6          1.66          5.88         6.40 o
  -4  -2   6       1208.36       1125.06        39.46 o
  -3  -2   6        978.35        764.68        25.15 o
  -2  -2   6      12301.40      12694.46       270.16 o
  -1  -2   6       9050.67       8487.40       167.33 o
   0  -2   6        919.32        824.36        20.98 o
   1  -2   6        777.14        625.90        15.23 o
   2  -2   6        496.71        626.79        18.97 o
   3  -2   6         35.03         23.48         5.04 o
   4  -2   6       1515.00       1526.53        45.31 o
   5  -2   6      13360.18      14887.08       352.27 o
   6  -2   6        463.02        507.52        22.57 o
   7  -2   6       2781.21       2838.29       112.97 o
   8  -2   6          8.79         12.06         6.16 o
   9  -2   6          1.06          5.93         5.52 o
  10  -2   6         38.13         37.04         7.76 o
  11  -2   6       1314.24       1383.84        53.36 o
  12  -2   6        435.48        461.32        25.30 o
  13  -2   6        294.67        339.60        28.72 o
  14  -2   6         42.68         36.07        11.32 o
  15  -2   6        980.03       1054.41        59.54 o
  16  -2   6        142.51        140.26        10.14 o
 -14  -1   6        174.77        143.79        18.15 o
 -13  -1   6        115.92        110.09        11.80 o
 -12  -1   6         10.49         11.50         6.37 o
 -11  -1   6         61.64         77.51         9.47 o
 -10  -1   6         47.55         49.86         6.72 o
  -9  -1   6        213.81        205.16         9.61 o
  -8  -1   6       1153.94       1248.93        44.98 o
  -7  -1   6         81.23         64.24         5.17 o
  -6  -1   6         23.42         13.16         7.37 o
  -5  -1   6        157.16        167.32        14.09 o
  -4  -1   6        663.52        616.61        32.29 o
  -3  -1   6      13984.46      15157.66       293.36 o
  -2  -1   6       2096.65       2025.56        46.37 o
  -1  -1   6         36.56         49.70         4.74 o
   0  -1   6        725.49        715.41        19.91 o
   1  -1   6        510.39        448.64        12.64 o
   2  -1   6         29.88         64.55         5.60 o
   3  -1   6       1325.62       1438.30        34.13 o
   4  -1   6        331.38        330.12        12.67 o
   5  -1   6       1356.31       1630.99        47.90 o
   6  -1   6         56.13         34.70         7.28 o
   7  -1   6       1137.18       1146.28        44.45 o
   8  -1   6        142.88        185.74        29.89 o
   9  -1   6        633.97        702.79        42.39 o
  10  -1   6          0.49          3.07         6.05 o
  11  -1   6         57.54         68.93        14.51 o
  12  -1   6          0.27          2.14         6.00 o
  13  -1   6         77.97         90.94        15.64 o
  14  -1   6       1560.93       1578.11        87.32 o
  15  -1   6        233.92        281.00        24.28 o
  16  -1   6        407.27        486.76        23.24 o
 -14   0   6          9.41          5.33         5.65 o
 -13   0   6        171.51        150.74        13.41 o
 -12   0   6       1368.57       1390.42        62.22 o
 -11   0   6       1180.69       1205.17        81.25 o
 -10   0   6       2039.82       2124.75        57.00 o
  -9   0   6         20.77         12.66         4.21 o
  -8   0   6        359.99        341.02        12.63 o
  -7   0   6       1810.44       1786.02        41.52 o
  -6   0   6       2095.80       2005.43        77.91 o
  -5   0   6       1728.64       1570.98        47.78 o
  -4   0   6       3286.98       3256.16        80.72 o
  -3   0   6       4574.65       4417.81        92.50 o
  -2   0   6      10049.85       9917.10       179.93 o
  -1   0   6       1830.40       1784.38        33.12 o
   0   0   6       1125.55       1322.90        37.65 o
   1   0   6        566.56        587.09        17.32 o
   2   0   6       2864.02       2808.13        59.76 o
   3   0   6       2778.70       2761.88        64.12 o
   4   0   6       1871.08       1910.16        46.90 o
   5   0   6        254.69        216.68        13.82 o
   6   0   6        136.13         92.07         9.62 o
   7   0   6        252.85        335.17        26.22 o
   8   0   6       2634.42       2515.99        82.63 o
   9   0   6       1748.48       1943.71        84.40 o
  10   0   6        672.58        708.16        33.35 o
  11   0   6        193.42        201.04        13.00 o
  12   0   6        294.15        288.73        24.34 o
  13   0   6        461.46        607.64        42.96 o
  14   0   6       1096.09       1109.74        66.19 o
  15   0   6        612.83        661.22        43.54 o
  16   0   6         31.06         25.18         9.16 o
  17   0   6        152.09        161.06        23.41 o
 -14   1   6          1.78          3.19         7.24 o
 -13   1   6        294.65        302.58        18.55 o
 -12   1   6        251.67        281.93        19.52 o
 -11   1   6         17.23         10.96         6.79 o
 -10   1   6        235.02        204.11        13.68 o
  -9   1   6       1795.38       1860.71        73.06 o
  -8   1   6       1631.42       1593.23        46.22 o
  -7   1   6        244.43        220.29        10.62 o
  -6   1   6          0.41         -1.48         5.30 o
  -5   1   6          1.35          4.87         8.60 o
  -4   1   6        248.37        227.00        17.38 o
  -3   1   6        193.85        200.73        13.66 o
  -2   1   6       4010.65       4230.83        87.87 o
  -1   1   6       1111.15       1252.06        27.82 o
   0   1   6      10035.62      10655.50       224.96 o
   1   1   6        113.07        118.21         6.14 o
   2   1   6       4970.56       4699.05        81.51 o
   3   1   6        586.27        599.76        15.70 o
   4   1   6        750.20        817.69        21.23 o
   5   1   6       2276.47       2573.91        66.95 o
   6   1   6        293.69        376.18        18.82 o
   7   1   6       3318.46       3469.81        92.18 o
   8   1   6        173.50        175.47        13.35 o
   9   1   6       1014.34       1044.82        52.42 o
  10   1   6        444.34        447.32        39.69 o
  11   1   6         10.59          9.95         6.53 o
  12   1   6        400.44        410.47        27.93 o
  13   1   6        235.25        238.50        24.98 o
  14   1   6        723.89        691.57        47.16 o
  15   1   6        178.29        153.51        14.30 o
  16   1   6         31.76         42.32         8.81 o
  17   1   6         71.80         68.89         7.84 o
 -14   2   6         60.63         39.58         9.11 o
 -13   2   6         68.90         88.02        14.24 o
 -12   2   6        298.81        332.10        23.69 o
 -11   2   6         24.03         24.27         5.91 o
 -10   2   6         34.28         28.45         6.89 o
  -9   2   6        562.62        551.65        27.17 o
  -8   2   6        847.96        925.23        38.05 o
  -7   2   6        713.65        719.66        27.34 o
  -6   2   6       2135.84       2362.83        78.59 o
  -5   2   6        249.94        285.23        26.79 o
  -4   2   6        853.26        968.63        51.38 o
  -3   2   6       1720.35       1852.97        57.71 o
  -2   2   6        186.65        139.19        10.25 o
  -1   2   6       1168.74       1052.36        25.79 o
   0   2   6       1313.47       1035.86        25.34 o
   1   2   6        991.19       1047.93        22.16 o
   2   2   6       3057.58       3369.89        64.22 o
   3   2   6       2160.16       2130.81        42.82 o
   4   2   6       1247.77       1145.48        26.98 o
   5   2   6         48.75         26.75         4.14 o
   6   2   6       5146.64       4828.86       106.53 o
   7   2   6      16834.17      17305.79       396.78 o
   8   2   6      15110.90      15316.27       466.36 o
   9   2   6       5392.18       5351.01       202.06 o
  10   2   6         37.94         54.74         8.73 o
  11   2   6        764.89        835.07        34.07 o
  12   2   6          7.69          5.71         4.94 o
  13   2   6       1509.54       1450.70        58.98 o
  14   2   6        151.69        175.78        15.56 o
  15   2   6         56.53         32.49         7.04 o
  16   2   6          2.71          1.14         5.33 o
  17   2   6         20.79         15.41         8.29 o
 -13   3   6        197.93        207.27        13.71 o
 -12   3   6         54.51         71.75        10.92 o
 -11   3   6        115.99        159.69        11.88 o
 -10   3   6        211.77        256.37        23.23 o
  -9   3   6       3271.92       3444.75       123.59 o
  -8   3   6        252.90        255.39        14.13 o
  -7   3   6        590.25        574.94        22.16 o
  -6   3   6        278.52        290.06        12.79 o
  -5   3   6        595.60        606.51        32.11 o
  -4   3   6       5301.78       5379.43       160.22 o
  -3   3   6        138.03        133.74        13.28 o
  -2   3   6       3480.55       3199.12        98.29 o
  -1   3   6       1921.93       1980.35        64.31 o
   0   3   6      12828.26      12453.88       348.90 o
   1   3   6        769.38        886.69        20.71 o
   2   3   6        243.25        250.34         9.05 o
   3   3   6       4565.63       4625.26        91.93 o
   4   3   6          3.99         12.14         3.26 o
   5   3   6        534.74        501.54        13.92 o
   6   3   6         15.99         13.59         4.01 o
   7   3   6        399.42        345.61        15.31 o
   8   3   6       3057.62       3081.99        88.25 o
   9   3   6       3064.81       2999.78       156.62 o
  10   3   6       3659.76       3722.05       104.55 o
  11   3   6        164.09        159.04         9.77 o
  12   3   6         44.84         49.85         6.66 o
  13   3   6         24.61         22.97         6.83 o
  14   3   6          0.04          3.24         6.32 o
  15   3   6         81.52         88.35         9.16 o
  16   3   6        551.65        604.29        23.94 o
  17   3   6          2.68         -1.22         4.61 o
  18   3   6         15.02          6.07         6.30 o
 -13   4   6          2.28         -0.49         4.82 o
 -12   4   6         63.46         59.03         8.66 o
 -11   4   6       1188.63       1201.14        42.87 o
 -10   4   6          1.51          3.29         7.88 o
  -9   4   6         76.68         83.94        13.54 o
  -8   4   6       1515.69       1636.37        59.88 o
  -7   4   6        401.81        374.89        23.96 o
  -6   4   6       2605.34       2436.92        77.57 o
  -5   4   6         89.83         62.93         9.34 o
  -4   4   6       7243.88       6839.02       248.86 o
  -3   4   6         68.34         28.81        11.47 o
  -2   4   6      12397.83      12169.62       416.20 o
  -1   4   6       4990.05       5000.69       165.72 o
   0   4   6      14056.49      14473.92       392.51 o
   1   4   6      19509.57      18772.87       388.78 o
   2   4   6      11341.82      10888.11       230.31 o
   3   4   6       7735.75       7130.04       139.14 o
   4   4   6       4524.44       4685.17       113.12 o
   5   4   6         10.46         20.03         3.82 o
   6   4   6        422.94        453.49        14.89 o
   7   4   6       1688.57       1765.99        50.28 o
   8   4   6       2989.86       3043.93        83.37 o
   9   4   6       5184.10       5097.56       133.26 o
  10   4   6       8505.59       8447.31       162.25 o
  11   4   6       4405.86       4196.70        97.25 o
  12   4   6       1741.92       1789.89        48.28 o
  13   4   6       1293.22       1307.81        38.70 o
  14   4   6        260.39        267.52        17.16 o
  15   4   6       1301.46       1374.66        46.11 o
  16   4   6          9.01         13.00         7.15 o
  17   4   6        129.81        166.81        10.90 o
  18   4   6         96.78        120.59         8.01 o
 -13   5   6         90.94         61.94         6.63 o
 -12   5   6        456.64        488.50        23.85 o
 -11   5   6         13.64         13.24         5.88 o
 -10   5   6         61.50         68.30         8.94 o
  -9   5   6        677.10        715.34        34.92 o
  -8   5   6         76.82         74.53        11.36 o
  -7   5   6        583.47        537.33        30.23 o
  -6   5   6         37.85         42.71         8.79 o
  -5   5   6        910.51        855.25        24.11 o
  -4   5   6          1.57          9.09         8.09 o
  -3   5   6       2279.15       2583.62       105.75 o
  -2   5   6       1600.94       1943.48        67.47 o
  -1   5   6          1.24          4.44         6.22 o
   0   5   6         15.66         21.31         7.06 o
   1   5   6       3029.17       3158.88       111.26 o
   2   5   6      12608.71      13581.00       371.01 o
   3   5   6      11560.22      11554.19       244.66 o
   4   5   6       4559.08       4406.58        97.89 o
   5   5   6       2197.86       2289.90        62.12 o
   6   5   6        115.23        141.21        10.30 o
   7   5   6        522.05        535.17        21.78 o
   8   5   6        409.20        469.21        19.28 o
   9   5   6       2669.93       2761.75        80.90 o
  10   5   6         24.04         35.89         5.17 o
  11   5   6       1042.83       1101.20        25.91 o
  12   5   6         13.29         16.86         5.67 o
  13   5   6        396.34        389.10        17.44 o
  14   5   6        269.34        254.15        15.27 o
  15   5   6        766.64        783.40        36.49 o
  16   5   6        337.62        355.64        21.06 o
  17   5   6          0.42          4.88         5.18 o
  18   5   6         24.57         27.92         5.13 o
 -12   6   6         87.65         66.89        11.56 o
 -11   6   6        494.74        536.68        21.47 o
 -10   6   6       1222.17       1301.06        37.34 o
  -9   6   6         13.48         17.76         6.51 o
  -8   6   6       3495.13       3645.47       106.17 o
  -7   6   6       2019.42       2037.20        54.14 o
  -6   6   6       1217.04       1208.82        40.35 o
  -5   6   6       5078.19       5222.83       134.36 o
  -4   6   6       5035.33       5422.86       122.72 o
  -3   6   6        636.85        549.06        30.27 o
  -2   6   6         42.83         14.01         7.39 o
  -1   6   6       1384.60       1212.81        71.24 o
   0   6   6          2.72         18.45         5.86 o
   1   6   6       2894.94       3169.81       109.97 o
   2   6   6        429.52        433.99        17.48 o
   3   6   6       3699.28       3625.61        83.26 o
   4   6   6       1080.37       1128.30        31.14 o
   5   6   6        340.27        290.20        14.57 o
   6   6   6       5271.25       4782.80       123.83 o
   7   6   6       9104.76       8903.08       305.68 o
   8   6   6       4526.03       4552.57       193.44 o
   9   6   6        830.75        751.25        50.87 o
  10   6   6       2299.54       2197.35        65.44 o
  11   6   6       2898.26       2787.81        59.24 o
  12   6   6       3797.42       3775.28        77.94 o
  13   6   6       6745.81       6854.28       178.75 o
  14   6   6       4821.34       4975.29       173.52 o
  15   6   6        189.25        167.86        14.90 o
  16   6   6        232.89        287.54        19.50 o
  17   6   6         20.24         30.87         6.76 o
  18   6   6         60.50         70.04         8.97 o
 -12   7   6        193.58        136.47        14.01 o
 -11   7   6       2090.92       2337.90        84.07 o
 -10   7   6       2199.80       2375.23        70.66 o
  -9   7   6        606.13        627.88        25.23 o
  -8   7   6       1029.11       1022.82        36.59 o
  -7   7   6        288.10        300.69        16.51 o
  -6   7   6        609.83        583.29        24.52 o
  -5   7   6        307.94        279.92        15.33 o
  -4   7   6         13.38          8.66         5.03 o
  -3   7   6       1201.94       1274.16        48.12 o
  -2   7   6        365.05        287.97        21.07 o
  -1   7   6         30.02         14.92         7.57 o
   0   7   6       3157.09       3137.04        84.73 o
   1   7   6        321.71        272.59        14.63 o
   2   7   6       1948.63       2124.52        70.01 o
   3   7   6        517.47        542.42        35.60 o
   4   7   6       1371.46       1387.69        37.45 o
   5   7   6        889.45       1000.16        24.77 o
   6   7   6       2041.61       2298.04        74.59 o
   7   7   6         10.87          7.39         6.67 o
   8   7   6        266.22        322.99        33.60 o
   9   7   6       4086.93       4406.52       184.11 o
  10   7   6        174.03        245.42        11.85 o
  11   7   6          1.16         -1.67         4.46 o
  12   7   6         42.30         41.97         6.81 o
  13   7   6         75.78         82.70         9.71 o
  14   7   6       1298.89       1227.63        51.96 o
  15   7   6        287.48        272.93        19.23 o
  16   7   6         71.37         64.29        10.14 o
  17   7   6        527.45        522.03        22.14 o
  18   7   6         50.40         40.56         6.45 o
 -11   8   6         15.36         33.04         9.34 o
 -10   8   6          6.05          9.20         4.97 o
  -9   8   6         81.86         84.42         8.77 o
  -8   8   6         73.65         63.79         8.58 o
  -7   8   6          8.99         14.26         5.59 o
  -6   8   6          5.55         13.81         7.96 o
  -5   8   6       1004.31       1091.38        40.92 o
  -4   8   6         90.26         72.07         8.91 o
  -3   8   6        183.97        156.57        21.77 o
  -2   8   6       1087.82       1186.92        52.34 o
  -1   8   6       1650.85       1595.13        76.17 o
   0   8   6       2303.39       2285.69        80.81 o
   1   8   6        597.83        844.45        35.24 o
   2   8   6        800.92        669.70        26.09 o
   3   8   6       3689.56       3615.07       109.41 o
   4   8   6       3652.10       3242.30       114.61 o
   5   8   6       2991.58       2877.78        77.29 o
   6   8   6       3719.21       3528.97        83.28 o
   7   8   6       4771.80       4983.56       143.98 o
   8   8   6        187.32        171.21        23.07 o
   9   8   6       1868.34       1638.50        55.73 o
  10   8   6       1225.12       1276.31        41.64 o
  11   8   6        693.96        745.06        24.72 o
  12   8   6        352.18        340.19        15.93 o
  13   8   6        368.45        400.77        18.05 o
  14   8   6        350.72        366.22        22.78 o
  15   8   6        153.33        195.07        40.80 o
  16   8   6         50.02         55.97         8.49 o
  17   8   6          0.66         10.12         7.43 o
  18   8   6        653.72        770.63        41.50 o
 -11   9   6        191.61        159.60        10.77 o
 -10   9   6          3.33         -1.75         4.06 o
  -9   9   6        555.70        586.77        22.84 o
  -8   9   6        457.17        521.53        22.31 o
  -7   9   6        173.59        185.61        12.70 o
  -6   9   6        608.81        660.57        31.84 o
  -5   9   6         68.24         78.54         9.90 o
  -4   9   6        781.30        769.39        31.47 o
  -3   9   6        271.06        241.48        19.43 o
  -2   9   6       2543.06       2656.10       103.66 o
  -1   9   6        441.89        374.31        20.18 o
   0   9   6        147.80        137.04        11.99 o
   1   9   6        406.88        540.14        32.18 o
   2   9   6       1136.38       1082.04        37.63 o
   3   9   6       3536.69       3900.66       118.81 o
   4   9   6        149.35        138.70        10.24 o
   5   9   6        817.90        801.58        36.14 o
   6   9   6        594.91        522.58        22.79 o
   7   9   6        163.55        199.61        12.70 o
   8   9   6         67.19         57.52         9.15 o
   9   9   6         60.74         49.18         8.08 o
  10   9   6        135.14        140.59         9.58 o
  11   9   6         33.62         51.30         5.98 o
  12   9   6       1461.37       1504.67        42.10 o
  13   9   6        300.42        286.08        15.29 o
  14   9   6         68.41         57.78        10.52 o
  15   9   6          8.99         10.91         6.89 o
  16   9   6         81.41         64.67        12.67 o
  17   9   6        571.69        635.90        41.21 o
  18   9   6          3.71         -1.07         5.39 o
 -10  10   6          2.86          4.95         4.57 o
  -9  10   6        633.67        663.25        23.99 o
  -8  10   6        183.53        214.13        13.24 o
  -7  10   6         12.40          5.23         6.23 o
  -6  10   6        129.42        120.32        10.93 o
  -5  10   6       1083.85       1117.81        47.15 o
  -4  10   6       4542.93       4614.66       137.86 o
  -3  10   6       5045.52       5283.50       153.72 o
  -2  10   6       3113.78       3136.63       121.10 o
  -1  10   6       6486.83       6477.76       161.47 o
   0  10   6       3177.03       3053.34        61.87 o
   1  10   6        258.00        247.11        19.03 o
   2  10   6          0.98         13.01         6.17 o
   3  10   6         58.26         47.11         9.03 o
   4  10   6       1216.54       1217.75        42.01 o
   5  10   6        215.55        185.34        16.07 o
   6  10   6       1994.45       2217.56        65.05 o
   7  10   6        623.13        545.50        25.34 o
   8  10   6       2699.03       2688.20        69.71 o
   9  10   6       2221.68       2240.36        69.73 o
  10  10   6       1030.05       1105.41        39.21 o
  11  10   6       1072.01       1084.79        41.94 o
  12  10   6        858.33        925.92        32.33 o
  13  10   6       3531.75       3700.54       399.78 o
  14  10   6        499.26        620.27        33.69 o
  15  10   6       1889.72       1986.86       212.59 o
  16  10   6        590.38        609.77        32.99 o
  17  10   6       1941.22       2453.00       106.47 o
  18  10   6       1259.52       1480.23        58.89 o
  -9  11   6        105.04        104.27         7.70 o
  -8  11   6        442.10        462.77        16.76 o
  -7  11   6         40.98         41.33         7.16 o
  -6  11   6        272.35        281.26        15.44 o
  -5  11   6          6.23          4.63         7.55 o
  -4  11   6        939.81       1032.57        44.45 o
  -3  11   6       3070.71       3090.69        96.93 o
  -2  11   6          7.15          9.15         5.81 o
  -1  11   6         91.30         71.21         8.01 o
   0  11   6        101.40        105.86         7.09 o
   1  11   6        271.50        240.55        11.38 o
   2  11   6        122.71        101.68         9.56 o
   3  11   6        939.54       1080.32        46.06 o
   4  11   6        141.39        120.34        13.93 o
   5  11   6        387.07        413.20        27.26 o
   6  11   6          5.10         14.28         6.67 o
   7  11   6         99.80         94.42         9.02 o
   8  11   6          0.71          3.76         5.95 o
   9  11   6       1027.81       1071.18        76.30 o
  10  11   6        175.50        147.71        11.18 o
  11  11   6        111.89        103.64        10.07 o
  12  11   6         12.17         18.76         6.35 o
  13  11   6        444.92        493.56        30.70 o
  14  11   6        340.75        331.62        23.22 o
  15  11   6        125.96        144.34        16.64 o
  16  11   6         37.15         62.72         9.47 o
  17  11   6         18.20         23.19         7.05 o
  18  11   6          7.40          2.42         7.24 o
  -8  12   6        205.79        217.58        13.65 o
  -7  12   6        702.50        810.29        35.25 o
  -6  12   6        379.89        391.44        22.59 o
  -5  12   6        632.71        686.32        46.11 o
  -4  12   6         83.04         81.91        11.19 o
  -3  12   6       1694.17       1760.15        57.61 o
  -2  12   6        388.92        376.57        17.21 o
  -1  12   6        592.63        581.99        21.06 o
   0  12   6        704.28        657.56        21.28 o
   1  12   6        937.42        842.99        26.27 o
   2  12   6       4879.72       4665.69       150.03 o
   3  12   6       1613.78       1490.25        37.55 o
   4  12   6       1737.49       1615.06        59.64 o
   5  12   6        363.30        252.80        13.42 o
   6  12   6       3632.47       3383.79       116.59 o
   7  12   6      13984.94      14012.56       372.86 o
   8  12   6       4436.57       4418.09       136.93 o
   9  12   6       4882.74       4763.50       239.86 o
  10  12   6       6743.92       7338.98       211.49 o
  11  12   6       2886.51       3044.48       100.67 o
  12  12   6         34.13         43.30        12.95 o
  13  12   6        660.58        912.68        66.08 o
  14  12   6        369.44        375.91        39.46 o
  15  12   6        775.32        878.83        63.39 o
  16  12   6        211.54        270.37        30.70 o
  17  12   6         36.94         29.12         8.78 o
  18  12   6          1.62          5.42         5.46 o
  -8  13   6        110.39        112.07        11.56 o
  -7  13   6         14.61          8.36         5.34 o
  -6  13   6          2.71         -1.55         6.15 o
  -5  13   6        889.18        953.41        41.14 o
  -4  13   6          2.46         -1.84         7.37 o
  -3  13   6        488.06        492.29        22.20 o
  -2  13   6       1143.42       1074.62        37.85 o
  -1  13   6       1247.33       1260.10        39.34 o
   0  13   6       2474.61       2475.47        62.71 o
   1  13   6         32.44         48.10         7.28 o
   2  13   6         20.20         28.72         6.30 o
   3  13   6        446.15        413.60        20.90 o
   4  13   6        640.65        613.41        30.14 o
   5  13   6          2.41          2.00         6.00 o
   6  13   6         56.73         62.26         8.30 o
   7  13   6         49.60         39.03         8.24 o
   8  13   6          0.23         13.56         7.88 o
   9  13   6         26.98         12.79         7.88 o
  10  13   6        730.88        753.76        36.33 o
  11  13   6         10.49         12.78         6.32 o
  12  13   6        278.39        347.31        23.78 o
  13  13   6         85.51         85.04        12.61 o
  14  13   6        320.92        341.93        36.54 o
  15  13   6         70.28         95.00        14.59 o
  16  13   6         68.24         75.56         9.03 o
  17  13   6         57.07         70.43         8.91 o
  18  13   6        230.62        229.05        11.49 o
  -7  14   6         38.33         46.00         8.41 o
  -6  14   6         18.28         21.83         8.87 o
  -5  14   6        388.31        408.24        31.17 o
  -4  14   6        336.50        345.15        27.90 o
  -3  14   6          9.91         16.53         8.11 o
  -2  14   6        860.27        915.82        41.57 o
  -1  14   6        881.88        941.58        45.69 o
   0  14   6        924.60        897.91        33.12 o
   1  14   6         29.05         26.00         7.77 o
   2  14   6        359.24        361.24        19.50 o
   3  14   6        154.40        130.72        13.59 o
   4  14   6       1340.80       1257.61        73.53 o
   5  14   6       2490.97       2421.04        97.05 o
   6  14   6       1781.49       1673.31        66.19 o
   7  14   6         13.26         20.87         6.91 o
   8  14   6         26.75         16.57        10.94 o
   9  14   6         82.38         67.88        13.13 o
  10  14   6        498.21        498.64        21.56 o
  11  14   6         25.58         42.19         8.34 o
  12  14   6         81.37        108.11        12.33 o
  13  14   6        109.53        128.66        11.99 o
  14  14   6          2.23          3.75         6.63 o
  15  14   6        190.67        216.53        14.46 o
  16  14   6        796.13        879.61        32.13 o
  17  14   6       1478.84       1560.46        48.55 o
  18  14   6        861.84        840.13        27.50 o
  -6  15   6        171.31        183.40        15.64 o
  -5  15   6        317.64        373.69        26.73 o
  -4  15   6        757.72        690.02        31.03 o
  -3  15   6        681.59        696.24        48.56 o
  -2  15   6        790.03        856.98        33.54 o
  -1  15   6          5.10          8.86        10.51 o
   0  15   6        265.15        300.01        20.93 o
   1  15   6        321.63        304.45        20.90 o
   2  15   6       1587.88       1618.36        52.86 o
   3  15   6        782.57        763.01        27.18 o
   4  15   6         31.65         14.93         5.99 o
   5  15   6        209.77        180.89        13.88 o
   6  15   6        552.54        554.05        22.85 o
   7  15   6         44.03         30.43         6.92 o
   8  15   6         52.36         60.14        15.17 o
   9  15   6         45.60         47.79         7.46 o
  10  15   6          8.45         -1.52         8.64 o
  11  15   6         94.22         85.79        13.25 o
  12  15   6        146.64         97.47        15.33 o
  13  15   6         26.44         28.79         7.51 o
  14  15   6         54.68         51.98         8.81 o
  15  15   6         65.87         86.18        10.81 o
  16  15   6       1182.79       1237.64        40.96 o
  17  15   6         50.16         44.89         5.97 o
  -5  16   6         24.90         24.28         6.65 o
  -4  16   6        118.43        104.83        12.14 o
  -3  16   6         13.80         17.01         6.03 o
  -2  16   6        658.26        613.83        43.66 o
  -1  16   6       2724.72       2729.53       144.18 o
   0  16   6        267.66        236.11        18.15 o
   1  16   6       1256.93       1289.21        54.36 o
   2  16   6         20.44         13.18        10.27 o
   3  16   6       1629.24       1530.56        50.65 o
   4  16   6       1003.74        956.24        35.36 o
   5  16   6        646.50        617.10        28.42 o
   6  16   6         14.29          6.59         8.47 o
   7  16   6        145.88        107.07        13.25 o
   8  16   6        270.32        240.84        16.76 o
   9  16   6       1377.08       1355.67        45.95 o
  10  16   6       1021.29       1100.75        48.14 o
  11  16   6        892.65        974.26        35.78 o
  12  16   6         49.47         42.83         9.47 o
  13  16   6        586.94        656.66        32.29 o
  14  16   6        782.73        813.57        36.82 o
  15  16   6       1537.34       1623.04        74.60 o
  16  16   6        563.04        669.58        49.09 o
  17  16   6        113.31        115.54         8.29 o
  -3  17   6         57.10         41.24         7.65 o
  -2  17   6          2.82          0.02         4.93 o
  -1  17   6        581.72        633.32        43.89 o
   0  17   6         29.24         17.86        11.67 o
   1  17   6          6.19         24.40        10.74 o
   2  17   6          6.54          6.91         7.88 o
   3  17   6        120.16        111.93        10.52 o
   4  17   6        309.68        286.00        16.97 o
   5  17   6          9.59         12.09         7.45 o
   6  17   6         36.58         49.84        11.04 o
   7  17   6         58.90         52.56        10.57 o
   8  17   6        336.27        317.70        17.25 o
   9  17   6          8.37          3.49         6.22 o
  10  17   6        183.68        188.98        16.01 o
  11  17   6        193.32        192.65        16.19 o
  12  17   6        343.99        361.66        18.03 o
  13  17   6          1.80          2.80         5.68 o
  14  17   6        103.84         88.11        13.86 o
  15  17   6          7.62         14.18         6.27 o
  16  17   6         85.65         86.36         7.48 o
  -2  18   6        123.51         91.33         7.99 o
  -1  18   6         31.01         21.00         5.89 o
   0  18   6         85.77         86.51        15.06 o
   1  18   6         86.96         95.03        16.58 o
   2  18   6        121.97        118.14        18.45 o
   3  18   6         62.11         52.82        10.29 o
   4  18   6        246.76        235.72        18.62 o
   5  18   6       1457.72       1541.83        62.65 o
   6  18   6       1307.11       1349.17        56.46 o
   7  18   6        334.45        311.50        31.58 o
   8  18   6         36.18         47.18         7.76 o
   9  18   6         13.99         14.16         6.17 o
  10  18   6         20.13         30.54         8.09 o
  11  18   6         54.91         70.55         9.98 o
  12  18   6         16.82         13.29         6.70 o
  13  18   6         16.71         24.46         6.06 o
  14  18   6        390.18        424.88        17.98 o
  15  18   6         31.00         24.33         5.65 o
   0  19   6         32.37         22.15         5.43 o
   1  19   6        563.80        505.29        35.61 o
   2  19   6         75.88         80.90        14.13 o
   3  19   6          0.29          2.80         9.22 o
   4  19   6        280.81        229.36        16.67 o
   5  19   6        919.54       1001.40       109.39 o
   6  19   6        124.58        122.78        12.87 o
   7  19   6         14.32         16.53         8.24 o
   8  19   6        701.58        703.90        26.92 o
   9  19   6       1378.37       1375.73        44.87 o
  10  19   6        373.00        362.15        26.27 o
  11  19   6        174.96        183.61        14.13 o
  12  19   6         12.93         18.88         6.30 o
  13  19   6          0.13         -0.42         5.10 o
  14  19   6         88.39         69.06         7.68 o
  15  19   6         72.54         62.96         5.32 o
   2  20   6         48.79         50.58         6.37 o
   3  20   6         75.02         51.25        11.21 o
   4  20   6         65.75         59.42        11.79 o
   5  20   6         31.45         33.85        10.51 o
   6  20   6          4.77          1.28         8.64 o
   7  20   6         18.28         18.72         7.03 o
   8  20   6         33.62         28.84         7.67 o
   9  20   6        139.98        139.95        11.67 o
  10  20   6        449.46        453.65        22.56 o
  11  20   6        308.79        290.18        25.45 o
  12  20   6        475.80        457.39        21.69 o
  13  20   6         86.37         72.58        10.80 o
   4  21   6        792.20        747.38        43.54 o
   5  21   6        723.60        651.30        39.93 o
   6  21   6        215.01        202.66        19.03 o
   7  21   6         24.59         18.21         7.94 o
   8  21   6          1.82          4.09         7.35 o
   9  21   6         81.33         67.36        11.09 o
  10  21   6        122.28        135.30        14.94 o
  11  21   6         91.98         82.89        11.32 o
  -8 -16   7         34.86         31.32        20.25 o
  -7 -16   7         60.47         66.64         8.06 o
  -6 -16   7         19.94         19.47         4.80 o
  -5 -16   7         63.55         74.43         7.54 o
  -4 -16   7         72.41         66.26        13.37 o
  -3 -16   7        187.13        228.00        55.34 o
  -2 -16   7         28.02         19.29         4.31 o
  -1 -16   7          2.49          7.91         3.61 o
   0 -16   7         85.82        100.11         6.46 o
   1 -16   7        178.84        193.79        11.02 o
 -10 -15   7        619.92        551.51        75.88 o
  -9 -15   7         64.32         74.11        10.27 o
  -8 -15   7        672.26        677.84        59.07 o
  -7 -15   7        604.03        714.79        50.26 o
  -6 -15   7       1042.22       1651.65       199.07 o
  -5 -15   7        185.67        406.92        74.44 o
  -4 -15   7       1555.47       1900.26        62.32 o
  -3 -15   7        580.07        642.74        21.86 o
  -2 -15   7         35.16         43.51         5.75 o
  -1 -15   7        444.81        469.28        19.61 o
   0 -15   7        414.74        464.79        17.90 o
   1 -15   7        331.86        319.57        13.51 o
   2 -15   7         92.46         95.78        10.21 o
   3 -15   7         42.73         16.21         4.40 o
 -11 -14   7        380.27        303.60        43.60 o
 -10 -14   7        145.11         98.08        16.11 o
  -9 -14   7        289.07        294.08        20.96 o
  -8 -14   7        292.84        300.35        38.12 o
  -7 -14   7        225.15        253.70        16.66 o
  -6 -14   7        195.75        631.70        72.38 o
  -5 -14   7        150.19        185.68        19.02 o
  -4 -14   7        212.88        235.78        13.27 o
  -3 -14   7         29.79         20.05         4.26 o
  -2 -14   7        248.87        289.14        10.95 o
  -1 -14   7         29.52         29.74         5.35 o
   0 -14   7        142.11        115.02         8.99 o
   1 -14   7          4.82          5.12         4.76 o
   2 -14   7         66.30         53.14         6.29 o
   3 -14   7          0.46         -3.82         5.47 o
   4 -14   7          8.63         10.63         5.15 o
   5 -14   7        118.30        105.95        11.21 o
 -12 -13   7        239.29        244.92        12.46 o
 -11 -13   7         52.23         25.51         5.32 o
 -10 -13   7         86.28         50.67        10.27 o
  -9 -13   7         53.90         46.60         7.39 o
  -8 -13   7        348.49        300.09        18.69 o
  -7 -13   7         21.34         28.46         6.19 o
  -6 -13   7          9.54         14.06         5.74 o
  -5 -13   7        416.24        429.29        21.31 o
  -4 -13   7        526.61        563.13        19.36 o
  -3 -13   7       1550.59       1627.42        36.91 o
  -2 -13   7       3706.71       3870.02        77.92 o
  -1 -13   7        674.03        750.72        19.58 o
   0 -13   7        186.87        227.68        13.62 o
   1 -13   7        578.98        591.52        23.21 o
   2 -13   7        825.97        849.52        37.26 o
   3 -13   7       1462.84       1549.03       186.32 o
   4 -13   7       1369.32       1294.16       145.28 o
   5 -13   7        172.32        142.59         9.76 o
   6 -13   7        201.71        179.37         9.10 o
   7 -13   7         22.33         17.49         3.81 o
 -12 -12   7        113.48         83.34        10.21 o
 -11 -12   7          5.76          5.10         4.73 o
 -10 -12   7        101.52        115.92        14.77 o
  -9 -12   7         34.20         35.96         7.05 o
  -8 -12   7        422.77        335.47        58.14 o
  -7 -12   7        774.06       1036.99       144.43 o
  -6 -12   7        534.56        600.95        39.56 o
  -5 -12   7       2396.51       2524.97        58.54 o
  -4 -12   7         27.79         29.47         4.47 o
  -3 -12   7       1684.55       1790.80        42.09 o
  -2 -12   7       1371.76       1536.22        34.71 o
  -1 -12   7       2726.00       2814.04        58.70 o
   0 -12   7          3.21         10.98         4.11 o
   1 -12   7        314.28        292.84        13.21 o
   2 -12   7        510.62        542.69        27.48 o
   3 -12   7        144.30        127.48        19.73 o
   4 -12   7          6.00          3.27        10.04 o
   5 -12   7        155.91        151.12        12.84 o
   6 -12   7        287.86        273.14        16.19 o
   7 -12   7         63.16         59.62         8.58 o
   8 -12   7         48.25         55.93        15.29 o
 -13 -11   7          0.01         -2.63         3.80 o
 -12 -11   7         10.47         13.04         5.15 o
 -11 -11   7          6.02          0.93         4.99 o
 -10 -11   7       1592.16       1699.53       104.31 o
  -9 -11   7       3122.68       2891.23       111.27 o
  -8 -11   7       4656.22       5029.02       289.70 o
  -7 -11   7       2282.77       2343.71       114.76 o
  -6 -11   7        463.00        506.28        28.52 o
  -5 -11   7       1050.47       1121.09        30.60 o
  -4 -11   7       2480.42       2584.52        53.04 o
  -3 -11   7        802.92        809.68        19.47 o
  -2 -11   7       1197.81       1279.46        27.89 o
  -1 -11   7         78.49         81.79         6.26 o
   0 -11   7       2796.65       2735.71        76.74 o
   1 -11   7        481.13        526.45        29.43 o
   2 -11   7        317.89        338.27        20.81 o
   3 -11   7         31.01         22.53        12.96 o
   4 -11   7       1429.32       1273.90        52.47 o
   5 -11   7        353.46        339.18        20.44 o
   6 -11   7        314.20        275.56        24.92 o
   7 -11   7        294.87        257.13        23.52 o
   8 -11   7        489.78        550.63        41.50 o
   9 -11   7        685.96        655.64        63.22 o
 -13 -10   7        141.25        119.18         9.20 o
 -12 -10   7         53.01         55.76         7.71 o
 -11 -10   7        438.70        360.79        22.71 o
 -10 -10   7        399.97        303.49        27.43 o
  -9 -10   7        647.99        584.45        30.86 o
  -8 -10   7        118.22         91.90        17.28 o
  -7 -10   7        795.32        687.40        29.29 o
  -6 -10   7        210.96        207.43         9.19 o
  -5 -10   7       1033.63       1117.18        26.32 o
  -4 -10   7        491.40        544.19        13.62 o
  -3 -10   7        446.42        446.76        11.86 o
  -2 -10   7          0.80          2.55         3.30 o
  -1 -10   7          0.18          1.61         3.92 o
   0 -10   7          0.12          5.31         4.97 o
   1 -10   7        378.03        377.21        28.32 o
   2 -10   7       3323.78       3139.18        97.45 o
   3 -10   7        824.67        782.43        30.16 o
   4 -10   7        234.15        214.45        16.50 o
   5 -10   7        605.78        598.17        30.43 o
   6 -10   7       1231.45       1038.52        45.19 o
   7 -10   7         12.07         11.76         6.46 o
   8 -10   7         23.18         26.09         5.27 o
   9 -10   7         27.84         36.51         5.22 o
  10 -10   7          5.93         11.66         3.40 o
 -14  -9   7          0.76         -1.98         5.02 o
 -13  -9   7          2.58         -4.05         4.64 o
 -12  -9   7         16.71         12.02         8.17 o
 -11  -9   7        372.67        228.49        66.95 o
 -10  -9   7       2276.28       2109.17       344.56 o
  -9  -9   7       1512.76       1700.54       363.18 o
  -8  -9   7        233.73        332.82        85.92 o
  -7  -9   7          3.59         20.36        12.73 o
  -6  -9   7       1062.48       1039.31        32.99 o
  -5  -9   7       1213.16       1334.26        26.93 o
  -4  -9   7       3042.60       2917.29        53.11 o
  -3  -9   7       3800.91       3835.49        63.73 o
  -2  -9   7       3817.85       3594.57        84.86 o
  -1  -9   7        765.07        822.51        25.63 o
   0  -9   7       1085.50       1071.18        29.90 o
   1  -9   7        632.85        644.74        22.02 o
   2  -9   7       1344.22       1309.09        46.44 o
   3  -9   7        541.85        586.21        24.67 o
   4  -9   7        738.96        642.68        26.57 o
   5  -9   7       2119.60       2033.53        78.99 o
   6  -9   7       3641.49       3385.92       193.32 o
   7  -9   7        984.03        941.08        53.35 o
   8  -9   7       1768.30       1637.44        52.21 o
   9  -9   7        514.97        470.08        32.98 o
  10  -9   7        633.97        564.68        27.79 o
  11  -9   7        491.68        535.74        25.57 o
 -14  -8   7        246.24        144.72        17.86 o
 -13  -8   7        200.60        150.93        11.18 o
 -12  -8   7        189.86        165.46        12.84 o
 -11  -8   7         29.44         46.39         6.67 o
 -10  -8   7         51.63         39.30        10.33 o
  -9  -8   7          5.78         74.84        88.20 o
  -8  -8   7        300.06        401.79        96.14 o
  -7  -8   7          8.83          6.72         6.38 o
  -6  -8   7        273.17        257.36        25.11 o
  -5  -8   7        268.95        237.33        18.10 o
  -4  -8   7       2798.58       2756.94        57.04 o
  -3  -8   7       3545.16       3544.23        73.67 o
  -2  -8   7        832.40        778.84        23.47 o
  -1  -8   7          7.97          6.80         3.49 o
   0  -8   7        661.77        670.56        20.65 o
   1  -8   7        110.27        114.08         8.27 o
   2  -8   7        219.35        244.39        11.23 o
   3  -8   7          0.04          3.45         4.25 o
   4  -8   7        277.81        272.83        15.67 o
   5  -8   7        462.63        407.86        25.86 o
   6  -8   7        707.17        742.58        36.13 o
   7  -8   7        425.12        420.80        31.46 o
   8  -8   7        313.01        355.94        57.38 o
   9  -8   7        105.78         93.13         9.54 o
  10  -8   7          0.12         -2.02         4.52 o
  11  -8   7          5.11          0.67         3.78 o
  12  -8   7        312.01        312.70        29.13 o
 -14  -7   7        971.86        953.07        52.30 o
 -13  -7   7        111.27         97.65         9.62 o
 -12  -7   7        227.97        228.97        29.30 o
 -11  -7   7        333.00        321.87        17.08 o
 -10  -7   7       2823.01       2806.69        77.07 o
  -9  -7   7       1108.74       1111.63        35.94 o
  -8  -7   7        335.12        309.93        24.55 o
  -7  -7   7       1202.08       1478.77        37.95 o
  -6  -7   7       1701.54       1746.71        81.55 o
  -5  -7   7       1070.17       1061.99        28.67 o
  -4  -7   7         86.52         88.71         5.99 o
  -3  -7   7       2184.47       2156.29        37.10 o
  -2  -7   7      11811.53      11307.92       182.93 o
  -1  -7   7       7391.34       7354.68       163.25 o
   0  -7   7       8016.47       8054.84       265.42 o
   1  -7   7       4193.24       4199.30       127.15 o
   2  -7   7       1170.75       1166.55        45.47 o
   3  -7   7         91.56        113.84         8.99 o
   4  -7   7        399.60        391.16        18.83 o
   5  -7   7        727.03        657.42        24.67 o
   6  -7   7         53.63         43.96         7.21 o
   7  -7   7       2423.95       1989.33        84.28 o
   8  -7   7       1513.96       1339.94        68.88 o
   9  -7   7        117.73         79.79        10.80 o
  10  -7   7        118.18         97.02        13.31 o
  11  -7   7        322.61        341.80        15.93 o
  12  -7   7         12.32         18.33         5.86 o
  13  -7   7        646.43        625.09        69.46 o
 -14  -6   7         74.77         69.93        10.74 o
 -13  -6   7        324.01        249.24        22.53 o
 -12  -6   7         44.62         43.96         8.39 o
 -11  -6   7         14.10         13.04         5.74 o
 -10  -6   7        330.96        269.18        18.75 o
  -9  -6   7          0.28          6.43         6.72 o
  -8  -6   7       1117.78       1135.88        68.43 o
  -7  -6   7        393.34        435.00        23.00 o
  -6  -6   7         36.58         18.80         5.69 o
  -5  -6   7       3912.19       4140.79        83.69 o
  -4  -6   7          5.70          6.53         3.26 o
  -3  -6   7       2952.28       3116.92        67.53 o
  -2  -6   7         11.19         13.77         6.02 o
  -1  -6   7        210.93        201.35        15.74 o
   0  -6   7        752.51        791.62        28.48 o
   1  -6   7         90.89         84.37        11.72 o
   2  -6   7        464.09        484.37        16.99 o
   3  -6   7        476.45        421.52        19.25 o
   4  -6   7        659.66        659.93        25.95 o
   5  -6   7       1074.49        992.96        38.59 o
   6  -6   7        492.58        430.66        30.41 o
   7  -6   7       1798.51       1601.65        91.12 o
   8  -6   7         78.36         56.63        10.24 o
   9  -6   7         21.01         24.13         7.79 o
  10  -6   7        901.31        916.29        43.78 o
  11  -6   7          0.69          2.14         4.76 o
  12  -6   7         76.13         85.30        10.15 o
  13  -6   7          9.69          1.52         4.57 o
 -14  -5   7        108.41         88.49        12.08 o
 -13  -5   7        183.38        170.65        13.12 o
 -12  -5   7        139.00        141.82        13.23 o
 -11  -5   7        309.51        266.35        14.81 o
 -10  -5   7        396.43        429.08        20.83 o
  -9  -5   7        311.79        349.63        18.62 o
  -8  -5   7         11.76         16.57         5.01 o
  -7  -5   7         53.83         65.00         5.98 o
  -6  -5   7       1774.42       1836.93        80.92 o
  -5  -5   7        689.16        694.69        17.45 o
  -4  -5   7       4452.51       4167.12        88.20 o
  -3  -5   7       3447.76       3106.60        90.52 o
  -2  -5   7       2267.60       2317.32        60.89 o
  -1  -5   7        210.17        143.78        10.71 o
   0  -5   7       3113.20       3085.06        88.37 o
   1  -5   7       4263.93       4551.18       118.02 o
   2  -5   7       3213.94       3547.88        96.90 o
   3  -5   7       1529.02       1913.38        52.58 o
   4  -5   7         28.81         37.43         5.39 o
   5  -5   7        440.17        403.11        31.27 o
   6  -5   7         27.57         39.70         9.23 o
   7  -5   7       2716.01       2379.78       124.10 o
   8  -5   7        243.38        205.67        14.79 o
   9  -5   7        616.13        557.94        94.21 o
  10  -5   7          4.33          3.42         9.57 o
  11  -5   7        343.77        344.55        17.39 o
  12  -5   7       1424.55       1408.88        92.69 o
  13  -5   7        198.38        159.66        13.03 o
  14  -5   7         53.62         52.95         5.75 o
 -14  -4   7        162.95        132.12        10.44 o
 -13  -4   7        157.94        130.71        11.80 o
 -12  -4   7         21.64         36.99        10.45 o
 -11  -4   7        101.15         78.98         8.98 o
 -10  -4   7       1151.72       1167.68        40.84 o
  -9  -4   7       1695.74       1758.64        44.67 o
  -8  -4   7        312.85        361.68        13.53 o
  -7  -4   7        475.53        539.01        20.13 o
  -6  -4   7        330.51        320.63        10.43 o
  -5  -4   7        371.65        347.76        10.89 o
  -4  -4   7        777.90       1003.58        37.96 o
  -3  -4   7        415.84        479.03        23.47 o
  -2  -4   7          0.55          1.35         3.52 o
  -1  -4   7          0.02          5.98         4.06 o
   0  -4   7         13.29         10.35         4.13 o
   1  -4   7         17.25         21.54         4.28 o
   2  -4   7        456.51        574.48        22.24 o
   3  -4   7         76.98         63.15         9.59 o
   4  -4   7        384.61        467.97        26.70 o
   5  -4   7       2221.17       2427.73        89.04 o
   6  -4   7        205.61        192.35        12.63 o
   7  -4   7        136.51        136.24        12.37 o
   8  -4   7         69.03         66.47        13.31 o
   9  -4   7        850.36        815.26        42.38 o
  10  -4   7        439.02        424.12        32.34 o
  11  -4   7        113.59        105.22        14.24 o
  12  -4   7        303.58        266.89        19.40 o
  13  -4   7          4.81         12.29         5.23 o
  14  -4   7          3.49          1.06         3.92 o
  15  -4   7        394.20        327.00        36.72 o
 -14  -3   7         95.87         91.43         8.93 o
 -13  -3   7        222.86        237.79        30.35 o
 -12  -3   7        166.84        168.86        18.91 o
 -11  -3   7        254.64        270.82        16.12 o
 -10  -3   7        587.48        601.43        24.50 o
  -9  -3   7         64.85         65.67         7.89 o
  -8  -3   7         38.80         34.77         5.35 o
  -7  -3   7        178.64        174.22        11.78 o
  -6  -3   7         64.24         70.46         5.17 o
  -5  -3   7       1029.65        926.87        30.41 o
  -4  -3   7       1717.12       1846.89        57.30 o
  -3  -3   7        595.46        740.62        29.85 o
  -2  -3   7        230.95        236.12        11.18 o
  -1  -3   7       4231.31       4384.92        92.90 o
   0  -3   7        790.40        712.43        21.88 o
   1  -3   7       2526.91       2424.92        66.55 o
   2  -3   7        614.73        467.63        25.10 o
   3  -3   7         66.55        132.72        16.38 o
   4  -3   7         45.46         98.58         9.71 o
   5  -3   7       3287.87       3207.43        88.18 o
   6  -3   7       1973.35       1924.42        62.05 o
   7  -3   7       6047.66       5930.88       149.26 o
   8  -3   7       1070.61       1075.95        42.86 o
   9  -3   7        649.19        651.87        31.20 o
  10  -3   7        950.17        981.69        58.95 o
  11  -3   7         17.00          9.46         9.11 o
  12  -3   7        634.68        621.87        30.46 o
  13  -3   7        144.01        158.82        13.21 o
  14  -3   7         56.72         62.12         7.05 o
  15  -3   7         26.61         30.88         5.28 o
 -14  -2   7        494.02        522.42        33.85 o
 -13  -2   7        769.01        753.16        26.89 o
 -12  -2   7       1613.95       1660.90        61.38 o
 -11  -2   7         13.30          9.76         6.25 o
 -10  -2   7         38.95         40.77         7.44 o
  -9  -2   7        630.14        637.26        24.83 o
  -8  -2   7        389.06        383.56        14.44 o
  -7  -2   7         18.11         11.28         4.39 o
  -6  -2   7          1.47          7.02         3.74 o
  -5  -2   7        135.90        111.89        13.14 o
  -4  -2   7        124.21        153.28        12.60 o
  -3  -2   7        373.63        399.04        17.46 o
  -2  -2   7       3624.16       3685.05        87.11 o
  -1  -2   7       5416.17       5590.76       141.44 o
   0  -2   7       1873.20       1917.09        57.43 o
   1  -2   7        676.38        797.97        25.76 o
   2  -2   7        235.37        274.20        13.33 o
   3  -2   7       3614.68       4114.04       124.48 o
   4  -2   7       1052.25       1119.58        41.98 o
   5  -2   7        374.62        378.62        18.67 o
   6  -2   7       1472.49       1509.87        57.28 o
   7  -2   7        894.61        898.08        31.82 o
   8  -2   7        243.46        200.18        13.10 o
   9  -2   7        514.77        411.97        26.64 o
  10  -2   7        193.67        177.82        16.49 o
  11  -2   7         74.59         75.06        14.13 o
  12  -2   7        329.00        318.86        19.98 o
  13  -2   7          2.51          1.60         6.31 o
  14  -2   7          3.63          4.67         8.76 o
  15  -2   7         31.11         23.02         5.89 o
  16  -2   7          9.98          3.08         3.63 o
 -14  -1   7         14.90         11.67         5.12 o
 -13  -1   7        814.02        735.72        32.68 o
 -12  -1   7         41.65         38.90         9.47 o
 -11  -1   7        144.46        156.24        11.87 o
 -10  -1   7          7.12          7.88         5.19 o
  -9  -1   7       1601.04       1652.28        40.96 o
  -8  -1   7        132.49        138.67         8.71 o
  -7  -1   7        757.25        804.85        26.56 o
  -6  -1   7       1703.86       1922.41        60.37 o
  -5  -1   7        772.65        638.18        27.14 o
  -4  -1   7       1896.07       1779.56        46.24 o
  -3  -1   7       4885.12       4647.85       105.05 o
  -2  -1   7      14752.91      14464.45       260.18 o
  -1  -1   7       2783.06       2798.86        67.63 o
   0  -1   7       6224.48       6017.99       182.39 o
   1  -1   7       5329.38       5335.02       100.68 o
   2  -1   7       1052.17       1037.05        25.72 o
   3  -1   7       1235.64       1218.09        31.29 o
   4  -1   7          6.06          7.39         4.71 o
   5  -1   7       3354.11       3486.19        92.03 o
   6  -1   7        446.31        424.67        19.93 o
   7  -1   7        104.47         99.58        12.06 o
   8  -1   7          7.23         14.87         5.65 o
   9  -1   7        459.39        470.57        27.09 o
  10  -1   7         16.93         13.89        15.29 o
  11  -1   7          4.16          4.91         5.73 o
  12  -1   7       1569.49       1653.32       105.77 o
  13  -1   7        474.80        568.65        39.69 o
  14  -1   7       1084.89       1139.16        66.31 o
  15  -1   7       1424.51       1431.22        56.04 o
  16  -1   7          1.36          0.25         4.39 o
 -14   0   7        174.39        136.59        10.03 o
 -13   0   7          0.65          6.75         5.90 o
 -12   0   7        698.54        721.59        33.80 o
 -11   0   7        199.93        243.77        18.33 o
[truncated: 471,908 more chars]
